# Supplementary material for: Novel integrated matching algorithm using a deep learning algorithm for Wi-Fi fingerprint-positioning technique in the indoors-IoT era
Source: PeerJ Comput Sci. 2023 May 31;9:e1406. doi: 10.7717/peerj-cs.1406 (PMC10280486; doi:10.7717/peerj-cs.1406)
Supplement: Supplemental Information 1 — The OMNeT++ simulator simulates the third floor of the Faculty of Engineering at Koya University. The floor is chosen and constructed as an experimental setting in the proposed solution. The simulated area is approximately 56 ×77.6 square meters. In addition, four corridors, sixteen study halls, four computer laboratories, nine staff offices, three restrooms, and a large 13 m ×19 m Meeting Hall are included in the survey positions. The entire region of the 3rd floor is considered for data collection. The whole area is divided into grids of 1m × 1m, resulting in dividing the region into 2,214 points, as illustrated in Fig. 6. At each sample point, RSSI data is recorded for one second. As a result, 22,140 records are collected. [file peerj-cs-09-1406-s001.zip]

Archive with 7 entries (6 files):
- dataset/
- dataset/.DS_Store
- __MACOSX/dataset/._.DS_Store
- dataset/augmented.csv
- dataset/original.csv
- __MACOSX/dataset/._original.csv
- dataset/normalized.csv
