# Supplementary material for: Novel integrated matching algorithm using a deep learning algorithm for Wi-Fi fingerprint-positioning technique in the indoors-IoT era
Source: PeerJ Comput Sci. 2023 May 31;9:e1406. doi: 10.7717/peerj-cs.1406 (PMC10280486; doi:10.7717/peerj-cs.1406)
Supplement: Supplemental Information 1 — The OMNeT++ simulator simulates the third floor of the Faculty of Engineering at Koya University. The floor is chosen and constructed as an experimental setting in the proposed solution. The simulated area is approximately 56 ×77.6 square meters. In addition, four corridors, sixteen study halls, four computer laboratories, nine staff offices, three restrooms, and a large 13 m ×19 m Meeting Hall are included in the survey positions. The entire region of the 3rd floor is considered for data collection. The whole area is divided into grids of 1m × 1m, resulting in dividing the region into 2,214 points, as illustrated in Fig. 6. At each sample point, RSSI data is recorded for one second. As a result, 22,140 records are collected. [file peerj-cs-09-1406-s001.zip › dataset/augmented.csv]

0.5	13.6	-82.53	-67.269	-63.31	-57.849	-61.79	-77.12	-71.484	-75.636	-76.853	-76.756	-87.328	-73.865	-95.606	-81.661
0.5	13.6	-74.322	-72.804	-60.429	-56.904	-66.879	-72.973	-65.898	-74.258	-80.631	-76.573	-87.534	-69.843	-95.606	-78.324
0.5	13.6	-75.708	-66.064	-71.478	-56.536	-85.016	-70.078	-76.343	-83.66	-71.688	-71.896	-69.29	-78.25	-73.22	-72.404
0.5	13.6	-84.606	-64.977	-70.028	-49.477	-60.285	-83.695	-70.453	-70	-81.046	-74.493	-86.907	-74.195	-81.436	-76.025
0.5	13.6	-81.356	-80.657	-66.797	-59.638	-77.692	-75.368	-81.542	-73.672	-74.06	-92.123	-70.834	-69.716	-71.394	-76.866
0.5	13.6	-77.902	-72.408	-69.363	-48.645	-62.211	-79.682	-72.091	-79.614	-73.491	-75.969	-82.914	-73.906	-85.962	-83.795
0.5	13.6	-81.938	-63.28	-67.214	-54.301	-61.135	-73.746	-68.934	-81.832	-79.416	-87.123	-82.734	-78.718	-78.508	-73.212
0.5	13.6	-74.785	-63.239	-71.461	-55.958	-70.049	-70.758	-76.775	-72.87	-73.369	-72.911	-74.283	-70.433	-72.894	-74.745
0.5	13.6	-88.887	-69.804	-65.257	-57.785	-60.562	-77.177	-78.708	-72.037	-77.734	-69.114	-90.265	-73.244	-68.591	-79.142
0.5	13.6	-72.299	-62.925	-81.772	-51.031	-64.613	-69.701	-72.133	-76.615	-76.56	-72.697	-74.869	-69.096	-78.437	-78.632
0.5	13.6	-75.512	-61.643	-64.315	-49.621	-62.804	-69.168	-66.535	-71.24	-69.68	-70.321	-75.279	-66.425	-75.159	-71.467
0.5	13.6	-75.876	-62.763	-61.618	-49.444	-60.82	-68.555	-66.448	-69.884	-73.101	-73.254	-73.808	-69.665	-74.156	-72.275
0.5	13.6	-72.761	-64.739	-62.598	-50.247	-61.823	-68.772	-68.355	-71.449	-69.272	-72.096	-77.22	-69.722	-75.949	-72.284
0.5	13.6	-75.907	-64.244	-61.675	-50.499	-62.595	-70.232	-69.349	-71.589	-72.353	-71.976	-77.389	-68.198	-73.726	-73.512
0.5	13.6	-74.782	-64.914	-61.879	-50.681	-63.363	-69.661	-69.968	-71.825	-72.522	-70.357	-75.573	-66.136	-75.718	-73.421
0.5	13.6	-72.643	-63.699	-64.784	-48.766	-63.636	-69.175	-66.751	-70.635	-72.728	-73.189	-75.566	-66.836	-73.705	-72.819
0.5	13.6	-73.367	-61.218	-64.27	-50.381	-61.988	-71.091	-68.507	-69.168	-69.591	-72.265	-74.96	-67.31	-74.445	-71.756
0.5	13.6	-74.441	-64.472	-62.759	-50.282	-60.354	-70.109	-68.109	-69.748	-70.852	-71.181	-77.21	-69.182	-75.473	-73.488
0.5	13.6	-76.083	-64.812	-65.291	-48.312	-60.396	-69.967	-66.279	-72.486	-70.293	-71.83	-75.086	-65.959	-76.092	-72.373
0.5	13.6	-76.113	-63.791	-61.628	-48.138	-60.829	-71.437	-67.58	-69.442	-72.453	-71.384	-74.054	-66.069	-73.295	-71.644
0.5	13.6	-72.883	-64.107	-63.245	-49.655	-63.162	-68.912	-66.881	-72.136	-70.979	-70.081	-76.73	-66.573	-76.688	-73.997
0.5	13.6	-76.135	-64.048	-63.017	-51.501	-60.816	-70.797	-69.409	-70.986	-72.896	-70.736	-75.168	-68.494	-76.073	-73.745
0.5	13.6	-76.082	-62.645	-64.552	-49.023	-63.056	-70.783	-67.477	-72.817	-69.981	-70.27	-74.576	-68.824	-74.918	-72.442
0.5	13.6	-74.195	-63.698	-64.671	-50.003	-60.773	-69.29	-68.346	-69.145	-70.308	-70.512	-75.225	-68.488	-74.714	-72.731
0.5	13.6	-75.454	-61.76	-62.238	-48.557	-63.516	-70.039	-66.894	-70.603	-69.835	-70.737	-73.995	-67.701	-74.758	-72.589
1.5	13.6	-68.513	-63.911	-68.26	-55.504	-66.953	-68.732	-69.149	-77.263	-74.467	-77.473	-78.064	-74.252	-83.604	-71.655
1.5	13.6	-78.767	-96.6	-59.359	-71.832	-67.834	-78.26	-83.556	-71.28	-74.399	-78.816	-74.048	-79.159	-78.013	-93.955
1.5	13.6	-71.053	-66.465	-65.331	-54.605	-60.166	-71.922	-78.302	-75.407	-80.172	-85.333	-85.101	-91.996	-82.295	-80.324
1.5	13.6	-78.304	-63.637	-65.885	-52.37	-63.064	-72.611	-72.973	-74.634	-81.33	-78.905	-85.853	-74.862	-77.236	-78.911
1.5	13.6	-78.852	-62.225	-70.947	-51.97	-63.705	-81.694	-85.711	-79.181	-78.582	-75.452	-76.229	-84.261	-80.355	-71.237
1.5	13.6	-80.994	-76.084	-62.643	-50.007	-64.673	-85.17	-72.468	-71.21	-74.199	-84.036	-70.981	-78.552	-69.97	-72.868
1.5	13.6	-76.285	-68.783	-66.159	-65.258	-68.03	-72.435	-82.877	-82.835	-79.945	-79.317	-74.303	-78.961	-78.831	-73.463
1.5	13.6	-75.954	-66.628	-61.374	-56.19	-60.427	-76.729	-77.744	-70.332	-77.333	-68.601	-80.438	-83.541	-75.109	-65.686
1.5	13.6	-81.464	-72.603	-61.271	-53.243	-69.766	-75.071	-77.801	-75.793	-73.563	-73.977	-78.19	-83.556	-78.903	-70.076
1.5	13.6	-89.237	-67.159	-65.973	-64.937	-63.177	-77.219	-76.421	-76.798	-79.952	-69.602	-78.145	-77.58	-77.534	-79.427
1.5	13.6	-74.021	-63.71	-60.324	-52.4	-60.56	-70.123	-70.799	-70.694	-70.589	-70.507	-72.718	-73.971	-73.178	-69.746
1.5	13.6	-74.385	-64.829	-57.627	-52.223	-58.576	-69.509	-70.712	-69.338	-74.01	-73.44	-71.247	-77.211	-72.175	-70.555
1.5	13.6	-71.27	-66.805	-58.607	-53.026	-59.579	-69.727	-72.619	-70.903	-70.181	-72.281	-74.66	-77.267	-73.969	-70.564
1.5	13.6	-74.416	-66.311	-57.684	-53.279	-60.352	-71.187	-73.613	-71.043	-73.262	-72.162	-74.828	-75.744	-71.746	-71.791
1.5	13.6	-73.291	-66.98	-57.888	-53.46	-61.119	-70.616	-74.232	-71.279	-73.432	-70.542	-73.012	-73.682	-73.737	-71.7
1.5	13.6	-71.152	-65.765	-60.793	-51.545	-61.393	-70.129	-71.016	-70.089	-73.637	-73.375	-73.006	-74.382	-71.724	-71.098
1.5	13.6	-71.876	-63.285	-60.279	-53.16	-59.744	-72.046	-72.771	-68.622	-70.5	-72.451	-72.4	-74.855	-72.464	-70.035
1.5	13.6	-72.95	-66.539	-58.768	-53.061	-58.11	-71.064	-72.374	-69.202	-71.762	-71.366	-74.649	-76.727	-73.493	-71.767
1.5	13.6	-74.592	-66.878	-61.301	-51.092	-58.153	-70.922	-70.544	-71.94	-71.202	-72.015	-72.526	-73.504	-74.111	-70.652
1.5	13.6	-74.622	-65.857	-57.637	-50.917	-58.585	-72.391	-71.844	-68.896	-73.363	-71.57	-71.494	-73.615	-71.315	-69.924
1.5	13.6	-71.392	-66.173	-59.255	-52.435	-60.918	-69.866	-71.145	-71.59	-71.888	-70.266	-74.17	-74.119	-74.708	-72.277
1.5	13.6	-74.644	-66.115	-59.026	-54.28	-58.573	-71.751	-73.673	-70.44	-73.805	-70.922	-72.608	-76.039	-74.093	-72.025
1.5	13.6	-74.591	-64.711	-60.562	-51.803	-60.813	-71.738	-71.741	-72.271	-70.89	-70.456	-72.016	-76.37	-72.937	-70.721
1.5	13.6	-72.704	-65.764	-60.68	-52.782	-58.53	-70.244	-72.61	-68.599	-71.218	-70.698	-72.664	-76.034	-72.734	-71.011
1.5	13.6	-73.963	-63.827	-58.247	-51.336	-61.272	-70.994	-71.159	-70.057	-70.745	-70.922	-71.435	-75.246	-72.777	-70.869
2.5	13.6	-75.286	-71.074	-70.542	-48.333	-61.157	-79.092	-70.035	-85.914	-74.392	-74.956	-77.932	-82.421	-75.962	-70.053
2.5	13.6	-75.467	-66.015	-67.066	-58.143	-62.821	-79.193	-70.781	-76.633	-78.644	-79.852	-75.866	-81.31	-68.784	-77.976
2.5	13.6	-69.816	-75.113	-67.887	-50.908	-62.821	-73.631	-68.011	-71.244	-81.42	-90.107	-66.588	-68.323	-69.487	-81.731
2.5	13.6	-73.664	-64.219	-69.65	-48.844	-56.65	-70.779	-66.599	-70.049	-83.927	-80.143	-78.199	-71.197	-69.526	-76.609
2.5	13.6	-85.336	-73.174	-63.786	-66.883	-64.973	-81.162	-63.533	-72.184	-81.39	-73.976	-75.945	-75.501	-73.819	-76.609
2.5	13.6	-72.133	-66.364	-71.481	-62.613	-72.042	-74.158	-83.15	-73.001	-74.517	-80.633	-81.786	-77.607	-78.592	-67.246
2.5	13.6	-83.421	-72.751	-66.59	-57.224	-66.344	-79.744	-78.715	-78.293	-75.859	-78.332	-72.832	-77.168	-75.846	-76.024
2.5	13.6	-74.109	-63.181	-70.663	-55.29	-62.119	-83.299	-68.906	-88.778	-77.757	-77.716	-75.294	-80.723	-75.924	-72.831
2.5	13.6	-89.079	-73.078	-75.822	-54.227	-64.115	-76.242	-76.124	-70.679	-94.835	-72.794	-79.066	-78.135	-75.073	-71.017
2.5	13.6	-75.456	-66.779	-68.829	-50.823	-74.88	-75.511	-66.91	-70.397	-94.835	-81.478	-77.851	-83.186	-71.167	-85.422
2.5	13.6	-73.455	-62.475	-64.835	-50.137	-60.573	-71.419	-64.376	-70.938	-74.953	-72.354	-70.719	-70.856	-68.411	-69.538
2.5	13.6	-73.82	-63.595	-62.138	-49.961	-58.589	-70.806	-64.288	-69.582	-78.374	-75.287	-69.248	-74.096	-67.408	-70.346
2.5	13.6	-70.704	-65.571	-63.119	-50.764	-59.592	-71.024	-66.195	-71.147	-74.545	-74.129	-72.66	-74.152	-69.202	-70.356
2.5	13.6	-73.85	-65.077	-62.196	-51.016	-60.364	-72.484	-67.189	-71.287	-77.626	-74.009	-72.829	-72.629	-66.979	-71.583
2.5	13.6	-72.726	-65.746	-62.4	-51.197	-61.132	-71.913	-67.808	-71.523	-77.795	-72.39	-71.013	-70.567	-68.97	-71.492
2.5	13.6	-70.587	-64.531	-65.305	-49.282	-61.405	-71.426	-64.592	-70.332	-78.001	-75.222	-71.007	-71.267	-66.957	-70.89
2.5	13.6	-71.31	-62.051	-64.79	-50.897	-59.757	-73.343	-66.347	-68.866	-74.864	-74.298	-70.4	-71.74	-67.697	-69.827
2.5	13.6	-72.384	-65.304	-63.279	-50.799	-58.123	-72.361	-65.95	-69.446	-76.125	-73.214	-72.65	-73.613	-68.726	-71.559
2.5	13.6	-74.026	-65.644	-65.812	-48.829	-58.165	-72.218	-64.12	-72.184	-75.565	-73.863	-70.527	-70.389	-69.344	-70.444
2.5	13.6	-74.056	-64.623	-62.149	-48.654	-58.598	-73.688	-65.421	-69.14	-77.726	-73.417	-69.494	-70.5	-66.548	-69.715
2.5	13.6	-70.827	-64.939	-63.766	-50.172	-60.931	-71.163	-64.721	-71.834	-76.252	-72.114	-72.171	-71.004	-69.941	-72.068
2.5	13.6	-74.079	-64.88	-63.537	-52.017	-58.585	-73.048	-67.249	-70.684	-78.169	-72.77	-70.608	-72.924	-69.326	-71.816
2.5	13.6	-74.025	-63.477	-65.073	-49.54	-60.825	-73.034	-65.317	-72.515	-75.253	-72.303	-70.016	-73.255	-68.17	-70.513
2.5	13.6	-72.138	-64.53	-65.192	-50.519	-58.542	-71.541	-66.186	-68.843	-75.581	-72.546	-70.665	-72.919	-67.967	-70.802
2.5	13.6	-73.398	-62.592	-62.759	-49.074	-61.285	-72.291	-64.735	-70.301	-75.108	-72.77	-69.435	-72.131	-68.01	-70.661
3.5	13.6	-75.362	-71.244	-62.562	-57.7	-88.512	-79.695	-77.249	-79.573	-74.148	-71.252	-82.978	-71.794	-76.199	-67.149
3.5	13.6	-74.624	-85.747	-62.92	-65.959	-68.241	-67.033	-75.447	-86.483	-72.5	-72.001	-75.308	-74.421	-84.346	-73.966
3.5	13.6	-74.729	-65.866	-66.09	-55.183	-70.754	-68.442	-73.315	-77.626	-75.688	-77.335	-79.605	-65.885	-81.341	-66.955
3.5	13.6	-75.543	-69.363	-69.699	-50.507	-64.135	-72.112	-67.555	-74.916	-74.114	-70.825	-88.449	-80.589	-73.486	-73.203
3.5	13.6	-74.969	-61.801	-65.646	-54.945	-62.624	-70.629	-76.828	-77.18	-75.494	-74.828	-78.595	-72.939	-81.571	-68.712
3.5	13.6	-73.441	-81.233	-59.195	-67.587	-89.154	-69.605	-74.136	-80.553	-77.204	-77.774	-87.51	-78.334	-79.203	-73.651
3.5	13.6	-72.82	-61.585	-66.254	-52.492	-62.064	-66.883	-81.39	-79.288	-71.75	-80.934	-77.345	-79.416	-77.473	-76.515
3.5	13.6	-85.358	-73.216	-64.47	-58.055	-69.863	-72.109	-74.487	-75.644	-71.593	-78.299	-82.773	-80.333	-72.898	-68.737
3.5	13.6	-91.634	-72.37	-73.54	-55.371	-66.776	-63.929	-72.647	-73.54	-70.374	-75.88	-72.135	-72.017	-74.539	-71.453
3.5	13.6	-78.042	-67.84	-62.185	-51.614	-62.471	-71.635	-78.099	-84.902	-72.958	-69.214	-87.687	-77.582	-83.637	-72.042
3.5	13.6	-73.731	-64.327	-60.86	-51.75	-66.24	-64.345	-68.214	-74.192	-66.777	-68.19	-75.821	-68.63	-73.463	-65.224
3.5	13.6	-74.095	-65.446	-58.163	-51.573	-64.256	-63.732	-68.127	-72.835	-70.198	-71.123	-74.351	-71.87	-72.46	-66.033
3.5	13.6	-70.98	-67.422	-59.143	-52.376	-65.259	-63.95	-70.034	-74.4	-66.369	-69.964	-77.763	-71.926	-74.253	-66.042
3.5	13.6	-74.125	-66.928	-58.22	-52.628	-66.032	-65.41	-71.028	-74.54	-69.45	-69.845	-77.931	-70.403	-72.03	-67.269
3.5	13.6	-73.001	-67.597	-58.424	-52.81	-66.799	-64.839	-71.647	-74.776	-69.62	-68.225	-76.116	-68.341	-74.022	-67.178
3.5	13.6	-70.862	-66.382	-61.329	-50.895	-67.072	-64.352	-68.431	-73.586	-69.825	-71.058	-76.109	-69.041	-72.009	-66.576
3.5	13.6	-71.586	-63.902	-60.815	-52.51	-65.424	-66.269	-70.186	-72.119	-66.688	-70.134	-75.503	-69.514	-72.748	-65.513
3.5	13.6	-72.659	-67.156	-59.304	-52.411	-63.79	-65.287	-69.789	-72.7	-67.95	-69.049	-77.752	-71.386	-73.777	-67.245
3.5	13.6	-74.302	-67.495	-61.836	-50.441	-63.833	-65.144	-67.959	-75.437	-67.39	-69.698	-75.629	-68.163	-74.395	-66.13
3.5	13.6	-74.331	-66.474	-58.173	-50.267	-64.265	-66.614	-69.26	-72.393	-69.551	-69.253	-74.597	-68.274	-71.599	-65.402
3.5	13.6	-71.102	-66.79	-59.791	-51.784	-66.598	-64.089	-68.56	-75.087	-68.076	-67.949	-77.273	-68.778	-74.992	-67.755
3.5	13.6	-74.354	-66.732	-59.562	-53.63	-64.252	-65.974	-71.088	-73.937	-69.993	-68.605	-75.711	-70.698	-74.377	-67.503
3.5	13.6	-74.301	-65.328	-61.098	-51.152	-66.492	-65.96	-69.156	-75.768	-67.078	-68.139	-75.119	-71.029	-73.222	-66.2
3.5	13.6	-72.413	-66.381	-61.216	-52.132	-64.209	-64.467	-70.025	-72.096	-67.406	-68.381	-75.768	-70.693	-73.018	-66.489
3.5	13.6	-73.673	-64.444	-58.783	-50.686	-66.952	-65.217	-68.574	-73.554	-66.933	-68.605	-74.538	-69.905	-73.062	-66.347
4.5	13.6	-82.591	-67.549	-60.84	-58.516	-61.573	-67.739	-78.027	-77.893	-72.099	-72.975	-82.847	-80.932	-85.249	-72.496
4.5	13.6	-81.531	-63.965	-67.805	-59.905	-71.284	-67.387	-75.167	-94.033	-71.272	-79.36	-82.044	-94.359	-88.483	-86.734
4.5	13.6	-69.97	-74.897	-59.917	-51.542	-71.77	-68.649	-87.162	-78.79	-80.249	-74.425	-78.625	-97.655	-76.919	-72.507
4.5	13.6	-73.585	-67.81	-62.954	-62.759	-56.71	-67.935	-71.458	-73.67	-76.462	-81.58	-82.25	-70.813	-73.197	-79.046
4.5	13.6	-75.321	-69.624	-61.913	-60.638	-72.009	-71.217	-76.548	-72.562	-71.572	-71.575	-86.992	-80.451	-80.162	-88.294
4.5	13.6	-74.26	-70.869	-62.728	-70.752	-59.665	-71.386	-81.251	-76.583	-73.562	-89.318	-82.695	-85.025	-85.81	-73.398
4.5	13.6	-74.453	-67.636	-68.345	-64.147	-54.394	-69.269	-72.672	-76.494	-81.488	-68.05	-76.613	-75.249	-84.77	-67.609
4.5	13.6	-71.118	-68.326	-64.747	-49.427	-79.913	-69.705	-79.522	-83.738	-70.375	-75.328	-87.445	-77.91	-75.842	-70.83
4.5	13.6	-79.466	-72.386	-60.308	-54.611	-62.253	-69.4	-71.91	-71.426	-69.829	-78.072	-70.591	-91.366	-70.367	-68.664
4.5	13.6	-75.968	-65.364	-66.304	-54.756	-62.944	-63.755	-73.461	-83.929	-85.766	-77.751	-83.008	-78.418	-80.049	-71.196
4.5	13.6	-71.905	-62.143	-59.19	-53.514	-61.032	-62.782	-69.817	-74.133	-68.462	-70.199	-75.894	-76.516	-75.078	-69.063
4.5	13.6	-72.269	-63.263	-56.493	-53.337	-59.048	-62.169	-69.729	-72.777	-71.883	-73.132	-74.423	-79.757	-74.075	-69.872
4.5	13.6	-69.154	-65.238	-57.473	-54.14	-60.051	-62.387	-71.637	-74.341	-68.054	-71.974	-77.835	-79.813	-75.869	-69.881
4.5	13.6	-72.3	-64.744	-56.55	-54.392	-60.824	-63.847	-72.63	-74.482	-71.135	-71.854	-78.004	-78.289	-73.646	-71.109
4.5	13.6	-71.175	-65.414	-56.754	-54.574	-61.591	-63.276	-73.25	-74.718	-71.305	-70.235	-76.188	-76.228	-75.637	-71.017
4.5	13.6	-69.036	-64.198	-59.659	-52.659	-61.865	-62.789	-70.033	-73.527	-71.511	-73.067	-76.182	-76.928	-73.624	-70.415
4.5	13.6	-69.76	-61.718	-59.145	-54.274	-60.216	-64.706	-71.789	-72.06	-68.374	-72.143	-75.576	-77.401	-74.364	-69.352
4.5	13.6	-70.834	-64.972	-57.634	-54.175	-58.582	-63.724	-71.391	-72.641	-69.635	-71.058	-77.825	-79.273	-75.392	-71.084
4.5	13.6	-72.476	-65.312	-60.166	-52.205	-58.625	-63.581	-69.561	-75.378	-69.075	-71.708	-75.702	-76.05	-76.011	-69.969
4.5	13.6	-72.506	-64.29	-56.503	-52.031	-59.057	-65.051	-70.862	-72.334	-71.236	-71.262	-74.669	-76.161	-73.214	-69.241
4.5	13.6	-69.276	-64.606	-58.121	-53.548	-61.39	-62.526	-70.162	-75.028	-69.761	-69.959	-77.346	-76.664	-76.608	-71.594
4.5	13.6	-72.528	-64.548	-57.892	-55.394	-59.045	-64.411	-72.691	-73.878	-71.678	-70.614	-75.784	-78.585	-75.993	-71.342
4.5	13.6	-72.475	-63.144	-59.428	-52.916	-61.285	-64.397	-70.758	-75.709	-68.763	-70.148	-75.191	-78.915	-74.837	-70.039
4.5	13.6	-70.588	-64.197	-59.546	-53.896	-59.002	-62.904	-71.628	-72.038	-69.091	-70.39	-75.84	-78.579	-74.633	-70.328
4.5	13.6	-71.847	-62.26	-57.113	-52.45	-61.744	-63.654	-70.176	-73.496	-68.618	-70.614	-74.61	-77.792	-74.677	-70.186
5.5	13.6	-72.121	-84.354	-64.106	-54.748	-68.159	-77.587	-75.033	-84.629	-73.791	-80.772	-78.617	-73.936	-83.403	-73.015
5.5	13.6	-73.999	-79.549	-53.34	-66.228	-66.989	-67.663	-74.563	-76.685	-67.842	-81.58	-75.98	-74.633	-89.204	-76.705
5.5	13.6	-77.261	-65.565	-73.164	-53.822	-61.249	-76.715	-74.131	-86.087	-78.583	-85.949	-84.932	-81.779	-71.534	-90.442
5.5	13.6	-76.024	-69.4	-63.391	-59.241	-72.928	-76.52	-73.282	-94.255	-78.325	-74.089	-78.535	-76.235	-80.79	-74.862
5.5	13.6	-82.868	-67.928	-64.434	-53.182	-64.202	-75.616	-87.608	-75.406	-67.88	-72.404	-85.292	-68.521	-81.797	-73.486
5.5	13.6	-77.623	-69.573	-57.185	-62.627	-71.504	-78.399	-79.933	-78.494	-69.643	-75.599	-77.365	-78.198	-74.776	-76.991
5.5	13.6	-73.541	-78.375	-57.971	-55.632	-77.253	-71.883	-75.605	-79.638	-83.174	-78.549	-81.907	-93.08	-75.473	-82.282
5.5	13.6	-84.065	-84.316	-63.584	-58.385	-61.205	-67.958	-88.213	-85.764	-67.817	-82.328	-80.185	-84.673	-77.87	-82.25
5.5	13.6	-70.204	-61.53	-60.804	-56.584	-57.136	-70.968	-77.681	-89.219	-77.968	-83.223	-80.775	-84.77	-76.76	-85.625
5.5	13.6	-87.681	-69.58	-58.808	-54.545	-62.991	-69.933	-73.846	-89.951	-73.891	-73.716	-79.442	-77.671	-90.392	-81.997
5.5	13.6	-73.617	-66.317	-57.282	-52.308	-62.143	-67.462	-71.089	-79.234	-67.086	-72.176	-74.886	-72.648	-75.193	-73.752
5.5	13.6	-73.982	-67.437	-54.585	-52.131	-60.158	-66.849	-71.001	-77.878	-70.507	-75.109	-73.415	-75.888	-74.19	-74.56
5.5	13.6	-70.866	-69.413	-55.566	-52.934	-61.161	-67.067	-72.908	-79.442	-66.678	-73.951	-76.827	-75.945	-75.984	-74.569
5.5	13.6	-74.012	-68.919	-54.643	-53.186	-61.934	-68.527	-73.902	-79.583	-69.759	-73.832	-76.996	-74.421	-73.761	-75.797
5.5	13.6	-72.888	-69.588	-54.847	-53.368	-62.701	-67.956	-74.521	-79.819	-69.929	-72.212	-75.18	-72.359	-75.752	-75.705
5.5	13.6	-70.749	-68.373	-57.752	-51.453	-62.975	-67.469	-71.305	-78.628	-70.135	-75.044	-75.174	-73.059	-73.739	-75.103
5.5	13.6	-71.472	-65.893	-57.237	-53.068	-61.326	-69.386	-73.061	-77.161	-66.998	-74.12	-74.568	-73.533	-74.479	-74.041
5.5	13.6	-72.546	-69.146	-55.727	-52.969	-59.692	-68.404	-72.663	-77.742	-68.259	-73.036	-76.817	-75.405	-75.508	-75.772
5.5	13.6	-74.188	-69.486	-58.259	-50.999	-59.735	-68.261	-70.833	-80.479	-67.699	-73.685	-74.694	-72.182	-76.126	-74.657
5.5	13.6	-74.218	-68.465	-54.596	-50.825	-60.168	-69.731	-72.134	-77.435	-69.86	-73.239	-73.661	-72.292	-73.33	-73.929
5.5	13.6	-70.989	-68.781	-56.213	-52.342	-62.5	-67.206	-71.434	-80.129	-68.385	-71.936	-76.338	-72.796	-76.723	-76.282
5.5	13.6	-74.241	-68.722	-55.984	-54.188	-60.155	-69.091	-73.962	-78.979	-70.302	-72.592	-74.776	-74.717	-76.108	-76.03
5.5	13.6	-74.187	-67.319	-57.52	-51.71	-62.395	-69.077	-72.03	-80.81	-67.387	-72.125	-74.183	-75.047	-74.952	-74.727
5.5	13.6	-72.3	-68.372	-57.639	-52.69	-60.112	-67.584	-72.899	-77.139	-67.715	-72.368	-74.832	-74.711	-74.749	-75.016
5.5	13.6	-73.56	-66.435	-55.206	-51.244	-62.855	-68.334	-71.448	-78.597	-67.242	-72.592	-73.602	-73.924	-74.792	-74.874
6.5	13.6	-72.425	-72.158	-73.098	-54.752	-63.022	-67.945	-83.058	-96.331	-84.342	-82.103	-78.488	-83.889	-70.77	-75.483
6.5	13.6	-91.167	-63.72	-61.316	-91.761	-72.047	-73.844	-89.662	-90.175	-71.834	-76.789	-73.647	-88.351	-76.652	-78.733
6.5	13.6	-72.006	-64.785	-61.955	-59.422	-57.51	-74.563	-90.294	-93.348	-72.925	-79.742	-78.076	-89.872	-80.491	-77.022
6.5	13.6	-71.554	-66.145	-56.573	-56.024	-64.182	-71.259	-80.046	-93.377	-73.706	-84.344	-80.149	-77.493	-77.131	-83.008
6.5	13.6	-85.112	-69.034	-58.863	-69.636	-61.231	-75.712	-87.705	-94.52	-82.332	-75.883	-77.275	-79.839	-69.396	-83.008
6.5	13.6	-79.614	-68.522	-59.997	-55.227	-76.088	-71.991	-92.246	-87.366	-74.504	-78.683	-68.458	-87.097	-71.461	-76.738
6.5	13.6	-67.138	-67.173	-58.769	-55.775	-71.642	-78.729	-90.847	-87.366	-76.957	-84.067	-75.027	-81.632	-76.987	-80.073
6.5	13.6	-77.593	-74.7	-60.369	-57.57	-55.738	-71.874	-90.419	-87.366	-81.985	-76.201	-74.373	-78.104	-73.593	-71.69
6.5	13.6	-79.586	-67.336	-62.316	-60.184	-60.757	-82.42	-82.92	-87.366	-74.421	-86.933	-74.539	-82.116	-68.544	-80.812
6.5	13.6	-70.624	-70.824	-60.946	-57.104	-70	-80.572	-85.189	-93.684	-72.424	-84.47	-74.25	-77.257	-70.848	-75.131
6.5	13.6	-72.761	-61.74	-57.024	-56.554	-61.003	-69.029	-80.338	-86.311	-69.738	-74.277	-70.011	-75.864	-68.581	-72.156
6.5	13.6	-73.125	-62.86	-54.327	-56.377	-59.018	-68.416	-80.25	-84.955	-73.159	-77.21	-68.54	-79.104	-67.578	-72.964
6.5	13.6	-70.01	-64.836	-55.307	-57.18	-60.021	-68.634	-82.158	-86.519	-69.33	-76.052	-71.953	-79.16	-69.371	-72.974
6.5	13.6	-73.155	-64.341	-54.384	-57.432	-60.794	-70.093	-83.151	-86.66	-72.411	-75.932	-72.121	-77.637	-67.148	-74.201
6.5	13.6	-72.031	-65.011	-54.588	-57.614	-61.561	-69.522	-83.77	-86.896	-72.581	-74.313	-70.305	-75.575	-69.14	-74.11
6.5	13.6	-69.892	-63.796	-57.493	-55.699	-61.835	-69.036	-80.554	-85.705	-72.786	-77.145	-70.299	-76.275	-67.127	-73.508
6.5	13.6	-70.616	-61.315	-56.979	-57.314	-60.186	-70.953	-82.31	-84.238	-69.649	-76.221	-69.693	-76.748	-67.866	-72.445
6.5	13.6	-71.689	-64.569	-55.468	-57.215	-58.552	-69.97	-81.912	-84.819	-70.911	-75.137	-71.942	-78.62	-68.895	-74.177
6.5	13.6	-73.332	-64.909	-58.001	-55.245	-58.595	-69.828	-80.082	-87.556	-70.351	-75.786	-69.819	-75.397	-69.513	-73.062
6.5	13.6	-73.361	-63.888	-54.337	-55.071	-59.028	-71.298	-81.383	-84.513	-72.512	-75.34	-68.787	-75.508	-66.717	-72.333
6.5	13.6	-70.132	-64.204	-55.955	-56.588	-61.36	-68.773	-80.683	-87.206	-71.037	-74.037	-71.463	-76.012	-70.11	-74.686
6.5	13.6	-73.384	-64.145	-55.726	-58.434	-59.015	-70.658	-83.212	-86.056	-72.954	-74.692	-69.901	-77.932	-69.495	-74.434
6.5	13.6	-73.33	-62.742	-57.262	-55.957	-61.255	-70.644	-81.279	-87.888	-70.039	-74.226	-69.309	-78.263	-68.34	-73.131
6.5	13.6	-71.443	-63.795	-57.38	-56.936	-58.972	-69.151	-82.148	-84.216	-70.367	-74.468	-69.957	-77.927	-68.136	-73.42
6.5	13.6	-72.703	-61.857	-54.947	-55.49	-61.715	-69.901	-80.697	-85.674	-69.894	-74.693	-68.728	-77.139	-68.18	-73.279
7.5	13.6	-70.82	-67.935	-59.188	-58.228	-64.232	-76.018	-81.586	-68.342	-74.77	-76.587	-74.725	-83.815	-82.129	-75.052
7.5	13.6	-75.473	-62.362	-55.663	-57.422	-66.13	-70.336	-71.483	-76.556	-78.309	-76.006	-83.916	-84.376	-73.175	-68.525
7.5	13.6	-68.885	-62.05	-56.046	-54.406	-68.054	-72.617	-79.687	-75.975	-86.023	-68.891	-87.502	-84.901	-78.744	-73.29
7.5	13.6	-82.105	-70.818	-65.158	-55.499	-70.687	-70.823	-69.464	-78.912	-76.247	-68.381	-87.891	-76.843	-85.666	-71.482
7.5	13.6	-76.868	-81.296	-58.892	-68.601	-63.284	-79.802	-74.869	-71.749	-92.863	-75.71	-73.326	-84.18	-74.921	-76.885
7.5	13.6	-74.208	-62.94	-67.4	-61.931	-69.842	-79.802	-74.675	-72.828	-74.431	-76.067	-72.756	-79.702	-75.859	-68.883
7.5	13.6	-74.453	-68.961	-57.073	-57.791	-66.864	-80	-80.596	-67.823	-85.231	-84.029	-75.555	-87.448	-76.825	-82.077
7.5	13.6	-75.445	-64.331	-55.65	-53.841	-63.209	-65.521	-76.144	-81.382	-79.514	-71.332	-71.2	-80.889	-85.819	-78.114
7.5	13.6	-75.887	-62.139	-59.812	-56.36	-61.296	-81.36	-74.482	-79.375	-79.231	-78.668	-71.564	-76.721	-76.976	-80.964
7.5	13.6	-76.354	-61.825	-57.563	-60.02	-65.267	-70.324	-84.179	-76.535	-79.405	-83.933	-87.244	-82.661	-83.211	-67.862
7.5	13.6	-71.128	-59.766	-54.848	-53.218	-61.667	-68.799	-69.816	-70.169	-73.797	-69.316	-73.151	-75.452	-74.326	-68.299
7.5	13.6	-71.493	-60.886	-52.151	-53.042	-59.683	-68.185	-69.728	-68.813	-77.218	-72.249	-71.68	-78.692	-73.323	-69.108
7.5	13.6	-68.377	-62.862	-53.132	-53.845	-60.686	-68.403	-71.635	-70.377	-73.389	-71.091	-75.092	-78.749	-75.116	-69.117
7.5	13.6	-71.523	-62.367	-52.209	-54.097	-61.459	-69.863	-72.629	-70.518	-76.47	-70.971	-75.261	-77.225	-72.894	-70.345
7.5	13.6	-70.399	-63.037	-52.412	-54.278	-62.226	-69.292	-73.248	-70.753	-76.64	-69.352	-73.445	-75.163	-74.885	-70.253
7.5	13.6	-68.26	-61.822	-55.318	-52.363	-62.5	-68.805	-70.032	-69.563	-76.846	-72.184	-73.439	-75.863	-72.872	-69.651
7.5	13.6	-68.984	-59.341	-54.803	-53.978	-60.851	-70.722	-71.788	-68.096	-73.709	-71.26	-72.832	-76.337	-73.612	-68.588
7.5	13.6	-70.057	-62.595	-53.292	-53.88	-59.217	-69.74	-71.39	-68.677	-74.97	-70.175	-75.082	-78.209	-74.64	-70.32
7.5	13.6	-71.7	-62.935	-55.825	-51.91	-59.26	-69.598	-69.56	-71.414	-74.41	-70.825	-72.959	-74.986	-75.259	-69.205
7.5	13.6	-71.729	-61.914	-52.162	-51.735	-59.692	-71.067	-70.861	-68.37	-76.571	-70.379	-71.926	-75.096	-72.462	-68.477
7.5	13.6	-68.5	-62.23	-53.779	-53.253	-62.025	-68.542	-70.161	-71.064	-75.096	-69.076	-74.603	-75.6	-75.855	-70.83
7.5	13.6	-71.752	-62.171	-53.55	-55.098	-59.68	-70.427	-72.689	-69.914	-77.013	-69.731	-73.04	-77.521	-75.241	-70.578
7.5	13.6	-71.698	-60.768	-55.086	-52.621	-61.92	-70.414	-70.757	-71.745	-74.098	-69.265	-72.448	-77.851	-74.085	-69.275
7.5	13.6	-69.811	-61.821	-55.205	-53.6	-59.637	-68.92	-71.626	-68.074	-74.426	-69.507	-73.097	-77.515	-73.881	-69.564
7.5	13.6	-71.071	-59.883	-52.771	-52.155	-62.379	-69.67	-70.175	-69.532	-73.953	-69.731	-71.867	-76.728	-73.925	-69.422
8.5	13.6	-87.747	-82.959	-58.837	-52.543	-69.809	-75.723	-70.205	-66.435	-76.827	-76.203	-70.642	-83.793	-78.055	-68.348
8.5	13.6	-77.454	-63.981	-61.938	-55.232	-64.081	-68.79	-82.12	-72.377	-77.814	-74.683	-78.236	-85.859	-83.681	-71.841
8.5	13.6	-80.391	-61.372	-61.424	-57.686	-57.262	-66.298	-80.588	-72.845	-72.773	-86.256	-89.553	-86.288	-76.538	-78.989
8.5	13.6	-72.382	-69.087	-56.543	-58.427	-62.951	-66.451	-70.877	-74.771	-89.275	-68.774	-73.146	-81.454	-68.857	-74.833
8.5	13.6	-78.958	-60.95	-52.654	-62.617	-67.841	-75.78	-73.359	-82.006	-69.539	-73.4	-72.431	-92.582	-76.572	-78.941
8.5	13.6	-90.656	-71.161	-61.682	-60.306	-65.271	-70.324	-79.014	-68.1	-81.419	-80.532	-81.458	-84.593	-66.76	-76.235
8.5	13.6	-84.808	-66.689	-65.08	-60.962	-66.506	-69.79	-68.168	-67.061	-82.285	-83.727	-72.953	-88.248	-75.167	-87.819
8.5	13.6	-75.318	-73.181	-56.983	-58.493	-66.342	-62.688	-72.597	-71.558	-83.663	-75.594	-79.59	-77.959	-73.67	-78.302
8.5	13.6	-71.853	-67.779	-64.75	-60.615	-63.115	-71.137	-70.436	-69.598	-88.949	-70.678	-74.274	-79.837	-83.005	-68.182
8.5	13.6	-70.404	-69.379	-57.131	-56.559	-61.984	-73.596	-70.03	-66.959	-78.819	-80.842	-73.904	-82.973	-77.502	-64.707
8.5	13.6	-75.076	-61.954	-55.306	-53.153	-60.297	-64.196	-66.839	-66.392	-73.331	-70.424	-71.201	-77.657	-70.974	-68.806
8.5	13.6	-75.44	-63.074	-52.609	-52.976	-58.313	-63.582	-66.751	-65.036	-76.752	-73.357	-69.731	-80.897	-69.971	-69.614
8.5	13.6	-72.325	-65.05	-53.589	-53.779	-59.316	-63.8	-68.658	-66.6	-72.923	-72.199	-73.143	-80.954	-71.765	-69.623
8.5	13.6	-75.47	-64.556	-52.666	-54.031	-60.088	-65.26	-69.652	-66.741	-76.004	-72.08	-73.311	-79.43	-69.542	-70.851
8.5	13.6	-74.346	-65.225	-52.87	-54.212	-60.856	-64.689	-70.271	-66.977	-76.174	-70.46	-71.496	-77.368	-71.533	-70.76
8.5	13.6	-72.207	-64.01	-55.775	-52.298	-61.129	-64.203	-67.055	-65.786	-76.379	-73.292	-71.489	-78.068	-69.52	-70.158
8.5	13.6	-72.931	-61.53	-55.261	-53.912	-59.481	-66.119	-68.81	-64.319	-73.242	-72.368	-70.883	-78.542	-70.26	-69.095
8.5	13.6	-74.004	-64.783	-53.75	-53.814	-57.847	-65.137	-68.413	-64.9	-74.504	-71.284	-73.133	-80.414	-71.288	-70.827
8.5	13.6	-75.647	-65.123	-56.283	-51.844	-57.889	-64.995	-66.583	-67.637	-73.944	-71.933	-71.009	-77.191	-71.907	-69.712
8.5	13.6	-75.676	-64.102	-52.619	-51.669	-58.322	-66.465	-67.884	-64.594	-76.105	-71.487	-69.977	-77.301	-69.11	-68.983
8.5	13.6	-72.447	-64.418	-54.237	-53.187	-60.655	-63.939	-67.184	-67.287	-74.63	-70.184	-72.653	-77.805	-72.503	-71.336
8.5	13.6	-75.699	-64.359	-54.008	-55.032	-58.309	-65.825	-69.712	-66.137	-76.547	-70.84	-71.091	-79.726	-71.889	-71.084
8.5	13.6	-75.645	-62.956	-55.544	-52.555	-60.549	-65.811	-67.78	-67.969	-73.632	-70.373	-70.499	-80.056	-70.733	-69.781
8.5	13.6	-73.758	-64.009	-55.662	-53.535	-58.266	-64.318	-68.649	-64.297	-73.96	-70.616	-71.148	-79.72	-70.529	-70.07
8.5	13.6	-75.018	-62.071	-53.229	-52.089	-61.009	-65.067	-67.198	-65.755	-73.487	-70.84	-69.918	-78.933	-70.573	-69.929
9.5	13.6	-71.43	-91.201	-58.668	-63.048	-72.046	-70.11	-65.503	-78.427	-72.591	-68.425	-84.739	-80.655	-78.575	-79.181
9.5	13.6	-78.663	-68.882	-69.189	-57.116	-60.6	-65.843	-93.087	-81.358	-77.94	-75.306	-74.583	-87.075	-75.878	-69.175
9.5	13.6	-86.903	-62.678	-57.076	-68.987	-61.554	-66.334	-69.639	-74.747	-88.09	-73.019	-74.905	-79.249	-80.728	-74.386
9.5	13.6	-81.285	-60.134	-56.75	-56.519	-69.775	-66.928	-77.296	-77.709	-74.573	-71.779	-88.477	-75.709	-73.4	-77.768
9.5	13.6	-69.814	-69.697	-56.087	-67.966	-63.315	-65.07	-81.45	-69.613	-70.605	-74.536	-91.229	-79.525	-81.246	-80.873
9.5	13.6	-74.104	-65.395	-49.656	-65.904	-71.074	-70.038	-75.566	-73.165	-69.881	-72.373	-87.998	-80.246	-86.667	-74.587
9.5	13.6	-91.003	-58.547	-54.658	-79.408	-62.911	-86.903	-90.094	-88.72	-79.116	-75.62	-78.109	-82.492	-80.439	-74.704
9.5	13.6	-70.388	-73.206	-55.704	-63.057	-65.5	-59.163	-75.615	-72.979	-70.02	-80.966	-77.322	-85.691	-77.869	-69.713
9.5	13.6	-87.808	-65.749	-60.534	-57.219	-64.623	-74.368	-74.352	-73.589	-76.047	-77.952	-73.297	-76.814	-78.075	-74.317
9.5	13.6	-69.761	-65.921	-53.738	-64.969	-57.864	-71.093	-71.045	-88.44	-70.461	-71.135	-72.227	-80.632	-89.938	-80.89
9.5	13.6	-74.195	-61.441	-52.81	-59.228	-60.707	-63.723	-70.464	-73.096	-68.127	-67.467	-74.871	-74.107	-75.275	-69.545
9.5	13.6	-74.559	-62.561	-50.113	-59.051	-58.723	-63.11	-70.376	-71.74	-71.548	-70.4	-73.401	-77.348	-74.272	-70.354
9.5	13.6	-71.444	-64.537	-51.093	-59.854	-59.726	-63.328	-72.284	-73.304	-67.719	-69.241	-76.813	-77.404	-76.065	-70.363
9.5	13.6	-74.589	-64.043	-50.17	-60.106	-60.498	-64.788	-73.277	-73.445	-70.8	-69.122	-76.981	-75.88	-73.843	-71.591
9.5	13.6	-73.465	-64.712	-50.374	-60.288	-61.266	-64.217	-73.897	-73.68	-70.97	-67.502	-75.166	-73.819	-75.834	-71.499
9.5	13.6	-71.326	-63.497	-53.279	-58.373	-61.539	-63.73	-70.68	-72.49	-71.176	-70.335	-75.159	-74.519	-73.821	-70.897
9.5	13.6	-72.05	-61.017	-52.765	-59.988	-59.891	-65.647	-72.436	-71.023	-68.039	-69.411	-74.553	-74.992	-74.561	-69.834
9.5	13.6	-73.123	-64.27	-51.254	-59.889	-58.257	-64.664	-72.038	-71.604	-69.3	-68.326	-76.802	-76.864	-75.589	-71.566
9.5	13.6	-74.766	-64.61	-53.786	-57.919	-58.299	-64.522	-70.208	-74.341	-68.74	-68.975	-74.679	-73.641	-76.208	-70.451
9.5	13.6	-74.795	-63.589	-50.123	-57.745	-58.732	-65.992	-71.509	-71.297	-70.901	-68.53	-73.647	-73.752	-73.411	-69.723
9.5	13.6	-71.566	-63.905	-51.74	-59.262	-61.065	-63.467	-70.809	-73.991	-69.426	-67.226	-76.323	-74.255	-76.804	-72.076
9.5	13.6	-74.818	-63.846	-51.512	-61.108	-58.719	-65.352	-73.338	-72.841	-71.343	-67.882	-74.761	-76.176	-76.19	-71.824
9.5	13.6	-74.764	-62.443	-53.048	-58.63	-60.959	-65.338	-71.405	-74.672	-68.428	-67.416	-74.169	-76.506	-75.034	-70.521
9.5	13.6	-72.877	-63.496	-53.166	-59.61	-58.676	-63.845	-72.275	-71.001	-68.756	-67.658	-74.818	-76.17	-74.83	-70.81
9.5	13.6	-74.137	-61.559	-50.733	-58.164	-61.419	-64.595	-70.823	-72.459	-68.283	-67.882	-73.588	-75.383	-74.874	-70.668
9.5	14.6	-81.826	-57.581	-56.107	-66.744	-65.158	-63.234	-74.739	-72.403	-84.792	-71.472	-85.909	-81.747	-70.128	-80.024
9.5	14.6	-85.896	-71.666	-56.008	-86.046	-63.574	-63.678	-78.683	-73.94	-80.923	-82.142	-80.766	-81.19	-68.493	-72.626
9.5	14.6	-74.342	-70.149	-62.283	-51.264	-66.262	-61.879	-70.405	-79.624	-83.394	-70.97	-76.934	-86.004	-69.067	-69.996
9.5	14.6	-79.191	-62.879	-56.571	-53.337	-59.657	-65.19	-79.917	-84.574	-72.995	-80.344	-82.515	-86.849	-67.66	-88.176
9.5	14.6	-79.919	-76.657	-56.157	-56.144	-57.277	-66.356	-73.898	-70.009	-72.278	-73.937	-74.755	-86.736	-75.256	-72.702
9.5	14.6	-75.007	-66.939	-53.886	-60.611	-56.596	-66.436	-84.839	-72.442	-68.134	-72.708	-80.84	-78.992	-78.075	-69.961
9.5	14.6	-86.824	-64.841	-62.036	-55.151	-60.964	-71.766	-73.533	-93.134	-76.758	-70.62	-76.524	-85.426	-68.547	-75.816
9.5	14.6	-71.952	-65.621	-54.138	-58.949	-63.351	-68.685	-82.995	-68.197	-68.859	-73.347	-89.608	-84.247	-72.164	-74.417
9.5	14.6	-81.746	-65.175	-60.262	-53.889	-68.715	-67.865	-62.414	-71.948	-69.964	-79.417	-75.632	-85.236	-71.986	-70.657
9.5	14.6	-87.355	-73.025	-52.208	-56.049	-63.449	-72.25	-66.469	-76.534	-67.967	-73.337	-79.458	-77.12	-82.551	-77.267
9.5	14.6	-76.484	-60.754	-52.569	-54.627	-58.281	-60.872	-67.888	-71.502	-67.801	-68.185	-74.877	-76.653	-67.386	-69.15
9.5	14.6	-76.849	-61.873	-49.872	-54.45	-56.297	-60.259	-67.801	-70.145	-71.222	-71.118	-73.406	-79.894	-66.383	-69.959
9.5	14.6	-73.733	-63.849	-50.853	-55.253	-57.3	-60.477	-69.708	-71.71	-67.393	-69.96	-76.819	-79.95	-68.177	-69.968
9.5	14.6	-76.879	-63.355	-49.93	-55.505	-58.073	-61.936	-70.702	-71.85	-70.474	-69.84	-76.987	-78.426	-65.954	-71.195
9.5	14.6	-75.755	-64.024	-50.134	-55.687	-58.84	-61.365	-71.321	-72.086	-70.644	-68.221	-75.171	-76.365	-67.945	-71.104
9.5	14.6	-73.616	-62.809	-53.039	-53.772	-59.113	-60.879	-68.105	-70.896	-70.85	-71.053	-75.165	-77.065	-65.932	-70.502
9.5	14.6	-74.34	-60.329	-52.524	-55.387	-57.465	-62.796	-69.86	-69.429	-67.713	-70.129	-74.559	-77.538	-66.672	-69.439
9.5	14.6	-75.413	-63.583	-51.013	-55.288	-55.831	-61.813	-69.463	-70.01	-68.974	-69.044	-76.808	-79.41	-67.7	-71.171
9.5	14.6	-77.056	-63.922	-53.546	-53.318	-55.873	-61.671	-67.633	-72.747	-68.414	-69.694	-74.685	-76.187	-68.319	-70.056
9.5	14.6	-77.085	-62.901	-49.883	-53.144	-56.306	-63.141	-68.933	-69.703	-70.575	-69.248	-73.653	-76.297	-65.522	-69.328
9.5	14.6	-73.856	-63.217	-51.5	-54.661	-58.639	-60.616	-68.234	-72.397	-69.1	-67.945	-76.329	-76.801	-68.915	-71.681
9.5	14.6	-77.108	-63.159	-51.271	-56.507	-56.293	-62.501	-70.762	-71.247	-71.017	-68.6	-74.767	-78.722	-68.301	-71.429
9.5	14.6	-77.054	-61.755	-52.807	-54.029	-58.533	-62.487	-68.83	-73.078	-68.102	-68.134	-74.174	-79.052	-67.145	-70.125
9.5	14.6	-75.167	-62.808	-52.926	-55.009	-56.25	-60.994	-69.699	-69.406	-68.43	-68.376	-74.823	-78.716	-66.941	-70.415
9.5	14.6	-76.427	-60.871	-50.493	-53.563	-58.993	-61.744	-68.248	-70.864	-67.957	-68.6	-73.594	-77.929	-66.985	-70.273
8.5	14.6	-95.996	-64.661	-58.682	-57.371	-58.47	-64.426	-62.501	-77.385	-84.72	-80.849	-80.888	-81.949	-71.628	-72.926
8.5	14.6	-77.071	-70.604	-57.772	-60.28	-65.181	-70.362	-72.79	-74.603	-78.886	-71.769	-80.02	-81.949	-87.331	-71.287
8.5	14.6	-78.368	-68.636	-53.555	-66.739	-61.189	-68.099	-67.337	-66.105	-72.817	-73.925	-80.02	-76.325	-78.096	-89.635
8.5	14.6	-86.217	-72.373	-54.691	-57.597	-59.776	-71.593	-69.431	-78.401	-77.847	-71.275	-77.025	-79.277	-78.609	-70.039
8.5	14.6	-72.396	-60.524	-55.641	-63.579	-61.427	-71.169	-71.671	-76.5	-70.544	-72.918	-77.88	-79.904	-79.949	-75.924
8.5	14.6	-79.447	-63.17	-59.331	-62.276	-61.678	-65.916	-70.52	-74.338	-72.996	-79.045	-78.829	-85.228	-95.21	-70.936
8.5	14.6	-77.951	-67.372	-62.943	-56.057	-55.642	-67.413	-73.221	-75.315	-79.527	-68.384	-79.864	-79.088	-87.186	-75.866
8.5	14.6	-71.477	-61.82	-60.427	-54.286	-66.199	-73.342	-80.858	-68.564	-74.894	-75.378	-73.856	-77.149	-83.193	-78.848
8.5	14.6	-71.856	-63.73	-60.505	-55.223	-62.206	-63.521	-66.735	-76.084	-72.703	-68.837	-81.569	-82.477	-91.44	-71.982
8.5	14.6	-79.668	-71.011	-60.559	-59.802	-64.72	-72.524	-67.35	-70.842	-72.219	-71.392	-73.41	-86.667	-74.577	-72.93
8.5	14.6	-75.123	-59.691	-54.014	-54.13	-57.43	-62.975	-63.341	-69.035	-68.91	-66.733	-72.919	-74.3	-77.715	-69.023
8.5	14.6	-75.488	-60.81	-51.317	-53.953	-55.445	-62.361	-63.253	-67.679	-72.331	-69.666	-71.448	-77.54	-76.712	-69.832
8.5	14.6	-72.372	-62.786	-52.298	-54.756	-56.449	-62.579	-65.16	-69.243	-68.502	-68.507	-74.861	-77.597	-78.506	-69.841
8.5	14.6	-75.518	-62.292	-51.375	-55.008	-57.221	-64.039	-66.154	-69.384	-71.583	-68.388	-75.029	-76.073	-76.283	-71.068
8.5	14.6	-74.394	-62.961	-51.579	-55.189	-57.988	-63.468	-66.773	-69.619	-71.753	-66.768	-73.213	-74.011	-78.274	-70.977
8.5	14.6	-72.255	-61.746	-54.484	-53.275	-58.262	-62.981	-63.557	-68.429	-71.958	-69.601	-73.207	-74.711	-76.261	-70.375
8.5	14.6	-72.978	-59.266	-53.969	-54.889	-56.614	-64.898	-65.312	-66.962	-68.821	-68.677	-72.601	-75.185	-77.001	-69.312
8.5	14.6	-74.052	-62.52	-52.458	-54.791	-54.979	-63.916	-64.915	-67.543	-70.083	-67.592	-74.85	-77.057	-78.03	-71.044
8.5	14.6	-75.694	-62.859	-54.991	-52.821	-55.022	-63.774	-63.085	-70.28	-69.523	-68.241	-72.727	-73.834	-78.648	-69.929
8.5	14.6	-75.724	-61.838	-51.328	-52.646	-55.455	-65.244	-64.386	-67.236	-71.684	-67.796	-71.695	-73.944	-75.852	-69.201
8.5	14.6	-72.495	-62.154	-52.945	-54.164	-57.788	-62.718	-63.686	-69.93	-70.209	-66.492	-74.371	-74.448	-79.245	-71.554
8.5	14.6	-75.747	-62.096	-52.716	-56.009	-55.442	-64.604	-66.214	-68.78	-72.126	-67.148	-72.809	-76.368	-78.63	-71.302
8.5	14.6	-75.693	-60.692	-54.252	-53.532	-57.682	-64.59	-64.282	-70.611	-69.211	-66.682	-72.216	-76.699	-77.474	-69.999
8.5	14.6	-73.806	-61.745	-54.371	-54.512	-55.399	-63.097	-65.151	-66.94	-69.539	-66.924	-72.865	-76.363	-77.271	-70.288
8.5	14.6	-75.066	-59.808	-51.938	-53.066	-58.142	-63.846	-63.7	-68.398	-69.066	-67.148	-71.636	-75.576	-77.314	-70.146
7.5	14.6	-68.238	-66.347	-54.787	-65.98	-60.427	-76.952	-67.669	-71.653	-72.691	-80.009	-76.371	-92.521	-65.933	-71.471
7.5	14.6	-74.271	-63.645	-66.8	-60.479	-60.968	-76.169	-66.072	-80.785	-72.987	-72.393	-77.705	-80.12	-75.487	-87.144
7.5	14.6	-93.653	-70.25	-62.715	-62.854	-69.015	-73.668	-70.215	-80.157	-82.774	-82.177	-83.723	-81.931	-73.711	-73.223
7.5	14.6	-79.187	-68.643	-61.954	-54.635	-59.831	-62.111	-73.874	-71.901	-69.108	-66.34	-79.606	-77.814	-69.955	-76.015
7.5	14.6	-75.29	-66.471	-63.655	-53.067	-70.382	-67.058	-72.568	-79.378	-71.881	-71.523	-80.366	-76.985	-70.213	-83.579
7.5	14.6	-89.052	-61.009	-58.101	-56.316	-58.204	-60.13	-78.663	-87.211	-72.857	-76.884	-68.337	-87.186	-71.046	-75.552
7.5	14.6	-67.92	-84.221	-60.477	-54.355	-63.308	-66.542	-73.652	-80.817	-70.232	-75.526	-95.086	-82.652	-80.49	-80.627
7.5	14.6	-72.036	-66.107	-60.179	-57.006	-68.197	-65.65	-70.738	-69.875	-73.774	-70.808	-79.338	-80.385	-77.029	-79.104
7.5	14.6	-73.509	-65.169	-56.102	-55.921	-57.689	-65.304	-74.694	-66.633	-73.497	-82.23	-81.197	-73.27	-79.897	-77.684
7.5	14.6	-83.766	-66.616	-55.703	-63.927	-72.265	-65.108	-72.847	-78.748	-87.268	-66.629	-82.245	-81.319	-71.652	-71.723
7.5	14.6	-73.771	-61.148	-55.651	-53.263	-59.81	-62.007	-65.198	-71.937	-67.902	-67.807	-74.98	-74.717	-68.535	-71.598
7.5	14.6	-74.135	-62.268	-52.954	-53.086	-57.825	-61.394	-65.111	-70.581	-71.323	-70.74	-73.51	-77.957	-67.532	-72.407
7.5	14.6	-71.02	-64.244	-53.934	-53.889	-58.828	-61.612	-67.018	-72.145	-67.494	-69.582	-76.922	-78.014	-69.325	-72.416
7.5	14.6	-74.165	-63.75	-53.011	-54.141	-59.601	-63.072	-68.012	-72.286	-70.575	-69.463	-77.09	-76.49	-67.102	-73.643
7.5	14.6	-73.041	-64.419	-53.215	-54.322	-60.368	-62.501	-68.631	-72.522	-70.745	-67.843	-75.274	-74.428	-69.094	-73.552
7.5	14.6	-70.902	-63.204	-56.121	-52.408	-60.642	-62.014	-65.415	-71.331	-70.95	-70.675	-75.268	-75.128	-67.081	-72.95
7.5	14.6	-71.626	-60.724	-55.606	-54.022	-58.993	-63.931	-67.17	-69.864	-67.813	-69.751	-74.662	-75.602	-67.82	-71.887
7.5	14.6	-72.699	-63.977	-54.095	-53.924	-57.359	-62.949	-66.773	-70.445	-69.074	-68.667	-76.911	-77.474	-68.849	-73.619
7.5	14.6	-74.342	-64.317	-56.628	-51.954	-57.402	-62.806	-64.943	-73.182	-68.515	-69.316	-74.788	-74.251	-69.467	-72.504
7.5	14.6	-74.371	-63.296	-52.965	-51.779	-57.835	-64.276	-66.243	-70.138	-70.676	-68.87	-73.756	-74.361	-66.671	-71.776
7.5	14.6	-71.142	-63.612	-54.582	-53.297	-60.167	-61.751	-65.544	-72.832	-69.201	-67.567	-76.432	-74.865	-70.064	-74.129
7.5	14.6	-74.394	-63.553	-54.353	-55.142	-57.822	-63.636	-68.072	-71.682	-71.118	-68.223	-74.87	-76.785	-69.449	-73.877
7.5	14.6	-74.341	-62.15	-55.889	-52.665	-60.062	-63.622	-66.14	-73.513	-68.203	-67.756	-74.278	-77.116	-68.294	-72.573
7.5	14.6	-72.453	-63.203	-56.008	-53.645	-57.779	-62.129	-67.009	-69.842	-68.531	-67.999	-74.927	-76.78	-68.09	-72.863
7.5	14.6	-73.713	-61.265	-53.574	-52.199	-60.522	-62.879	-65.558	-71.3	-68.057	-68.223	-73.697	-75.993	-68.134	-72.721
6.5	14.6	-74.536	-60.365	-72.012	-57.309	-61.293	-71.846	-90.083	-91.697	-80.78	-70.668	-90.951	-75.113	-72.636	-72.398
6.5	14.6	-76.012	-75.601	-59.693	-50.416	-76.517	-69.715	-85.966	-95.976	-70.835	-79.815	-80.626	-79.046	-72.636	-71.822
6.5	14.6	-74.149	-60.132	-65.108	-59.089	-62.407	-75.899	-80.611	-96.117	-71.678	-86.486	-79.883	-77.903	-73.884	-76.378
6.5	14.6	-85.077	-68.47	-80.812	-58.802	-59.465	-82.31	-86.218	-90.588	-76.494	-81.37	-72.341	-86.325	-74.232	-83.568
6.5	14.6	-82.343	-63.626	-58.302	-48.386	-64.073	-81.018	-92.57	-95.389	-88.983	-78.139	-87.522	-79.403	-84.621	-73.356
6.5	14.6	-84.858	-88.078	-65.201	-56.859	-55.34	-79.086	-83.346	-89.804	-87.058	-77.467	-78.392	-76.456	-71.49	-75.036
6.5	14.6	-75.123	-74.511	-55.262	-56.767	-68.878	-78.336	-92.148	-89.804	-76.686	-73.946	-77.216	-70.543	-88.252	-69.064
6.5	14.6	-82.916	-69.167	-72.877	-55.806	-61.357	-68.418	-88.536	-86.577	-73.601	-73.925	-77.076	-73.635	-72.759	-67.923
6.5	14.6	-87.375	-64.264	-68.166	-60.953	-87.527	-75.904	-84.513	-86.577	-66.893	-78.893	-87.479	-74.28	-78.605	-73.066
6.5	14.6	-89.5	-77.764	-66.779	-52.622	-68.381	-77.231	-90.217	-94.272	-74.575	-84.354	-85.038	-73.747	-84.859	-72.346
6.5	14.6	-77.268	-63.498	-62.025	-50.509	-62.305	-70.115	-80.52	-86.901	-69.953	-71.862	-76.235	-69.944	-72.391	-67.482
6.5	14.6	-77.632	-64.618	-59.328	-50.333	-60.32	-69.501	-80.432	-85.545	-73.374	-74.795	-74.765	-73.184	-71.388	-68.29
6.5	14.6	-74.517	-66.594	-60.308	-51.136	-61.324	-69.719	-82.34	-87.11	-69.545	-73.636	-78.177	-73.24	-73.181	-68.299
6.5	14.6	-77.662	-66.1	-59.385	-51.388	-62.096	-71.179	-83.333	-87.25	-72.626	-73.517	-78.345	-71.717	-70.958	-69.527
6.5	14.6	-76.538	-66.769	-59.589	-51.569	-62.863	-70.608	-83.953	-87.486	-72.796	-71.897	-76.529	-69.655	-72.95	-69.436
6.5	14.6	-74.399	-65.554	-62.494	-49.654	-63.137	-70.121	-80.736	-86.295	-73.001	-74.73	-76.523	-70.355	-70.937	-68.834
6.5	14.6	-75.123	-63.074	-61.98	-51.269	-61.489	-72.038	-82.492	-84.828	-69.864	-73.806	-75.917	-70.828	-71.677	-67.771
6.5	14.6	-76.196	-66.327	-60.469	-51.171	-59.854	-71.056	-82.094	-85.409	-71.126	-72.721	-78.166	-72.701	-72.705	-69.503
6.5	14.6	-77.839	-66.667	-63.002	-49.201	-59.897	-70.914	-80.264	-88.147	-70.566	-73.371	-76.043	-69.477	-73.324	-68.388
6.5	14.6	-77.868	-65.646	-59.338	-49.026	-60.33	-72.383	-81.565	-85.103	-72.727	-72.925	-75.011	-69.588	-70.527	-67.659
6.5	14.6	-74.639	-65.962	-60.956	-50.544	-62.663	-69.858	-80.865	-87.796	-71.252	-71.621	-77.687	-70.092	-73.92	-70.012
6.5	14.6	-77.891	-65.903	-60.727	-52.389	-60.317	-71.743	-83.394	-86.647	-73.169	-72.277	-76.125	-72.012	-73.305	-69.76
6.5	14.6	-77.837	-64.5	-62.263	-49.912	-62.557	-71.73	-81.461	-88.478	-70.254	-71.811	-75.533	-72.343	-72.15	-68.457
6.5	14.6	-75.95	-65.553	-62.381	-50.891	-60.274	-70.236	-82.331	-84.806	-70.582	-72.053	-76.182	-72.007	-71.946	-68.746
6.5	14.6	-77.21	-63.615	-59.948	-49.446	-63.017	-70.986	-80.879	-86.264	-70.109	-72.277	-74.952	-71.219	-71.99	-68.605
5.5	14.6	-78.772	-63.456	-78.179	-61.619	-66.578	-78.516	-72.617	-83.569	-70.52	-75.933	-84.721	-82.504	-74.134	-71.781
5.5	14.6	-77.331	-69.5	-61.812	-64.581	-64.379	-67.729	-75.588	-83.926	-76.735	-82.446	-72.51	-80.317	-85.218	-72.187
5.5	14.6	-75.139	-69.564	-63.276	-50.3	-58.36	-66.618	-68.772	-76.141	-73.842	-72.461	-76.9	-79.674	-87.011	-72.876
5.5	14.6	-87.335	-70.084	-68.909	-60.487	-56.324	-71.634	-70.579	-77.404	-73.474	-76.067	-82.077	-88.146	-79.908	-69.14
5.5	14.6	-79.803	-74.934	-70.024	-52.615	-60.834	-73.765	-80.009	-79.955	-77.413	-82.797	-76.213	-76.356	-69.112	-80.551
5.5	14.6	-94.564	-76.669	-65.048	-54.295	-61.485	-68.258	-74.56	-74.899	-82.066	-77.941	-77.174	-93.237	-84.95	-65.292
5.5	14.6	-80.435	-66.345	-68.578	-68.471	-55.769	-77.569	-73.487	-84.658	-80.202	-80.587	-74.427	-78.33	-73.667	-75.85
5.5	14.6	-78.683	-63.083	-67.806	-56.37	-77.094	-64.429	-76.73	-81.098	-70.906	-75.856	-82.761	-75.82	-80.167	-68.891
5.5	14.6	-76.557	-72.093	-58.9	-58.523	-54.485	-71.003	-75.793	-77.105	-89.597	-82.482	-82.239	-72.318	-76.867	-75.422
5.5	14.6	-82.685	-67.6	-63.52	-72.906	-55.553	-69.395	-78.739	-90.163	-83.817	-79.389	-76.381	-76.108	-79.385	-66.423
5.5	14.6	-77.209	-62.633	-62.209	-54.825	-56.867	-65.03	-67.787	-76.113	-71.052	-71.951	-73.123	-73.58	-74.035	-65.827
5.5	14.6	-77.573	-63.753	-59.512	-54.649	-54.882	-64.416	-67.699	-74.757	-74.473	-74.884	-71.653	-76.82	-73.032	-66.636
5.5	14.6	-74.458	-65.729	-60.492	-55.451	-55.886	-64.634	-69.606	-76.321	-70.644	-73.726	-75.065	-76.876	-74.826	-66.645
5.5	14.6	-77.604	-65.235	-59.569	-55.704	-56.658	-66.094	-70.6	-76.462	-73.725	-73.607	-75.233	-75.353	-72.603	-67.872
5.5	14.6	-76.48	-65.904	-59.773	-55.885	-57.426	-65.523	-71.219	-76.698	-73.895	-71.987	-73.417	-73.291	-74.594	-67.781
5.5	14.6	-74.34	-64.689	-62.678	-53.97	-57.699	-65.037	-68.003	-75.507	-74.1	-74.819	-73.411	-73.991	-72.581	-67.179
5.5	14.6	-75.064	-62.209	-62.164	-55.585	-56.051	-66.953	-69.758	-74.04	-70.963	-73.895	-72.805	-74.464	-73.321	-66.116
5.5	14.6	-76.138	-65.462	-60.653	-55.487	-54.417	-65.971	-69.361	-74.621	-72.225	-72.811	-75.054	-76.336	-74.35	-67.848
5.5	14.6	-77.78	-65.802	-63.186	-53.517	-54.459	-65.829	-67.531	-77.358	-71.665	-73.46	-72.931	-73.113	-74.968	-66.733
5.5	14.6	-77.81	-64.781	-59.522	-53.342	-54.892	-67.299	-68.832	-74.314	-73.826	-73.014	-71.899	-73.224	-72.172	-66.005
5.5	14.6	-74.581	-65.097	-61.14	-54.86	-57.225	-64.773	-68.132	-77.008	-72.351	-71.711	-74.575	-73.728	-75.565	-68.358
5.5	14.6	-77.832	-65.038	-60.911	-56.705	-54.879	-66.659	-70.66	-75.858	-74.268	-72.367	-73.013	-75.648	-74.95	-68.106
5.5	14.6	-77.779	-63.635	-62.447	-54.228	-57.119	-66.645	-68.728	-77.689	-71.353	-71.9	-72.421	-75.979	-73.794	-66.803
5.5	14.6	-75.892	-64.688	-62.565	-55.207	-54.836	-65.152	-69.597	-74.018	-71.681	-72.143	-73.07	-75.643	-73.591	-67.092
5.5	14.6	-77.151	-62.75	-60.132	-53.761	-57.579	-65.901	-68.146	-75.476	-71.208	-72.367	-71.84	-74.855	-73.634	-66.95
4.5	14.6	-81.499	-68.099	-61.905	-53.241	-62.613	-71.667	-79.26	-75.25	-72.584	-75.72	-89.993	-74.383	-84.362	-68.75
4.5	14.6	-75.454	-68.064	-65.485	-52.26	-65.565	-72.437	-77.368	-85.753	-72.768	-76.553	-79.767	-74.383	-84.815	-73.731
4.5	14.6	-71.425	-75.253	-59.661	-57.363	-66.923	-66.046	-73.992	-78.807	-73.971	-69.45	-75.089	-87.79	-70.483	-75.612
4.5	14.6	-77.803	-72.308	-66.67	-53.894	-56.901	-77.584	-75.24	-79.74	-74.779	-75.785	-78.369	-88.191	-79.433	-75.123
4.5	14.6	-71.576	-66.63	-65.395	-53.708	-65.98	-73.653	-71.579	-79.74	-87.984	-80.116	-73.666	-79.83	-83.344	-78.435
4.5	14.6	-76.694	-76.583	-66.233	-50.107	-59.001	-73.938	-70.257	-81.712	-67.754	-68.407	-80.935	-75.765	-71.636	-71.854
4.5	14.6	-85.524	-67.853	-65	-55.371	-60.433	-73.304	-85.987	-78.25	-77.695	-69.79	-71.728	-73.598	-85.845	-72.936
4.5	14.6	-77.852	-85.55	-66.372	-51.25	-59.026	-77.771	-78.863	-76.996	-84.853	-75.964	-76.32	-79.368	-75.102	-73.482
4.5	14.6	-76.686	-65.285	-66.073	-58.357	-67.205	-72.7	-76.472	-83.741	-71.436	-71.498	-75.93	-77.478	-82.741	-68.446
4.5	14.6	-71.386	-76.987	-71.603	-57.87	-60.919	-76.365	-73.491	-82.676	-78.706	-66.874	-91.903	-76.122	-73.327	-74.81
4.5	14.6	-72.669	-65.562	-61.043	-49.151	-58.238	-67.685	-69.35	-75.488	-69.448	-66.371	-73.953	-71.989	-74.102	-67.304
4.5	14.6	-73.033	-66.681	-58.346	-48.974	-56.253	-67.071	-69.262	-74.131	-72.869	-69.304	-72.482	-75.23	-73.099	-68.113
4.5	14.6	-69.918	-68.657	-59.327	-49.777	-57.256	-67.289	-71.17	-75.696	-69.04	-68.146	-75.894	-75.286	-74.893	-68.122
4.5	14.6	-73.063	-68.163	-58.404	-50.029	-58.029	-68.749	-72.163	-75.836	-72.121	-68.026	-76.063	-73.762	-72.67	-69.349
4.5	14.6	-71.939	-68.832	-58.608	-50.21	-58.796	-68.178	-72.783	-76.072	-72.291	-66.407	-74.247	-71.701	-74.661	-69.258
4.5	14.6	-69.8	-67.617	-61.513	-48.296	-59.07	-67.691	-69.566	-74.882	-72.496	-69.239	-74.241	-72.401	-72.648	-68.656
4.5	14.6	-70.524	-65.137	-60.998	-49.91	-57.421	-69.608	-71.322	-73.415	-69.359	-68.315	-73.635	-72.874	-73.388	-67.593
4.5	14.6	-71.597	-68.391	-59.488	-49.812	-55.787	-68.626	-70.924	-73.996	-70.621	-67.231	-75.884	-74.746	-74.416	-69.325
4.5	14.6	-73.24	-68.73	-62.02	-47.842	-55.83	-68.484	-69.094	-76.733	-70.061	-67.88	-73.761	-71.523	-75.035	-68.21
4.5	14.6	-73.269	-67.709	-58.357	-47.668	-56.263	-69.954	-70.395	-73.689	-72.222	-67.434	-72.728	-71.634	-72.238	-67.481
4.5	14.6	-70.04	-68.025	-59.974	-49.185	-58.595	-67.428	-69.695	-76.383	-70.747	-66.131	-75.405	-72.137	-75.632	-69.835
4.5	14.6	-73.292	-67.967	-59.745	-51.031	-56.25	-69.314	-72.224	-75.233	-72.664	-66.787	-73.843	-74.058	-75.017	-69.582
4.5	14.6	-73.238	-66.563	-61.281	-48.553	-58.49	-69.3	-70.292	-77.064	-69.749	-66.32	-73.25	-74.388	-73.861	-68.279
4.5	14.6	-71.351	-67.616	-61.4	-49.533	-56.207	-67.807	-71.161	-73.392	-70.077	-66.563	-73.899	-74.052	-73.657	-68.568
4.5	14.6	-72.611	-65.679	-58.967	-48.087	-58.95	-68.556	-69.709	-74.85	-69.604	-66.787	-72.669	-73.265	-73.701	-68.427
3.5	14.6	-76.68	-65.119	-63.01	-60.23	-66.973	-68.09	-67.791	-74.045	-75.319	-82.136	-76.377	-78.604	-73.357	-76.234
3.5	14.6	-78.773	-65.02	-66.163	-58.537	-67.15	-72.948	-75.945	-68.061	-75.579	-70.908	-80.53	-78.132	-75.612	-90.706
3.5	14.6	-71.456	-63.082	-69.687	-58.388	-64.669	-63.13	-67.757	-74.705	-75.66	-87.371	-81.643	-67.486	-72.758	-73.839
3.5	14.6	-76.209	-65.754	-67.911	-51.35	-64.798	-70.71	-70.341	-78.609	-79.682	-67.464	-81.835	-75.539	-71.253	-71.111
3.5	14.6	-73.012	-65.621	-61.837	-55.306	-68.294	-68.359	-78.803	-79.828	-86.972	-69.137	-79.547	-71.214	-75.252	-71.461
3.5	14.6	-75.576	-79.296	-57.683	-55.383	-57.986	-71.577	-69.22	-76.839	-74.76	-80.209	-81.697	-73.925	-78.533	-68.464
3.5	14.6	-86.772	-63.317	-67.182	-49.066	-54.892	-71.123	-73.88	-73.824	-79.118	-72.641	-74.845	-69.405	-70.926	-75.895
3.5	14.6	-81.925	-65.131	-59.035	-50.966	-73.75	-69.103	-91.38	-80.367	-74.697	-81.202	-83.143	-72.421	-69.598	-77.354
3.5	14.6	-80.811	-72.47	-77.442	-63.05	-61.922	-71.091	-75.806	-80.588	-91.135	-72.782	-87.814	-70.757	-70.059	-72.045
3.5	14.6	-73.957	-68.86	-69.68	-58.432	-58.571	-68.755	-86.521	-83.284	-88.711	-73.359	-75.465	-73.742	-80.314	-69.011
3.5	14.6	-73.596	-60.667	-61.567	-50.879	-59.681	-63.627	-68.844	-72.236	-73.358	-69.076	-74.872	-66.421	-68.759	-68.598
3.5	14.6	-73.96	-61.787	-58.87	-50.703	-57.697	-63.013	-68.756	-70.88	-76.779	-72.009	-73.402	-69.661	-67.757	-69.407
3.5	14.6	-70.845	-63.763	-59.85	-51.506	-58.7	-63.231	-70.663	-72.444	-72.95	-70.851	-76.814	-69.718	-69.55	-69.416
3.5	14.6	-73.99	-63.269	-58.927	-51.758	-59.473	-64.691	-71.657	-72.585	-76.031	-70.732	-76.982	-68.194	-67.327	-70.643
3.5	14.6	-72.866	-63.938	-59.131	-51.939	-60.24	-64.12	-72.276	-72.821	-76.201	-69.112	-75.167	-66.132	-69.318	-70.552
3.5	14.6	-70.727	-62.723	-62.036	-50.024	-60.514	-63.634	-69.06	-71.63	-76.406	-71.944	-75.16	-66.832	-67.305	-69.95
3.5	14.6	-71.451	-60.243	-61.522	-51.639	-58.865	-65.55	-70.815	-70.163	-73.269	-71.02	-74.554	-67.306	-68.045	-68.887
3.5	14.6	-72.524	-63.496	-60.011	-51.541	-57.231	-64.568	-70.418	-70.744	-74.531	-69.936	-76.803	-69.178	-69.074	-70.619
3.5	14.6	-74.167	-63.836	-62.543	-49.571	-57.274	-64.426	-68.588	-73.481	-73.971	-70.585	-74.68	-65.955	-69.692	-69.504
3.5	14.6	-74.196	-62.815	-58.88	-49.396	-57.706	-65.896	-69.889	-70.438	-76.132	-70.139	-73.648	-66.065	-66.896	-68.776
3.5	14.6	-70.967	-63.131	-60.497	-50.914	-60.039	-63.37	-69.189	-73.131	-74.657	-68.836	-76.324	-66.569	-70.289	-71.129
3.5	14.6	-74.219	-63.072	-60.269	-52.759	-57.694	-65.256	-71.717	-71.981	-76.574	-69.492	-74.762	-68.49	-69.674	-70.876
3.5	14.6	-74.165	-61.669	-61.805	-50.282	-59.934	-65.242	-69.785	-73.813	-73.659	-69.025	-74.17	-68.82	-68.519	-69.573
3.5	14.6	-72.278	-62.722	-61.923	-51.261	-57.651	-63.749	-70.654	-70.141	-73.987	-69.268	-74.819	-68.484	-68.315	-69.863
3.5	14.6	-73.538	-60.785	-59.49	-49.816	-60.393	-64.498	-69.203	-71.599	-73.514	-69.492	-73.589	-67.697	-68.359	-69.721
2.5	14.6	-83.412	-72.147	-70.705	-52.838	-68.171	-77.204	-73.555	-73.367	-73.861	-71.51	-76.055	-81.828	-77.772	-76.164
2.5	14.6	-69.801	-73.607	-67.297	-55.491	-61.08	-72.699	-73.934	-76.77	-78.892	-70.379	-79.774	-76.106	-73.537	-84.708
2.5	14.6	-71.296	-66.916	-71.598	-48.734	-67.569	-71.225	-69.672	-85.335	-87.185	-69.393	-82.417	-76.149	-73.448	-75.468
2.5	14.6	-74.134	-68.894	-76.23	-52.033	-73.99	-85.19	-76.094	-95.289	-74.537	-66.543	-72.509	-75.999	-76.096	-77.807
2.5	14.6	-78.414	-77.413	-62.579	-55.7	-62.62	-75.523	-70.567	-78.026	-85.338	-83.703	-76.585	-75.805	-87.911	-81.176
2.5	14.6	-81.618	-64.748	-69.634	-53.37	-64.905	-84.297	-69.631	-69.802	-78.452	-76.457	-79.132	-81.963	-67.137	-73.209
2.5	14.6	-73.574	-71.374	-59.47	-54.28	-67.435	-75.647	-66.009	-73.011	-74.045	-83.365	-89.845	-76.796	-82.145	-65.779
2.5	14.6	-69.036	-74.626	-64.264	-60.64	-75.33	-82.259	-64.866	-74.202	-70.748	-74.444	-72.769	-85.503	-73.252	-75.43
2.5	14.6	-80.609	-68.102	-61.94	-53.745	-65.733	-70.555	-72.512	-71.207	-92.406	-83.063	-79.456	-75.28	-78.559	-84.44
2.5	14.6	-83.936	-67.809	-64.779	-56.882	-60.555	-75.718	-64.516	-67.783	-78.519	-71.066	-84.308	-79.65	-77.898	-72.784
2.5	14.6	-72.662	-63.864	-62.453	-49.18	-62.52	-71.17	-63.235	-71.7	-72.593	-68.348	-73.868	-71.806	-71.769	-70.683
2.5	14.6	-73.026	-64.984	-59.756	-49.003	-60.535	-70.556	-63.147	-70.344	-76.014	-71.281	-72.397	-75.047	-70.766	-71.491
2.5	14.6	-69.911	-66.959	-60.737	-49.806	-61.539	-70.774	-65.055	-71.909	-72.185	-70.122	-75.809	-75.103	-72.559	-71.5
2.5	14.6	-73.056	-66.465	-59.814	-50.058	-62.311	-72.234	-66.048	-72.049	-75.266	-70.003	-75.978	-73.579	-70.337	-72.728
2.5	14.6	-71.932	-67.135	-60.018	-50.24	-63.078	-71.663	-66.667	-72.285	-75.436	-68.383	-74.162	-71.518	-72.328	-72.636
2.5	14.6	-69.793	-65.919	-62.923	-48.325	-63.352	-71.177	-63.451	-71.094	-75.641	-71.216	-74.156	-72.218	-70.315	-72.034
2.5	14.6	-70.517	-63.439	-62.408	-49.94	-61.704	-73.093	-65.207	-69.628	-72.504	-70.292	-73.55	-72.691	-71.055	-70.972
2.5	14.6	-71.59	-66.693	-60.897	-49.841	-60.069	-72.111	-64.809	-70.208	-73.766	-69.207	-75.799	-74.563	-72.083	-72.703
2.5	14.6	-73.233	-67.033	-63.43	-47.871	-60.112	-71.969	-62.979	-72.946	-73.206	-69.857	-73.676	-71.34	-72.702	-71.588
2.5	14.6	-73.262	-66.011	-59.767	-47.697	-60.545	-73.439	-64.28	-69.902	-75.367	-69.411	-72.643	-71.451	-69.905	-70.86
2.5	14.6	-70.033	-66.327	-61.384	-49.214	-62.878	-70.913	-63.58	-72.596	-73.892	-68.107	-75.32	-71.955	-73.298	-73.213
2.5	14.6	-73.285	-66.269	-61.155	-51.06	-60.532	-72.799	-66.109	-71.446	-75.809	-68.763	-73.758	-73.875	-72.684	-72.961
2.5	14.6	-73.231	-64.865	-62.691	-48.582	-62.772	-72.785	-64.176	-73.277	-72.894	-68.297	-73.165	-74.205	-71.528	-71.658
2.5	14.6	-71.344	-65.918	-62.81	-49.562	-60.489	-71.292	-65.045	-69.605	-73.222	-68.539	-73.814	-73.87	-71.324	-71.947
2.5	14.6	-72.604	-63.981	-60.377	-48.116	-63.232	-72.041	-63.594	-71.063	-72.749	-68.763	-72.584	-73.082	-71.368	-71.805
1.5	14.6	-77.421	-59.811	-69.694	-59.336	-60.422	-72.526	-94.963	-86.674	-84.413	-71.926	-83.225	-82.874	-72.675	-73.698
1.5	14.6	-70.853	-68.854	-84.253	-62.772	-62.994	-68.98	-75.117	-74.113	-84.335	-74.833	-95.188	-85.353	-73.069	-73.768
1.5	14.6	-75.68	-68.384	-65.386	-51.437	-77.93	-72.118	-75.37	-78.468	-81.127	-81.072	-72.369	-81.377	-77.958	-73.687
1.5	14.6	-81.069	-76.038	-60.384	-59.068	-64.063	-73.837	-81.613	-75.798	-88.452	-75.412	-74.707	-80.541	-74.536	-74.723
1.5	14.6	-76.339	-73.181	-68.448	-51.602	-59.841	-76.396	-74.099	-72.707	-75.453	-75.54	-78.435	-81.276	-78.502	-76.063
1.5	14.6	-76.595	-68.009	-68.439	-78.938	-66.994	-82.221	-72.667	-74.655	-86.231	-70.01	-84.774	-73.973	-65.526	-89.729
1.5	14.6	-80.737	-61.352	-65.618	-51.459	-74.485	-69.844	-79.66	-81.591	-79.442	-83.724	-72.866	-80.785	-73.429	-74.486
1.5	14.6	-80.343	-63.641	-68.264	-60.873	-70.469	-72.801	-71.277	-68.781	-79.442	-79.197	-83.373	-72.546	-80.085	-77.999
1.5	14.6	-71.513	-66.801	-68.77	-50.25	-61.776	-67.68	-72.732	-73.086	-77.159	-71.816	-78.126	-78.175	-73.895	-73.835
1.5	14.6	-78.617	-90.509	-79.298	-57.94	-60.234	-70.394	-73.157	-94.508	-78.621	-69.068	-74.567	-69.695	-73.692	-85.424
1.5	14.6	-72.995	-62.958	-65.459	-53.176	-61.702	-66.818	-70.165	-73.259	-74.662	-68.615	-74.346	-71.958	-69.33	-71.327
1.5	14.6	-73.36	-64.078	-62.762	-52.999	-59.717	-66.204	-70.077	-71.903	-78.083	-71.548	-72.875	-75.198	-68.327	-72.136
1.5	14.6	-70.244	-66.054	-63.743	-53.802	-60.721	-66.422	-71.984	-73.468	-74.254	-70.39	-76.287	-75.255	-70.121	-72.145
1.5	14.6	-73.39	-65.56	-62.82	-54.054	-61.493	-67.882	-72.978	-73.608	-77.336	-70.271	-76.456	-73.731	-67.898	-73.372
1.5	14.6	-72.266	-66.229	-63.023	-54.236	-62.26	-67.311	-73.597	-73.844	-77.505	-68.651	-74.64	-71.669	-69.889	-73.281
1.5	14.6	-70.127	-65.014	-65.929	-52.321	-62.534	-66.825	-70.381	-72.653	-77.711	-71.483	-74.634	-72.369	-67.876	-72.679
1.5	14.6	-70.85	-62.534	-65.414	-53.936	-60.886	-68.741	-72.137	-71.186	-74.574	-70.559	-74.028	-72.843	-68.616	-71.616
1.5	14.6	-71.924	-65.787	-63.903	-53.837	-59.251	-67.759	-71.739	-71.767	-75.835	-69.475	-76.277	-74.715	-69.644	-73.348
1.5	14.6	-73.566	-66.127	-66.436	-51.867	-59.294	-67.617	-69.909	-74.505	-75.275	-70.124	-74.154	-71.492	-70.263	-72.233
1.5	14.6	-73.596	-65.106	-62.773	-51.693	-59.727	-69.087	-71.21	-71.461	-77.436	-69.678	-73.121	-71.602	-67.466	-71.505
1.5	14.6	-70.367	-65.422	-64.39	-53.21	-62.06	-66.561	-70.51	-74.154	-75.962	-68.375	-75.798	-72.106	-70.859	-73.858
1.5	14.6	-73.619	-65.363	-64.161	-55.056	-59.714	-68.447	-73.038	-73.005	-77.878	-69.031	-74.236	-74.027	-70.245	-73.606
1.5	14.6	-73.565	-63.96	-65.697	-52.579	-61.954	-68.433	-71.106	-74.836	-74.963	-68.564	-73.643	-74.357	-69.089	-72.302
1.5	14.6	-71.678	-65.013	-65.816	-53.558	-59.671	-66.94	-71.975	-71.164	-75.291	-68.807	-74.292	-74.021	-68.885	-72.592
1.5	14.6	-72.938	-63.076	-63.382	-52.112	-62.414	-67.689	-70.524	-72.622	-74.818	-69.031	-73.062	-73.234	-68.929	-72.45
0.5	14.6	-75.612	-64.178	-66.936	-54.304	-65.763	-69.715	-72.004	-91.033	-83.017	-79.974	-83.857	-74.724	-69.15	-69.634
0.5	14.6	-75.801	-76.057	-66.586	-53.393	-64.13	-76.649	-70.274	-80.789	-70.92	-89.611	-75.664	-79.352	-71.602	-69.341
0.5	14.6	-81.463	-72.513	-72.175	-56.601	-73.631	-84.965	-71.904	-76.771	-81.868	-83.547	-74.679	-75.839	-74.77	-73.652
0.5	14.6	-81.028	-63.872	-68.327	-54.454	-65.571	-75.486	-73.45	-78.27	-77.657	-70.096	-81.258	-69.224	-83.844	-89.784
0.5	14.6	-77.512	-74.797	-65.459	-56.66	-72.425	-70.279	-71.519	-88.022	-78.084	-80.108	-73.061	-89.634	-76.898	-72.251
0.5	14.6	-75.987	-73.393	-74.244	-50.331	-61.523	-72.098	-87.228	-73.731	-66.374	-72.002	-86.035	-76.988	-72.406	-68.71
0.5	14.6	-77.665	-77.68	-75.929	-65.254	-61.575	-75.399	-79.702	-80.349	-69.77	-78.83	-79.066	-73.376	-73.957	-72
0.5	14.6	-90.702	-68.976	-69.151	-50.765	-57.645	-75.399	-84.164	-80.812	-79.09	-75.627	-85.549	-73.226	-78.023	-66.928
0.5	14.6	-81.432	-78.202	-69.712	-50.302	-72.955	-91.447	-74.216	-77.13	-77.218	-75.098	-77.155	-79.783	-85.691	-78.28
0.5	14.6	-79.634	-65.543	-71.808	-63.38	-63.395	-78.004	-82.161	-72.377	-92.489	-73.85	-91.889	-76.387	-73.817	-72.383
0.5	14.6	-75.762	-64.822	-65.636	-50.353	-61.642	-71.082	-69.761	-75.149	-70.844	-71.23	-75.404	-70.152	-71.009	-67.282
0.5	14.6	-76.126	-65.941	-62.939	-50.176	-59.658	-70.469	-69.674	-73.793	-74.265	-74.163	-73.934	-73.392	-70.006	-68.091
0.5	14.6	-73.011	-67.917	-63.92	-50.979	-60.661	-70.687	-71.581	-75.358	-70.436	-73.004	-77.346	-73.449	-71.8	-68.1
0.5	14.6	-76.157	-67.423	-62.997	-51.231	-61.434	-72.147	-72.575	-75.498	-73.517	-72.885	-77.514	-71.925	-69.577	-69.327
0.5	14.6	-75.033	-68.092	-63.201	-51.413	-62.201	-71.576	-73.194	-75.734	-73.686	-71.265	-75.698	-69.863	-71.568	-69.236
0.5	14.6	-72.893	-66.877	-66.106	-49.498	-62.474	-71.089	-69.978	-74.544	-73.892	-74.098	-75.692	-70.563	-69.555	-68.634
0.5	14.6	-73.617	-64.397	-65.591	-51.113	-60.826	-73.006	-71.733	-73.077	-70.755	-73.174	-75.086	-71.037	-70.295	-67.571
0.5	14.6	-74.691	-67.651	-64.081	-51.014	-59.192	-72.024	-71.336	-73.657	-72.016	-72.089	-77.335	-72.909	-71.323	-69.303
0.5	14.6	-76.333	-67.99	-66.613	-49.044	-59.234	-71.881	-69.506	-76.395	-71.457	-72.739	-75.212	-69.686	-71.942	-68.188
0.5	14.6	-76.363	-66.969	-62.95	-48.87	-59.667	-73.351	-70.806	-73.351	-73.617	-72.293	-74.18	-69.796	-69.145	-67.46
0.5	14.6	-73.134	-67.285	-64.567	-50.387	-62	-70.826	-70.107	-76.045	-72.143	-70.989	-76.856	-70.3	-72.539	-69.813
0.5	14.6	-76.386	-67.227	-64.338	-52.233	-59.654	-72.711	-72.635	-74.895	-74.06	-71.645	-75.294	-72.22	-71.924	-69.561
0.5	14.6	-76.332	-65.823	-65.874	-49.755	-61.894	-72.697	-70.703	-76.726	-71.144	-71.179	-74.702	-72.551	-70.768	-68.258
0.5	14.6	-74.445	-66.876	-65.993	-50.735	-59.611	-71.204	-71.572	-73.054	-71.472	-71.421	-75.351	-72.215	-70.564	-68.547
0.5	14.6	-75.704	-64.939	-63.56	-49.289	-62.354	-71.954	-70.121	-74.512	-70.999	-71.645	-74.121	-71.428	-70.608	-68.405
0.5	15.6	-84.336	-64.975	-67.667	-49.998	-70.015	-77.395	-69.296	-73.124	-94.212	-75.073	-90.758	-83.553	-76.122	-80.19
0.5	15.6	-76.385	-69.933	-67.736	-58.5	-73.598	-75.548	-77.103	-73.745	-75.128	-78.93	-73.065	-80.39	-71.222	-82.547
0.5	15.6	-69.763	-65.015	-66.051	-56.486	-70.774	-75.249	-78.046	-77.781	-73.154	-76.485	-82.504	-75.5	-74.488	-76.389
0.5	15.6	-81.558	-69.143	-67.02	-58.054	-65.25	-73.332	-76.341	-72.255	-70.511	-77.082	-72.331	-73.463	-75.721	-71.61
0.5	15.6	-74.133	-60.564	-65.685	-76.318	-59.574	-66.909	-79.597	-80.318	-74.379	-79.963	-75.502	-71.918	-71.607	-81.968
0.5	15.6	-78.364	-62.25	-69.373	-46.27	-61.264	-76.666	-70.45	-73.421	-77.46	-75.737	-78.544	-73.157	-79.032	-72.991
0.5	15.6	-71.99	-67.607	-69.08	-48.554	-73.217	-73.321	-72.525	-81.737	-82.948	-79.498	-84.038	-74.612	-70.75	-70.989
0.5	15.6	-78.189	-73.829	-59.037	-51.352	-66.452	-80.32	-80.809	-79.03	-81.756	-78.732	-79.985	-77.108	-80.663	-73.669
0.5	15.6	-84.816	-71.204	-71.561	-63.71	-65.994	-81.619	-68.307	-85.461	-72.724	-76.911	-82.514	-85.315	-74.489	-84.803
0.5	15.6	-76.593	-66.021	-68.887	-56.595	-68.535	-73.019	-80.163	-73.528	-70.06	-81.19	-80.664	-73.825	-76.671	-80.636
0.5	15.6	-73.691	-60.355	-62.813	-51.392	-63.248	-69.476	-68.363	-72.261	-70.428	-71.316	-74.573	-70.183	-70.07	-71.565
0.5	15.6	-74.056	-61.474	-60.116	-51.216	-61.264	-68.863	-68.275	-70.905	-73.849	-74.249	-73.103	-73.423	-69.067	-72.374
0.5	15.6	-70.94	-63.45	-61.097	-52.018	-62.267	-69.08	-70.183	-72.469	-70.02	-73.09	-76.515	-73.479	-70.86	-72.383
0.5	15.6	-74.086	-62.956	-60.174	-52.271	-63.04	-70.54	-71.176	-72.61	-73.101	-72.971	-76.683	-71.956	-68.638	-73.61
0.5	15.6	-72.962	-63.625	-60.378	-52.452	-63.807	-69.969	-71.796	-72.846	-73.271	-71.351	-74.868	-69.894	-70.629	-73.519
0.5	15.6	-70.823	-62.41	-63.283	-50.537	-64.08	-69.483	-68.579	-71.655	-73.476	-74.184	-74.861	-70.594	-68.616	-72.917
0.5	15.6	-71.546	-59.93	-62.768	-52.152	-62.432	-71.399	-70.335	-70.188	-70.339	-73.26	-74.255	-71.067	-69.356	-71.854
0.5	15.6	-72.62	-63.184	-61.258	-52.054	-60.798	-70.417	-69.937	-70.769	-71.601	-72.175	-76.504	-72.94	-70.384	-73.586
0.5	15.6	-74.262	-63.523	-63.79	-50.084	-60.84	-70.275	-68.107	-73.506	-71.041	-72.824	-74.381	-69.716	-71.003	-72.471
0.5	15.6	-74.292	-62.502	-60.127	-49.909	-61.273	-71.745	-69.408	-70.463	-73.202	-72.379	-73.349	-69.827	-68.206	-71.743
0.5	15.6	-71.063	-62.818	-61.744	-51.427	-63.606	-69.22	-68.708	-73.156	-71.727	-71.075	-76.025	-70.331	-71.599	-74.096
0.5	15.6	-74.315	-62.76	-61.515	-53.272	-61.26	-71.105	-71.237	-72.006	-73.644	-71.731	-74.463	-72.251	-70.985	-73.844
0.5	15.6	-74.261	-61.356	-63.051	-50.795	-63.5	-71.091	-69.304	-73.838	-70.729	-71.265	-73.871	-72.582	-69.829	-72.54
0.5	15.6	-72.374	-62.409	-63.17	-51.774	-61.217	-69.598	-70.174	-70.166	-71.057	-71.507	-74.52	-72.246	-69.625	-72.83
0.5	15.6	-73.634	-60.472	-60.737	-50.328	-63.96	-70.347	-68.722	-71.624	-70.584	-71.731	-73.29	-71.458	-69.669	-72.688
1.5	15.6	-81.694	-63.883	-79.837	-57.947	-61.632	-78.522	-75.892	-74.639	-76.763	-75.086	-83.188	-72.988	-77.981	-78.621
1.5	15.6	-86.62	-67.205	-72.817	-53.655	-63.994	-74.429	-78.934	-76.128	-78.005	-76.83	-77.057	-79.159	-78.189	-89.013
1.5	15.6	-82.925	-68.207	-56.289	-51.615	-58.87	-70.525	-71.532	-78.427	-72.542	-76.304	-72.591	-83.28	-75.612	-70.07
1.5	15.6	-87.24	-68.172	-61.82	-49.971	-71.599	-80.241	-70.142	-69.53	-83.432	-72.477	-76.99	-75.561	-71.835	-76.342
1.5	15.6	-77.382	-66.905	-70.481	-54.117	-68.522	-71.692	-75.245	-73.833	-84.841	-73.691	-82.779	-86.216	-70.227	-73.462
1.5	15.6	-76.287	-66.291	-72.14	-57.976	-73.259	-78.72	-72.966	-78.063	-83.011	-78.412	-84.424	-88.776	-73.553	-95.307
1.5	15.6	-74.249	-76.857	-67.567	-68.571	-61.432	-78.41	-72.94	-79.426	-81.326	-73.437	-88.515	-77.398	-74.044	-76.202
1.5	15.6	-79.547	-66.925	-69.194	-49.986	-68.541	-79.743	-69.495	-76.718	-71.504	-74.82	-72.438	-85.436	-78.984	-77.823
1.5	15.6	-86.417	-66.796	-63.482	-54.303	-60.766	-77.395	-67.086	-73.255	-74.724	-69.588	-87.569	-84.214	-78.571	-79.595
1.5	15.6	-75.065	-65.462	-62.533	-54.666	-66.72	-77.888	-73.584	-75.88	-86.298	-70.587	-76.702	-73.144	-72.9	-70.77
1.5	15.6	-76.821	-60.971	-63.22	-50.089	-61.314	-70.895	-65.881	-70.811	-72.44	-67.479	-74.808	-73.916	-70.183	-72.707
1.5	15.6	-77.185	-62.09	-60.523	-49.913	-59.33	-70.281	-65.793	-69.455	-75.861	-70.412	-73.338	-77.156	-69.18	-73.515
1.5	15.6	-74.07	-64.066	-61.503	-50.715	-60.333	-70.499	-67.701	-71.019	-72.032	-69.253	-76.75	-77.212	-70.974	-73.524
1.5	15.6	-77.216	-63.572	-60.58	-50.968	-61.106	-71.959	-68.694	-71.16	-75.113	-69.134	-76.918	-75.689	-68.751	-74.752
1.5	15.6	-76.092	-64.241	-60.784	-51.149	-61.873	-71.388	-69.313	-71.396	-75.282	-67.514	-75.102	-73.627	-70.742	-74.66
1.5	15.6	-73.952	-63.026	-63.689	-49.234	-62.147	-70.901	-66.097	-70.205	-75.488	-70.347	-75.096	-74.327	-68.729	-74.058
1.5	15.6	-74.676	-60.546	-63.175	-50.849	-60.498	-72.818	-67.853	-68.738	-72.351	-69.423	-74.49	-74.801	-69.469	-72.996
1.5	15.6	-75.75	-63.8	-61.664	-50.751	-58.864	-71.836	-67.455	-69.319	-73.612	-68.338	-76.739	-76.673	-70.497	-74.727
1.5	15.6	-77.392	-64.139	-64.196	-48.781	-58.907	-71.694	-65.625	-72.056	-73.052	-68.987	-74.616	-73.449	-71.116	-73.612
1.5	15.6	-77.422	-63.118	-60.533	-48.606	-59.339	-73.164	-66.926	-69.013	-75.213	-68.542	-73.584	-73.56	-68.319	-72.884
1.5	15.6	-74.193	-63.434	-62.15	-50.124	-61.672	-70.638	-66.226	-71.706	-73.739	-67.238	-76.26	-74.064	-71.712	-75.237
1.5	15.6	-77.445	-63.376	-61.922	-51.969	-59.327	-72.524	-68.755	-70.556	-75.656	-67.894	-74.698	-75.984	-71.098	-74.985
1.5	15.6	-77.391	-61.972	-63.458	-49.492	-61.567	-72.51	-66.822	-72.388	-72.74	-67.428	-74.106	-76.315	-69.942	-73.682
1.5	15.6	-75.504	-63.025	-63.576	-50.471	-59.284	-71.017	-67.691	-68.716	-73.068	-67.67	-74.755	-75.979	-69.738	-73.971
1.5	15.6	-76.763	-61.088	-61.143	-49.025	-62.026	-71.766	-66.24	-70.174	-72.595	-67.894	-73.525	-75.192	-69.782	-73.829
2.5	15.6	-71.755	-62.143	-58.702	-49.276	-78.449	-69.028	-71.37	-77.654	-77.252	-79.273	-81.306	-88.714	-70.485	-77.778
2.5	15.6	-75.454	-64.226	-63.155	-56.904	-61.114	-74.567	-84.475	-72.322	-79.206	-77.506	-71.618	-74.552	-77.142	-70.449
2.5	15.6	-75.833	-82.542	-71.171	-55.93	-62.755	-82.898	-94.995	-83.467	-76.451	-79.285	-91.735	-73.058	-76.058	-68.974
2.5	15.6	-73.928	-71.832	-72.038	-48.857	-83.859	-72.203	-71.423	-78.165	-84.134	-82.446	-76.726	-86.492	-72.586	-71.085
2.5	15.6	-73.789	-65.759	-73.29	-50.333	-56.84	-71.998	-69.615	-76.892	-74.416	-76.502	-76.218	-81.249	-75.351	-82.284
2.5	15.6	-90.876	-64.48	-69.562	-54.919	-59.422	-76.951	-69.088	-72.065	-81.165	-79.726	-72.964	-78.54	-69.154	-69.374
2.5	15.6	-85.957	-68.269	-74.069	-54.483	-66.134	-75.753	-77.328	-72.192	-70.7	-75.747	-71.73	-91.186	-78.025	-77.395
2.5	15.6	-78.316	-71.105	-65.452	-60.438	-60.328	-79.303	-64.119	-87.663	-80.393	-80.024	-77.858	-78.528	-76.914	-71.979
2.5	15.6	-72.599	-68.721	-68.318	-57.506	-74.921	-73.595	-69.356	-81.182	-74.12	-77.097	-81.873	-73.726	-77.624	-68.529
2.5	15.6	-78.873	-67.547	-68.894	-58.019	-62.699	-74.108	-75.865	-80.345	-80.969	-76.573	-83.878	-79.513	-77.792	-71.173
2.5	15.6	-73.817	-61.963	-64.069	-49.475	-62.433	-69.179	-67.863	-73.416	-71.076	-71.773	-73.173	-73.854	-70.106	-66.888
2.5	15.6	-74.181	-63.082	-61.372	-49.298	-60.448	-68.565	-67.775	-72.06	-74.497	-74.706	-71.703	-77.095	-69.104	-67.697
2.5	15.6	-71.066	-65.058	-62.352	-50.101	-61.452	-68.783	-69.682	-73.624	-70.668	-73.548	-75.115	-77.151	-70.897	-67.706
2.5	15.6	-74.211	-64.564	-61.429	-50.353	-62.224	-70.243	-70.676	-73.765	-73.749	-73.429	-75.283	-75.627	-68.674	-68.933
2.5	15.6	-73.087	-65.233	-61.633	-50.535	-62.992	-69.672	-71.295	-74	-73.918	-71.809	-73.468	-73.566	-70.665	-68.842
2.5	15.6	-70.948	-64.018	-64.538	-48.62	-63.265	-69.185	-68.079	-72.81	-74.124	-74.641	-73.461	-74.266	-68.652	-68.24
2.5	15.6	-71.672	-61.538	-64.024	-50.235	-61.617	-71.102	-69.834	-71.343	-70.987	-73.717	-72.855	-74.739	-69.392	-67.177
2.5	15.6	-72.745	-64.792	-62.513	-50.136	-59.983	-70.12	-69.437	-71.924	-72.248	-72.633	-75.104	-76.611	-70.421	-68.909
2.5	15.6	-74.388	-65.131	-65.045	-48.166	-60.025	-69.978	-67.607	-74.661	-71.688	-73.282	-72.981	-73.388	-71.039	-67.794
2.5	15.6	-74.417	-64.11	-61.382	-47.992	-60.458	-71.448	-68.908	-71.617	-73.849	-72.836	-71.949	-73.499	-68.243	-67.066
2.5	15.6	-71.188	-64.426	-63	-49.509	-62.791	-68.922	-68.208	-74.311	-72.375	-71.533	-74.625	-74.002	-71.636	-69.419
2.5	15.6	-74.44	-64.368	-62.771	-51.355	-60.445	-70.808	-70.736	-73.161	-74.292	-72.189	-73.063	-75.923	-71.021	-69.166
2.5	15.6	-74.386	-62.964	-64.307	-48.878	-62.685	-70.794	-68.804	-74.992	-71.376	-71.722	-72.471	-76.253	-69.865	-67.863
2.5	15.6	-72.499	-64.017	-64.425	-49.857	-60.402	-69.301	-69.673	-71.321	-71.704	-71.965	-73.12	-75.917	-69.662	-68.153
2.5	15.6	-73.759	-62.08	-61.992	-48.411	-63.145	-70.05	-68.222	-72.779	-71.231	-72.189	-71.89	-75.13	-69.705	-68.011
3.5	15.6	-81.703	-69.693	-63.08	-57.956	-59.067	-70.98	-85.848	-70.887	-81.341	-72.2	-75.059	-79.643	-70.174	-70.107
3.5	15.6	-80.308	-69.878	-65.107	-63.054	-57.076	-82.071	-80.821	-75.048	-77.857	-79.681	-91.833	-83.471	-72.027	-74.399
3.5	15.6	-74.146	-67.125	-78.425	-52.019	-69.832	-77.195	-70.984	-69.4	-79.587	-74.611	-87.323	-78.544	-73.229	-71.772
3.5	15.6	-72.557	-81.929	-67.295	-50.722	-58.054	-68.152	-75.317	-76.463	-75.224	-72.695	-84.927	-86.845	-71.43	-67.826
3.5	15.6	-70.798	-64.249	-64.417	-65.451	-57.939	-65.228	-71.298	-77.928	-78.13	-67.955	-69.102	-80.764	-76.019	-71.718
3.5	15.6	-75.684	-77.805	-58.94	-54.422	-68.503	-93.728	-68.47	-77.316	-72.219	-83.494	-75.655	-78.903	-77.303	-73.948
3.5	15.6	-80.056	-65.641	-64.816	-54.914	-65.2	-73.664	-67.917	-80.295	-70.642	-76.633	-75.643	-79.54	-71.51	-76.321
3.5	15.6	-82.881	-65.133	-67.209	-71.161	-72.216	-66.869	-70.424	-73.648	-75.31	-71.947	-81.985	-82.178	-69.318	-74.539
3.5	15.6	-70.224	-82.133	-79.477	-53.089	-71.919	-67.034	-76.818	-76.655	-68.243	-76.636	-71.455	-74.126	-73.452	-73.854
3.5	15.6	-80.931	-66.382	-68.311	-50.247	-73.234	-73.476	-72.29	-75.528	-68.709	-68.496	-69.022	-75.265	-70.39	-76.759
3.5	15.6	-73.007	-64.297	-63.311	-52.112	-61.085	-67.978	-67.118	-70.538	-67.921	-67.79	-72.783	-73.226	-67.478	-67.11
3.5	15.6	-73.372	-65.417	-60.614	-51.935	-59.1	-67.364	-67.03	-69.182	-71.342	-70.723	-71.313	-76.467	-66.476	-67.919
3.5	15.6	-70.256	-67.393	-61.595	-52.738	-60.104	-67.582	-68.938	-70.746	-67.513	-69.565	-74.725	-76.523	-68.269	-67.928
3.5	15.6	-73.402	-66.899	-60.672	-52.99	-60.876	-69.042	-69.931	-70.887	-70.594	-69.446	-74.893	-74.999	-66.046	-69.155
3.5	15.6	-72.278	-67.568	-60.876	-53.172	-61.644	-68.471	-70.551	-71.123	-70.764	-67.826	-73.077	-72.938	-68.037	-69.064
3.5	15.6	-70.139	-66.353	-63.781	-51.257	-61.917	-67.985	-67.334	-69.932	-70.969	-70.658	-73.071	-73.638	-66.024	-68.462
3.5	15.6	-70.863	-63.873	-63.266	-52.872	-60.269	-69.901	-69.09	-68.465	-67.832	-69.734	-72.465	-74.111	-66.764	-67.399
3.5	15.6	-71.936	-67.126	-61.756	-52.773	-58.634	-68.919	-68.692	-69.046	-69.094	-68.65	-74.714	-75.983	-67.793	-69.131
3.5	15.6	-73.579	-67.466	-64.288	-50.803	-58.677	-68.777	-66.862	-71.783	-68.534	-69.299	-72.591	-72.76	-68.411	-68.016
3.5	15.6	-73.608	-66.445	-60.625	-50.629	-59.11	-70.247	-68.163	-68.739	-70.695	-68.853	-71.559	-72.871	-65.615	-67.288
3.5	15.6	-70.379	-66.761	-62.242	-52.146	-61.443	-67.721	-67.463	-71.433	-69.22	-67.55	-74.235	-73.375	-69.008	-69.641
3.5	15.6	-73.631	-66.702	-62.013	-53.992	-59.097	-69.607	-69.992	-70.283	-71.137	-68.206	-72.673	-75.295	-68.393	-69.389
3.5	15.6	-73.577	-65.299	-63.549	-51.515	-61.337	-69.593	-68.059	-72.114	-68.222	-67.739	-72.081	-75.625	-67.238	-68.086
3.5	15.6	-71.69	-66.352	-63.668	-52.494	-59.054	-68.1	-68.929	-68.443	-68.55	-67.982	-72.73	-75.29	-67.034	-68.375
3.5	15.6	-72.95	-64.414	-61.235	-51.048	-61.797	-68.849	-67.477	-69.901	-68.077	-68.206	-71.5	-74.502	-67.078	-68.233
4.5	15.6	-82.112	-63.645	-64.389	-59.181	-64.476	-68.359	-79.661	-95.436	-69.659	-72.302	-86.475	-75.276	-79.694	-71.51
4.5	15.6	-72.816	-74.202	-62.304	-50.362	-68.372	-75.447	-78.86	-76.087	-73.472	-73.879	-83.413	-74.463	-82.84	-77.982
4.5	15.6	-80.506	-72.91	-61.146	-52.107	-75.764	-71.339	-68.861	-81.656	-75.663	-70.889	-85.816	-72.553	-74.997	-75.004
4.5	15.6	-78.578	-79.011	-63.013	-56.292	-82.421	-78.868	-73.048	-82.425	-67.472	-78.357	-80.171	-78.609	-89.512	-78.887
4.5	15.6	-73.273	-67.508	-68.281	-55.667	-58.125	-69.48	-74.984	-90.823	-79.456	-72.729	-82.634	-75.118	-73.779	-78.685
4.5	15.6	-79.58	-67.438	-60.065	-51.538	-65.382	-63.374	-73.677	-86.285	-70.917	-82.645	-82.625	-82.604	-91.629	-75.411
4.5	15.6	-80.282	-69.573	-70.162	-55.537	-70.127	-69.682	-74.279	-77.011	-77.243	-77.949	-86.132	-71.876	-73.305	-77.943
4.5	15.6	-77.069	-70.095	-70.338	-63.914	-76.135	-66.797	-77.789	-87.213	-76.348	-81.823	-86.132	-71.286	-79.312	-80.056
4.5	15.6	-87.408	-69.899	-81.349	-44.783	-68.74	-69.396	-77.896	-91.253	-78.591	-74.251	-81.027	-81.067	-72.273	-76.744
4.5	15.6	-72.121	-67.233	-64.123	-55.615	-60.003	-67.706	-75.203	-91.253	-72.261	-76.277	-78.492	-73.283	-74.458	-80.433
4.5	15.6	-74.453	-63.452	-62.121	-49.308	-64.735	-64.183	-68.525	-81.165	-67.303	-69.466	-77.874	-68.912	-74.173	-71.252
4.5	15.6	-74.817	-64.571	-59.424	-49.131	-62.751	-63.57	-68.437	-79.809	-70.724	-72.399	-76.404	-72.152	-73.17	-72.06
4.5	15.6	-71.702	-66.547	-60.404	-49.934	-63.754	-63.787	-70.345	-81.374	-66.895	-71.24	-79.816	-72.209	-74.964	-72.069
4.5	15.6	-74.848	-66.053	-59.481	-50.187	-64.527	-65.247	-71.338	-81.514	-69.976	-71.121	-79.984	-70.685	-72.741	-73.297
4.5	15.6	-73.724	-66.722	-59.685	-50.368	-65.294	-64.676	-71.958	-81.75	-70.146	-69.501	-78.169	-68.623	-74.732	-73.205
4.5	15.6	-71.584	-65.507	-62.59	-48.453	-65.568	-64.19	-68.741	-80.559	-70.351	-72.334	-78.162	-69.323	-72.719	-72.603
4.5	15.6	-72.308	-63.027	-62.076	-50.068	-63.919	-66.106	-70.497	-79.093	-67.214	-71.41	-77.556	-69.797	-73.459	-71.541
4.5	15.6	-73.382	-66.281	-60.565	-49.969	-62.285	-65.124	-70.099	-79.673	-68.476	-70.325	-79.806	-71.669	-74.488	-73.272
4.5	15.6	-75.024	-66.62	-63.097	-48	-62.328	-64.982	-68.269	-82.411	-67.916	-70.974	-77.682	-68.446	-75.106	-72.157
4.5	15.6	-75.054	-65.599	-59.434	-47.825	-62.76	-66.452	-69.57	-79.367	-70.077	-70.529	-76.65	-68.556	-72.31	-71.429
4.5	15.6	-71.825	-65.915	-61.051	-49.343	-65.093	-63.927	-68.87	-82.061	-68.602	-69.225	-79.326	-69.06	-75.703	-73.782
4.5	15.6	-75.077	-65.857	-60.823	-51.188	-62.748	-65.812	-71.399	-80.911	-70.519	-69.881	-77.764	-70.981	-75.088	-73.53
4.5	15.6	-75.023	-64.453	-62.359	-48.711	-64.988	-65.798	-69.466	-82.742	-67.604	-69.415	-77.172	-71.311	-73.932	-72.227
4.5	15.6	-73.136	-65.506	-62.477	-49.69	-62.705	-64.305	-70.336	-79.07	-67.932	-69.657	-77.821	-70.975	-73.729	-72.516
4.5	15.6	-74.395	-63.569	-60.044	-48.244	-65.447	-65.054	-68.884	-80.528	-67.459	-69.881	-76.591	-70.188	-73.772	-72.374
5.5	15.6	-78.882	-68.639	-63.424	-55.054	-55.649	-73.67	-74.815	-85.477	-78.111	-73.693	-83.312	-85.193	-84.06	-70.942
5.5	15.6	-78.84	-62.073	-76.429	-54.538	-72.752	-69.757	-72.438	-75.302	-80.382	-71.432	-82.258	-76.608	-72.312	-70.653
5.5	15.6	-79.719	-70.512	-58.814	-54.015	-58.701	-66.397	-73.453	-87.374	-76.62	-71.172	-82.258	-69.135	-74.545	-66.781
5.5	15.6	-72.698	-70.285	-57.074	-59.202	-63.965	-65.052	-76.08	-83.774	-86.893	-73.796	-79.437	-69.413	-81.017	-69.481
5.5	15.6	-78.466	-67.741	-66.263	-57.807	-75.747	-76.062	-77.583	-88.957	-77.718	-77.656	-81.723	-70.981	-80.636	-69.222
5.5	15.6	-78.892	-66.618	-68.628	-55.559	-86.653	-71.596	-77.981	-79.09	-73.851	-74.036	-85.002	-81.537	-97.275	-71.924
5.5	15.6	-75.444	-63.588	-56.67	-56.467	-67.369	-76.344	-76.015	-81.626	-82.748	-75.258	-87.707	-77.816	-87.536	-69.984
5.5	15.6	-81.297	-71.309	-58.197	-55.564	-60.994	-68.744	-74.359	-87.189	-80.184	-69.222	-79.594	-88.03	-71.662	-74.857
5.5	15.6	-76.104	-68.707	-67.15	-55.971	-67.527	-73.534	-77.192	-81.915	-84.798	-80.496	-78.689	-76.444	-75.47	-71.995
5.5	15.6	-71.636	-63.704	-76.071	-56.934	-57.717	-87.348	-76.45	-80.584	-78.312	-77.87	-79.299	-69.957	-77.132	-85.953
5.5	15.6	-73.276	-60.618	-60.476	-50.92	-62.488	-66.989	-68.736	-78.35	-73.157	-67.819	-76.511	-69.81	-75.158	-66.165
5.5	15.6	-73.641	-61.738	-57.779	-50.743	-60.504	-66.375	-68.648	-76.994	-76.578	-70.752	-75.04	-73.05	-74.155	-66.974
5.5	15.6	-70.525	-63.713	-58.759	-51.546	-61.507	-66.593	-70.556	-78.558	-72.749	-69.593	-78.452	-73.107	-75.948	-66.983
5.5	15.6	-73.671	-63.219	-57.836	-51.798	-62.28	-68.053	-71.549	-78.699	-75.83	-69.474	-78.621	-71.583	-73.726	-68.21
5.5	15.6	-72.547	-63.889	-58.04	-51.979	-63.047	-67.482	-72.168	-78.935	-75.999	-67.854	-76.805	-69.521	-75.717	-68.119
5.5	15.6	-70.408	-62.673	-60.945	-50.065	-63.32	-66.995	-68.952	-77.744	-76.205	-70.687	-76.799	-70.221	-73.704	-67.517
5.5	15.6	-71.132	-60.193	-60.431	-51.679	-61.672	-68.912	-70.708	-76.277	-73.068	-69.763	-76.192	-70.695	-74.444	-66.454
5.5	15.6	-72.205	-63.447	-58.92	-51.581	-60.038	-67.93	-70.31	-76.858	-74.329	-68.678	-78.442	-72.567	-75.472	-68.186
5.5	15.6	-73.848	-63.787	-61.452	-49.611	-60.081	-67.788	-68.48	-79.595	-73.77	-69.327	-76.319	-69.344	-76.091	-67.071
5.5	15.6	-73.877	-62.765	-57.789	-49.437	-60.513	-69.258	-69.781	-76.551	-75.93	-68.882	-75.286	-69.454	-73.294	-66.343
5.5	15.6	-70.648	-63.081	-59.406	-50.954	-62.846	-66.732	-69.081	-79.245	-74.456	-67.578	-77.963	-69.958	-76.687	-68.696
5.5	15.6	-73.9	-63.023	-59.178	-52.8	-60.5	-68.618	-71.61	-78.095	-76.373	-68.234	-76.4	-71.879	-76.073	-68.444
5.5	15.6	-73.846	-61.619	-60.714	-50.322	-62.74	-68.604	-69.677	-79.926	-73.457	-67.768	-75.808	-72.209	-74.917	-67.14
5.5	15.6	-71.959	-62.672	-60.832	-51.302	-60.457	-67.111	-70.546	-76.255	-73.785	-68.01	-76.457	-71.873	-74.713	-67.43
5.5	15.6	-73.219	-60.735	-58.399	-49.856	-63.2	-67.86	-69.095	-77.713	-73.312	-68.234	-75.227	-71.086	-74.757	-67.288
6.5	15.6	-78.65	-67.618	-72.55	-52.323	-57.399	-73.203	-86.712	-85.628	-70.702	-68.113	-81.123	-77.173	-82.626	-72.342
6.5	15.6	-70.221	-72.966	-61.691	-54.219	-64.633	-73.21	-88.186	-94.921	-72.438	-73.09	-77.739	-76.858	-76.073	-69.261
6.5	15.6	-77.089	-63.825	-62.991	-51.44	-56.077	-70.313	-82.307	-94.921	-76.739	-73.271	-72.133	-68.31	-82.024	-71.197
6.5	15.6	-77.411	-65.393	-72.898	-59.407	-55.889	-83.833	-80.444	-86.871	-78.002	-73.002	-88.121	-77.085	-82.745	-78.836
6.5	15.6	-79.642	-75.886	-63.465	-59.16	-57.664	-67.12	-87.465	-90.362	-71.805	-69.58	-83.826	-74.829	-71.621	-76.245
6.5	15.6	-74.658	-66.255	-60.722	-52.602	-71.212	-81.625	-86.746	-87.083	-68.847	-69.829	-80.391	-78.769	-75.688	-71.479
6.5	15.6	-70.751	-87.225	-59.317	-51.808	-60.983	-70.197	-93.416	-82.998	-73.29	-74.277	-86.961	-71.456	-76.029	-85.096
6.5	15.6	-74.55	-72.861	-62.667	-50.834	-75.609	-76.294	-84.064	-82.998	-78.153	-67.019	-75.107	-81.3	-73.603	-66.125
6.5	15.6	-93.779	-59.958	-59.999	-54.89	-60.282	-75.042	-85.714	-87.226	-74.017	-69.353	-77.772	-80.56	-74.84	-71.076
6.5	15.6	-80.495	-71.965	-60.308	-55.53	-74.009	-93.383	-86.645	-86.723	-73.014	-70.439	-79.275	-79.334	-71.578	-77.657
6.5	15.6	-73.803	-63.696	-59.264	-49.03	-59.157	-70.56	-79.269	-83.194	-66.896	-64.153	-74.828	-69.866	-71.676	-67.917
6.5	15.6	-74.167	-64.815	-56.568	-48.853	-57.172	-69.947	-79.181	-81.838	-70.317	-67.086	-73.357	-73.106	-70.673	-68.726
6.5	15.6	-71.052	-66.791	-57.548	-49.656	-58.175	-70.165	-81.089	-83.403	-66.488	-65.927	-76.769	-73.163	-72.467	-68.735
6.5	15.6	-74.198	-66.297	-56.625	-49.908	-58.948	-71.625	-82.082	-83.543	-69.569	-65.808	-76.938	-71.639	-70.244	-69.963
6.5	15.6	-73.074	-66.966	-56.829	-50.09	-59.715	-71.054	-82.702	-83.779	-69.738	-64.188	-75.122	-69.577	-72.235	-69.871
6.5	15.6	-70.934	-65.751	-59.734	-48.175	-59.989	-70.567	-79.485	-82.588	-69.944	-67.021	-75.115	-70.277	-70.222	-69.269
6.5	15.6	-71.658	-63.271	-59.22	-49.79	-58.34	-72.484	-81.241	-81.121	-66.807	-66.097	-74.509	-70.751	-70.962	-68.206
6.5	15.6	-72.732	-66.525	-57.709	-49.691	-56.706	-71.501	-80.843	-81.702	-68.068	-65.012	-76.759	-72.623	-71.99	-69.938
6.5	15.6	-74.374	-66.864	-60.241	-47.721	-56.749	-71.359	-79.013	-84.44	-67.509	-65.662	-74.635	-69.4	-72.609	-68.823
6.5	15.6	-74.404	-65.843	-56.578	-47.547	-57.182	-72.829	-80.314	-81.396	-69.669	-65.216	-73.603	-69.51	-69.812	-68.095
6.5	15.6	-71.175	-66.159	-58.195	-49.064	-59.514	-70.304	-79.614	-84.089	-68.195	-63.912	-76.279	-70.014	-73.205	-70.448
6.5	15.6	-74.427	-66.101	-57.966	-50.91	-57.169	-72.189	-82.143	-82.94	-70.112	-64.568	-74.717	-71.935	-72.591	-70.196
6.5	15.6	-74.373	-64.697	-59.502	-48.432	-59.409	-72.175	-80.211	-84.771	-67.196	-64.102	-74.125	-72.265	-71.435	-68.893
6.5	15.6	-72.486	-65.75	-59.621	-49.412	-57.126	-70.682	-81.08	-81.099	-67.524	-64.344	-74.774	-71.929	-71.231	-69.182
6.5	15.6	-73.745	-63.813	-57.188	-47.966	-59.869	-71.432	-79.628	-82.557	-67.051	-64.568	-73.544	-71.142	-71.275	-69.04
7.5	15.6	-75.586	-70.994	-54.37	-56.376	-57.072	-67.834	-73.285	-66.964	-74.403	-80.143	-69.693	-88.068	-80.083	-76.29
7.5	15.6	-79.969	-60.595	-66.677	-56.547	-69.873	-70.567	-83.681	-77.485	-76.045	-73.77	-71.999	-81.946	-74.351	-71.451
7.5	15.6	-70.345	-72.851	-58.629	-54.672	-60.124	-62.253	-74.767	-77.158	-68.737	-73.892	-81.54	-74.234	-81.275	-72.45
7.5	15.6	-70.713	-63.193	-57.662	-56.921	-60.255	-78.34	-86.815	-70.158	-74.519	-75.234	-89.267	-70.582	-81.238	-86.798
7.5	15.6	-79.708	-66.927	-60.59	-57.903	-57.747	-69.184	-66.103	-73.527	-69.222	-73.338	-71.817	-75.632	-78.63	-74.147
7.5	15.6	-77.145	-74.221	-56.772	-57.972	-62.482	-68.003	-65.52	-74.464	-74.119	-81.197	-80.612	-84.403	-81.905	-79.991
7.5	15.6	-71.53	-66.386	-60.443	-55.483	-62.329	-72.651	-76.942	-81.252	-70.825	-78.505	-72.653	-77.673	-80.289	-65.943
7.5	15.6	-75.278	-65.147	-57.835	-60.037	-66.75	-73.685	-70.143	-74.736	-72.772	-79.263	-78.945	-78.524	-73.625	-77.64
7.5	15.6	-76.86	-61.234	-61.933	-54.393	-60.495	-66.93	-74.547	-67.901	-76.205	-72.891	-78.442	-74.959	-77.681	-70.268
7.5	15.6	-73.274	-77.433	-59.562	-78.484	-59.212	-73.921	-67.163	-73.93	-67.911	-71.143	-79.328	-79.478	-76.069	-66.887
7.5	15.6	-71.119	-61.199	-55.051	-53.687	-57.415	-64.475	-66.996	-68.979	-65.671	-69.293	-72.012	-71.848	-73.508	-68.173
7.5	15.6	-71.484	-62.318	-52.354	-53.511	-55.43	-63.862	-66.908	-67.622	-69.092	-72.226	-70.542	-75.089	-72.505	-68.981
7.5	15.6	-68.368	-64.294	-53.334	-54.314	-56.434	-64.079	-68.816	-69.187	-65.263	-71.068	-73.954	-75.145	-74.299	-68.99
7.5	15.6	-71.514	-63.8	-52.411	-54.566	-57.206	-65.539	-69.809	-69.327	-68.344	-70.948	-74.122	-73.621	-72.076	-70.218
7.5	15.6	-70.39	-64.469	-52.615	-54.747	-57.973	-64.968	-70.428	-69.563	-68.513	-69.329	-72.307	-71.56	-74.067	-70.126
7.5	15.6	-68.251	-63.254	-55.521	-52.832	-58.247	-64.482	-67.212	-68.373	-68.719	-72.161	-72.3	-72.26	-72.054	-69.524
7.5	15.6	-68.975	-60.774	-55.006	-54.447	-56.599	-66.398	-68.968	-66.906	-65.582	-71.237	-71.694	-72.733	-72.794	-68.462
7.5	15.6	-70.048	-64.028	-53.495	-54.349	-54.964	-65.416	-68.57	-67.487	-66.843	-70.153	-73.943	-74.605	-73.822	-70.193
7.5	15.6	-71.691	-64.367	-56.028	-52.379	-55.007	-65.274	-66.74	-70.224	-66.284	-70.802	-71.82	-71.382	-74.441	-69.078
7.5	15.6	-71.72	-63.346	-52.365	-52.204	-55.44	-66.744	-68.041	-67.18	-68.444	-70.356	-70.788	-71.493	-71.644	-68.35
7.5	15.6	-68.491	-63.662	-53.982	-53.722	-57.773	-64.219	-67.341	-69.874	-66.97	-69.053	-73.464	-71.997	-75.037	-70.703
7.5	15.6	-71.743	-63.604	-53.753	-55.567	-55.427	-66.104	-69.87	-68.724	-68.887	-69.709	-71.902	-73.917	-74.423	-70.451
7.5	15.6	-71.689	-62.2	-55.289	-53.09	-57.667	-66.09	-67.937	-70.555	-65.972	-69.242	-71.31	-74.247	-73.267	-69.148
7.5	15.6	-69.802	-63.253	-55.408	-54.069	-55.384	-64.597	-68.806	-66.883	-66.299	-69.485	-71.959	-73.912	-73.063	-69.437
7.5	15.6	-71.062	-61.316	-52.974	-52.624	-58.127	-65.346	-67.355	-68.341	-65.826	-69.709	-70.729	-73.124	-73.107	-69.295
8.5	15.6	-79.422	-67.938	-61.427	-68.166	-82.92	-65.835	-78.519	-72.243	-67.538	-68.716	-72.649	-81.083	-78.006	-82.347
8.5	15.6	-75.589	-67.62	-66.37	-49.802	-60.579	-64.187	-74.481	-64.94	-78.826	-75.34	-77.072	-82.061	-79.337	-84.476
8.5	15.6	-75.932	-71.35	-69.37	-72.515	-54.961	-61.293	-78.883	-71.375	-71.052	-71.83	-75.141	-83.205	-70.748	-76.732
8.5	15.6	-84.902	-77.078	-56.348	-61.973	-60.764	-67.395	-69.034	-69.146	-67.827	-87.387	-70.253	-90.478	-78.364	-75.103
8.5	15.6	-78.433	-70.113	-49.373	-56.358	-69.047	-69.404	-72.062	-71.709	-76.713	-75.074	-82.194	-74.948	-77.445	-78.112
8.5	15.6	-76.382	-76.38	-65.658	-51.097	-63.666	-74.986	-80.905	-70.325	-73.492	-73.184	-84.262	-87.662	-77.549	-70.616
8.5	15.6	-87.733	-66.094	-59.541	-58.618	-69.885	-73.25	-73.841	-81.894	-72.763	-91.239	-76.412	-77.374	-81.261	-70.64
8.5	15.6	-87.808	-64.405	-64.31	-53.792	-57.307	-63.224	-68.243	-70.942	-75.075	-69.366	-78.567	-81.163	-74.866	-75.362
8.5	15.6	-75.058	-78.771	-54.915	-57.215	-56.857	-75.136	-66.975	-71.236	-70.365	-70.503	-76.833	-75.713	-82.549	-80.629
8.5	15.6	-72.478	-75.563	-62.683	-60.015	-70.066	-68.807	-67.201	-73.611	-68.508	-79.993	-77.476	-80.337	-77.42	-70.549
8.5	15.6	-75.452	-64.832	-56.603	-53.764	-60.386	-62.49	-66.114	-66.963	-65.411	-69.619	-71.669	-74.701	-72.748	-70.443
8.5	15.6	-75.817	-65.951	-53.906	-53.587	-58.402	-61.876	-66.026	-65.607	-68.832	-72.552	-70.198	-77.941	-71.745	-71.251
8.5	15.6	-72.701	-67.927	-54.887	-54.39	-59.405	-62.094	-67.933	-67.172	-65.003	-71.393	-73.61	-77.998	-73.538	-71.26
8.5	15.6	-75.847	-67.433	-53.964	-54.642	-60.177	-63.554	-68.927	-67.312	-68.084	-71.274	-73.779	-76.474	-71.316	-72.488
8.5	15.6	-74.723	-68.102	-54.167	-54.823	-60.945	-62.983	-69.546	-67.548	-68.254	-69.654	-71.963	-74.412	-73.307	-72.397
8.5	15.6	-72.584	-66.887	-57.073	-52.909	-61.218	-62.497	-66.33	-66.357	-68.459	-72.487	-71.957	-75.112	-71.294	-71.795
8.5	15.6	-73.307	-64.407	-56.558	-54.523	-59.57	-64.413	-68.085	-64.89	-65.322	-71.563	-71.35	-75.586	-72.034	-70.732
8.5	15.6	-74.381	-67.661	-55.047	-54.425	-57.936	-63.431	-67.688	-65.471	-66.583	-70.478	-73.6	-77.458	-73.062	-72.464
8.5	15.6	-76.023	-68	-57.58	-52.455	-57.978	-63.289	-65.858	-68.209	-66.024	-71.127	-71.477	-74.235	-73.681	-71.349
8.5	15.6	-76.053	-66.979	-53.917	-52.281	-58.411	-64.759	-67.159	-65.165	-68.185	-70.682	-70.444	-74.345	-70.884	-70.62
8.5	15.6	-72.824	-67.295	-55.534	-53.798	-60.744	-62.233	-66.459	-67.858	-66.71	-69.378	-73.121	-74.849	-74.277	-72.973
8.5	15.6	-76.076	-67.237	-55.305	-55.644	-58.398	-64.119	-68.987	-66.709	-68.627	-70.034	-71.558	-76.77	-73.663	-72.721
8.5	15.6	-76.022	-65.833	-56.841	-53.166	-60.638	-64.105	-67.055	-68.54	-65.712	-69.568	-70.966	-77.1	-72.507	-71.418
8.5	15.6	-74.135	-66.886	-56.96	-54.146	-58.355	-62.612	-67.924	-64.868	-66.04	-69.81	-71.615	-76.764	-72.303	-71.707
8.5	15.6	-75.395	-64.949	-54.526	-52.7	-61.098	-63.361	-66.473	-66.326	-65.566	-70.034	-70.385	-75.977	-72.347	-71.565
9.5	15.6	-76.145	-71.008	-65.964	-58.647	-59.48	-74.999	-65.64	-69.605	-73.266	-73.439	-75.694	-76.344	-76.711	-69.874
9.5	15.6	-76.362	-60.466	-56.553	-68.915	-60.128	-72.353	-77.963	-68.193	-66.639	-72.2	-77.02	-76.445	-75.263	-74.744
9.5	15.6	-76.95	-63.907	-54.373	-57.036	-61.842	-73.064	-72.313	-71.449	-71.654	-86.639	-81.022	-87.942	-74.713	-72.53
9.5	15.6	-70.596	-74.766	-76.147	-67.059	-62.218	-70.979	-68.874	-71.96	-68.386	-73.371	-81.022	-81.904	-76.389	-76.604
9.5	15.6	-74.505	-63.626	-52.789	-54.936	-56.372	-74.226	-80.426	-73.347	-76.631	-69.891	-77.321	-89.526	-71.762	-93.097
9.5	15.6	-73.388	-68.567	-60.12	-72.419	-59.364	-61.623	-75.169	-80.865	-75.74	-78.5	-76.35	-86.892	-80.021	-73.921
9.5	15.6	-80.727	-60.434	-60.246	-61.773	-54.277	-68.083	-72.541	-79.046	-76.284	-72.514	-78.356	-80.311	-71.072	-71.559
9.5	15.6	-84.193	-74.397	-63.537	-58.56	-64.811	-63.916	-73.757	-63.151	-76.713	-87.06	-74.898	-81.562	-74.963	-84.261
9.5	15.6	-74.104	-61.804	-60.555	-58.605	-63.251	-71.533	-68.808	-66.277	-70.914	-76.126	-76.994	-85.075	-78.326	-72.158
9.5	15.6	-76.19	-63.653	-54.594	-57.39	-59.36	-82.092	-67.744	-75.412	-74.108	-70.648	-73.419	-78.438	-76.49	-78.421
9.5	15.6	-72.395	-59.563	-56.091	-56.343	-55.891	-65.425	-65.423	-67.152	-66.228	-69.394	-71.792	-75.742	-70.564	-70.703
9.5	15.6	-72.759	-60.683	-53.395	-56.166	-53.907	-64.812	-65.335	-65.795	-69.649	-72.327	-70.322	-78.983	-69.561	-71.512
9.5	15.6	-69.644	-62.659	-54.375	-56.969	-54.91	-65.029	-67.242	-67.36	-65.82	-71.169	-73.734	-79.039	-71.355	-71.521
9.5	15.6	-72.789	-62.165	-53.452	-57.221	-55.683	-66.489	-68.236	-67.5	-68.902	-71.05	-73.902	-77.515	-69.132	-72.748
9.5	15.6	-71.665	-62.834	-53.656	-57.402	-56.45	-65.918	-68.855	-67.736	-69.071	-69.43	-72.087	-75.454	-71.123	-72.657
9.5	15.6	-69.526	-61.619	-56.561	-55.488	-56.723	-65.432	-65.639	-66.546	-69.277	-72.262	-72.08	-76.154	-69.11	-72.055
9.5	15.6	-70.25	-59.139	-56.047	-57.102	-55.075	-67.348	-67.395	-65.079	-66.14	-71.338	-71.474	-76.627	-69.85	-70.992
9.5	15.6	-71.323	-62.392	-54.536	-57.004	-53.441	-66.366	-66.997	-65.66	-67.401	-70.254	-73.723	-78.499	-70.879	-72.724
9.5	15.6	-72.966	-62.732	-57.068	-55.034	-53.483	-66.224	-65.167	-68.397	-66.841	-70.903	-71.6	-75.276	-71.497	-71.609
9.5	15.6	-72.995	-61.711	-53.405	-54.859	-53.916	-67.694	-66.468	-65.353	-69.002	-70.457	-70.568	-75.387	-68.701	-70.88
9.5	15.6	-69.766	-62.027	-55.022	-56.377	-56.249	-65.169	-65.768	-68.047	-67.528	-69.154	-73.244	-75.891	-72.094	-73.234
9.5	15.6	-73.018	-61.968	-54.793	-58.222	-53.903	-67.054	-68.296	-66.897	-69.444	-69.81	-71.682	-77.811	-71.479	-72.981
9.5	15.6	-72.964	-60.565	-56.329	-55.745	-56.143	-67.04	-66.364	-68.728	-66.529	-69.343	-71.09	-78.141	-70.323	-71.678
9.5	15.6	-71.077	-61.618	-56.448	-56.725	-53.86	-65.547	-67.233	-65.056	-66.857	-69.586	-71.739	-77.806	-70.12	-71.967
9.5	15.6	-72.337	-59.68	-54.015	-55.279	-56.603	-66.296	-65.782	-66.514	-66.384	-69.81	-70.509	-77.018	-70.163	-71.826
9.5	16.6	-74.155	-69.99	-58.997	-59.198	-57.653	-68.465	-75.44	-74.596	-66.917	-86.814	-78.452	-85.227	-83.505	-75.307
9.5	16.6	-77.538	-63.431	-55.14	-50.066	-60.611	-65.216	-76.71	-71.838	-69.555	-68.173	-71.024	-76.414	-77.444	-70.391
9.5	16.6	-77.343	-64.718	-59.001	-59.962	-58.464	-68.956	-75.343	-72.325	-75.416	-72.411	-71.024	-79.553	-80.233	-80.883
9.5	16.6	-80.169	-71.03	-60.076	-57.484	-59.519	-67.173	-84.104	-72.903	-70.494	-93.789	-81.121	-77.965	-68.981	-77.079
9.5	16.6	-67.532	-65.165	-61.953	-69.672	-64.435	-66.4	-70.975	-67.944	-75.272	-86.974	-79.011	-88.463	-67.571	-67.773
9.5	16.6	-72.875	-62.37	-59.466	-51.009	-63.962	-64.843	-71.128	-72.276	-73.525	-76.179	-72.604	-85.964	-73.015	-76.578
9.5	16.6	-67.4	-61.609	-53.61	-61.117	-65.185	-71.848	-68.994	-71.775	-76.4	-75.036	-80.38	-80.334	-68.69	-79.109
9.5	16.6	-77.396	-63.397	-58.15	-62.222	-63.628	-73.202	-67.606	-86.795	-69.759	-69.799	-70.415	-75.658	-74.399	-74.191
9.5	16.6	-80.143	-63.26	-63.153	-60.371	-61.406	-69.749	-63.911	-67.708	-79.043	-73.429	-74.586	-75.482	-67.669	-67.149
9.5	16.6	-87.756	-66.315	-59.105	-60.464	-59.276	-67.479	-65.692	-74.306	-72.906	-74.255	-81.554	-78.13	-67.287	-77.437
9.5	16.6	-72.309	-58.429	-54.469	-53.965	-57.195	-62.471	-65.089	-68.468	-66.124	-71.041	-70.6	-73.618	-67.873	-68.576
9.5	16.6	-72.674	-59.548	-51.772	-53.788	-55.21	-61.858	-65.002	-67.112	-69.545	-73.974	-69.129	-76.858	-66.87	-69.384
9.5	16.6	-69.558	-61.524	-52.752	-54.591	-56.214	-62.076	-66.909	-68.676	-65.716	-72.816	-72.542	-76.914	-68.663	-69.393
9.5	16.6	-72.704	-61.03	-51.829	-54.843	-56.986	-63.536	-67.903	-68.817	-68.797	-72.697	-72.71	-75.391	-66.44	-70.621
9.5	16.6	-71.58	-61.699	-52.033	-55.025	-57.753	-62.965	-68.522	-69.052	-68.966	-71.077	-70.894	-73.329	-68.432	-70.53
9.5	16.6	-69.441	-60.484	-54.938	-53.11	-58.027	-62.478	-65.306	-67.862	-69.172	-73.909	-70.888	-74.029	-66.419	-69.928
9.5	16.6	-70.164	-58.004	-54.424	-54.725	-56.379	-64.395	-67.061	-66.395	-66.035	-72.985	-70.282	-74.502	-67.159	-68.865
9.5	16.6	-71.238	-61.258	-52.913	-54.626	-54.744	-63.413	-66.664	-66.976	-67.296	-71.901	-72.531	-76.374	-68.187	-70.597
9.5	16.6	-72.88	-61.597	-55.445	-52.656	-54.787	-63.27	-64.834	-69.713	-66.737	-72.55	-70.408	-73.151	-68.806	-69.482
9.5	16.6	-72.91	-60.576	-51.782	-52.482	-55.22	-64.74	-66.135	-66.669	-68.897	-72.104	-69.376	-73.262	-66.009	-68.753
9.5	16.6	-69.681	-60.892	-53.4	-53.999	-57.553	-62.215	-65.435	-69.363	-67.423	-70.801	-72.052	-73.766	-69.402	-71.106
9.5	16.6	-72.933	-60.834	-53.171	-55.845	-55.207	-64.1	-67.963	-68.213	-69.34	-71.457	-70.49	-75.686	-68.787	-70.854
9.5	16.6	-72.879	-59.43	-54.707	-53.368	-57.447	-64.086	-66.031	-70.044	-66.424	-70.99	-69.897	-76.017	-67.632	-69.551
9.5	16.6	-70.992	-60.483	-54.825	-54.347	-55.164	-62.593	-66.9	-66.372	-66.752	-71.233	-70.546	-75.681	-67.428	-69.84
9.5	16.6	-72.252	-58.546	-52.392	-52.901	-57.907	-63.343	-65.449	-67.83	-66.279	-71.457	-69.317	-74.893	-67.472	-69.699
8.5	16.6	-76.106	-76.653	-55.092	-56.916	-57.441	-67.233	-87.024	-71.525	-85.785	-82.765	-74.586	-78.784	-80.911	-73.703
8.5	16.6	-68.218	-65.12	-61.468	-55.153	-55.069	-61.969	-68.3	-67.957	-75.3	-70.534	-71.538	-70.73	-75.325	-69.3
8.5	16.6	-70.893	-74.029	-60.456	-60.262	-70.444	-68.326	-71.243	-71.219	-78.146	-70.104	-80.125	-76.217	-80.184	-86.437
8.5	16.6	-83.323	-64.269	-65.004	-57.397	-57.243	-70.933	-69.837	-82.271	-76.016	-83.697	-72.224	-78.494	-77.34	-69.167
8.5	16.6	-88.363	-64.255	-53.191	-53.542	-61.896	-63.525	-74.268	-73.14	-73.069	-75.8	-72.548	-76.853	-81.59	-68.516
8.5	16.6	-73.513	-69.583	-69.528	-51.891	-61.697	-68.164	-79.009	-69.448	-70.92	-68.529	-71.682	-87.435	-77.028	-80.383
8.5	16.6	-78.565	-61.346	-61.837	-60.108	-55.704	-62.372	-71.147	-77.464	-81.062	-83.024	-79.599	-84.75	-82.16	-66.772
8.5	16.6	-74.754	-62.699	-52.596	-66.344	-64.848	-74.005	-68.598	-82.878	-85.374	-70.497	-80.748	-80.288	-80.594	-74.783
8.5	16.6	-70.873	-68.642	-59.488	-55.328	-55.355	-69.501	-67.63	-77.504	-77.132	-72.001	-78.927	-90.976	-74.094	-90.452
8.5	16.6	-71.986	-59.886	-59.588	-57.524	-60.452	-63.021	-67.192	-85.185	-72.918	-73.653	-80.496	-79.846	-86.622	-73.756
8.5	16.6	-71.738	-59.949	-55.428	-52.255	-55.796	-61.043	-65.524	-71.08	-70.767	-68.416	-70.83	-73.736	-74.578	-69.313
8.5	16.6	-72.102	-61.068	-52.732	-52.078	-53.811	-60.43	-65.436	-69.724	-74.188	-71.349	-69.36	-76.976	-73.575	-70.122
8.5	16.6	-68.987	-63.044	-53.712	-52.881	-54.815	-60.648	-67.344	-71.289	-70.359	-70.191	-72.772	-77.033	-75.369	-70.131
8.5	16.6	-72.133	-62.55	-52.789	-53.133	-55.587	-62.107	-68.337	-71.429	-73.44	-70.071	-72.94	-75.509	-73.146	-71.358
8.5	16.6	-71.009	-63.219	-52.993	-53.315	-56.354	-61.536	-68.957	-71.665	-73.61	-68.452	-71.124	-73.447	-75.137	-71.267
8.5	16.6	-68.869	-62.004	-55.898	-51.4	-56.628	-61.05	-65.74	-70.474	-73.815	-71.284	-71.118	-74.147	-73.124	-70.665
8.5	16.6	-69.593	-59.524	-55.384	-53.015	-54.98	-62.967	-67.496	-69.007	-70.678	-70.36	-70.512	-74.621	-73.864	-69.602
8.5	16.6	-70.667	-62.778	-53.873	-52.916	-53.345	-61.984	-67.098	-69.588	-71.94	-69.275	-72.761	-76.493	-74.892	-71.334
8.5	16.6	-72.309	-63.117	-56.405	-50.946	-53.388	-61.842	-65.268	-72.326	-71.38	-69.925	-70.638	-73.27	-75.511	-70.219
8.5	16.6	-72.339	-62.096	-52.742	-50.772	-53.821	-63.312	-66.569	-69.282	-73.541	-69.479	-69.606	-73.38	-72.714	-69.49
8.5	16.6	-69.11	-62.412	-54.359	-52.289	-56.154	-60.787	-65.869	-71.975	-72.066	-68.176	-72.282	-73.884	-76.108	-71.844
8.5	16.6	-72.361	-62.354	-54.13	-54.135	-53.808	-62.672	-68.398	-70.826	-73.983	-68.831	-70.72	-75.804	-75.493	-71.591
8.5	16.6	-72.308	-60.95	-55.666	-51.658	-56.048	-62.658	-66.465	-72.657	-71.068	-68.365	-70.128	-76.135	-74.337	-70.288
8.5	16.6	-70.421	-62.003	-55.785	-52.637	-53.765	-61.165	-67.335	-68.985	-71.396	-68.607	-70.777	-75.799	-74.133	-70.577
8.5	16.6	-71.68	-60.066	-53.352	-51.191	-56.508	-61.915	-65.883	-70.443	-70.923	-68.831	-69.547	-75.012	-74.177	-70.436
7.5	16.6	-65.08	-66.839	-63.877	-55.253	-62.436	-72.049	-96.103	-80.622	-67.226	-84.475	-80.217	-76.469	-78.273	-71.378
7.5	16.6	-72.685	-67.517	-57.801	-49.25	-61.1	-60.255	-68.16	-73.044	-71.485	-73.794	-80.217	-77.895	-68.327	-72.918
7.5	16.6	-87.026	-73.846	-62.091	-52.211	-62.031	-63.169	-74.165	-77.295	-78.276	-81.584	-82.845	-70.568	-71.733	-70.129
7.5	16.6	-71.567	-70.675	-59.412	-53.459	-60.583	-74.833	-74.261	-82.596	-70.044	-78.991	-90.345	-75.922	-81.208	-76.567
7.5	16.6	-68.957	-62.039	-70.098	-54.69	-58.097	-64.279	-75.699	-90.76	-72.032	-76.5	-77.437	-77.492	-72.344	-68.667
7.5	16.6	-75.912	-66.575	-56.976	-56.466	-72.901	-77.314	-65.674	-71.559	-66.911	-74.473	-90.286	-80.22	-67.024	-74.499
7.5	16.6	-75.522	-61.446	-60.793	-63.359	-64.136	-74.912	-73.984	-73.558	-76.932	-83.115	-76.962	-70.893	-69.687	-66.749
7.5	16.6	-71.741	-62.083	-79.973	-54.938	-54.849	-63.624	-74.945	-84.374	-74.972	-75.758	-79.948	-78.662	-79.093	-73.924
7.5	16.6	-71.404	-74.45	-65.475	-58.8	-64.551	-59.049	-77.693	-69.162	-69.288	-87.076	-81.634	-75.738	-66.636	-77.348
7.5	16.6	-75.416	-72.683	-80.862	-50.98	-63.045	-74.603	-83.481	-74.289	-69.312	-70.95	-79.404	-82.948	-76.905	-68.156
7.5	16.6	-69.61	-61.116	-61.339	-49.749	-58.154	-62.547	-69.516	-72.947	-64.843	-72.027	-76.512	-69.979	-68.116	-66.02
7.5	16.6	-69.974	-62.235	-58.643	-49.572	-56.169	-61.933	-69.428	-71.591	-68.264	-74.96	-75.042	-73.22	-67.113	-66.828
7.5	16.6	-66.859	-64.211	-59.623	-50.375	-57.173	-62.151	-71.335	-73.155	-64.435	-73.802	-78.454	-73.276	-68.907	-66.837
7.5	16.6	-70.004	-63.717	-58.7	-50.628	-57.945	-63.611	-72.329	-73.296	-67.516	-73.682	-78.622	-71.752	-66.684	-68.065
7.5	16.6	-68.88	-64.386	-58.904	-50.809	-58.712	-63.04	-72.948	-73.532	-67.685	-72.063	-76.807	-69.691	-68.675	-67.973
7.5	16.6	-66.741	-63.171	-61.809	-48.894	-58.986	-62.554	-69.732	-72.341	-67.891	-74.895	-76.8	-70.391	-66.662	-67.371
7.5	16.6	-67.465	-60.691	-61.295	-50.509	-57.338	-64.47	-71.488	-70.874	-64.754	-73.971	-76.194	-70.864	-67.402	-66.309
7.5	16.6	-68.538	-63.945	-59.784	-50.41	-55.703	-63.488	-71.09	-71.455	-66.015	-72.887	-78.443	-72.736	-68.431	-68.04
7.5	16.6	-70.181	-64.284	-62.316	-48.441	-55.746	-63.346	-69.26	-74.192	-65.456	-73.536	-76.32	-69.513	-69.049	-66.925
7.5	16.6	-70.21	-63.263	-58.653	-48.266	-56.179	-64.816	-70.561	-71.149	-67.616	-73.09	-75.288	-69.623	-66.253	-66.197
7.5	16.6	-66.981	-63.579	-60.27	-49.784	-58.512	-62.29	-69.861	-73.842	-66.142	-71.787	-77.964	-70.127	-69.646	-68.55
7.5	16.6	-70.233	-63.521	-60.041	-51.629	-56.166	-64.176	-72.389	-72.692	-68.059	-72.443	-76.402	-72.048	-69.031	-68.298
7.5	16.6	-70.179	-62.117	-61.577	-49.152	-58.406	-64.162	-70.457	-74.524	-65.144	-71.976	-75.81	-72.378	-67.875	-66.995
7.5	16.6	-68.292	-63.17	-61.696	-50.131	-56.123	-62.669	-71.326	-70.852	-65.471	-72.219	-76.459	-72.042	-67.672	-67.284
7.5	16.6	-69.552	-61.233	-59.263	-48.685	-58.866	-63.418	-69.875	-72.31	-64.998	-72.443	-75.229	-71.255	-67.715	-67.142
6.5	16.6	-76.685	-64.291	-64.993	-49.307	-60.212	-75.507	-92.478	-87.091	-70.311	-80.134	-76.477	-75.708	-75.728	-75.966
6.5	16.6	-72.333	-66.502	-57.1	-53.512	-80.458	-73.158	-84.944	-88.204	-69.545	-82.911	-81.032	-69.131	-78.602	-91.331
6.5	16.6	-70.026	-76.5	-58.878	-49.463	-74.469	-76.544	-82.015	-88.204	-69.528	-79.288	-91.037	-76.802	-76.091	-81.028
6.5	16.6	-70.61	-64.194	-63.248	-54.218	-63.797	-74.456	-88.793	-94.174	-71.473	-78.146	-81.294	-74.205	-78.535	-81.337
6.5	16.6	-86.88	-60.069	-61.219	-53.414	-68.762	-72.266	-84.935	-93.356	-72.909	-78.509	-81.34	-89.589	-74.337	-77.878
6.5	16.6	-72.525	-61.721	-67.834	-50.558	-74.881	-67.978	-90.359	-93.356	-78.861	-87.098	-90.101	-77.992	-67.958	-68.911
6.5	16.6	-68.361	-64.907	-62.156	-56.496	-62.139	-78.665	-81.729	-90.124	-76.422	-76.756	-79.843	-79.197	-90.346	-73.311
6.5	16.6	-69.587	-58.298	-55.398	-61.47	-65.188	-77.946	-90.053	-89.557	-78.193	-83.484	-87.95	-70.387	-80.94	-76.559
6.5	16.6	-72.055	-72.743	-69.556	-57.302	-55.596	-76.695	-83.36	-88.446	-80.192	-79.333	-77.608	-79.889	-85.657	-75.532
6.5	16.6	-79.399	-67.167	-59.885	-54.364	-59.111	-72.946	-85.294	-88.446	-70.298	-92.646	-74.21	-67.187	-74.255	-77.953
6.5	16.6	-69.925	-58.94	-57.63	-48.819	-62.242	-68.754	-79.495	-85.317	-66.968	-75.186	-76.672	-69.307	-73.238	-71.967
6.5	16.6	-70.289	-60.059	-54.933	-48.642	-60.258	-68.141	-79.408	-83.961	-70.389	-78.119	-75.201	-72.548	-72.235	-72.775
6.5	16.6	-67.174	-62.035	-55.914	-49.445	-61.261	-68.359	-81.315	-85.525	-66.56	-76.961	-78.614	-72.604	-74.029	-72.784
6.5	16.6	-70.319	-61.541	-54.991	-49.697	-62.034	-69.819	-82.308	-85.666	-69.641	-76.841	-78.782	-71.08	-71.806	-74.012
6.5	16.6	-69.195	-62.21	-55.195	-49.879	-62.801	-69.248	-82.928	-85.902	-69.811	-75.222	-76.966	-69.019	-73.797	-73.921
6.5	16.6	-67.056	-60.995	-58.1	-47.964	-63.074	-68.761	-79.711	-84.711	-70.016	-78.054	-76.96	-69.719	-71.784	-73.319
6.5	16.6	-67.78	-58.515	-57.585	-49.579	-61.426	-70.678	-81.467	-83.244	-66.879	-77.13	-76.354	-70.192	-72.524	-72.256
6.5	16.6	-68.853	-61.769	-56.075	-49.48	-59.792	-69.696	-81.069	-83.825	-68.141	-76.046	-78.603	-72.064	-73.553	-73.988
6.5	16.6	-70.496	-62.108	-58.607	-47.51	-59.834	-69.553	-79.239	-86.562	-67.581	-76.695	-76.48	-68.841	-74.171	-72.873
6.5	16.6	-70.525	-61.087	-54.944	-47.336	-60.267	-71.023	-80.54	-83.518	-69.742	-76.249	-75.448	-68.951	-71.375	-72.144
6.5	16.6	-67.296	-61.403	-56.561	-48.853	-62.6	-68.498	-79.84	-86.212	-68.267	-74.946	-78.124	-69.455	-74.768	-74.497
6.5	16.6	-70.548	-61.345	-56.332	-50.699	-60.254	-70.383	-82.369	-85.062	-70.184	-75.601	-76.562	-71.376	-74.153	-74.245
6.5	16.6	-70.494	-59.941	-57.868	-48.221	-62.494	-70.369	-80.437	-86.893	-67.269	-75.135	-75.97	-71.706	-72.997	-72.942
6.5	16.6	-68.607	-60.994	-57.987	-49.201	-60.211	-68.876	-81.306	-83.222	-67.597	-75.377	-76.618	-71.37	-72.794	-73.231
6.5	16.6	-69.867	-59.057	-55.554	-47.755	-62.954	-69.626	-79.854	-84.68	-67.124	-75.602	-75.389	-70.583	-72.837	-73.089
5.5	16.6	-79.364	-63.492	-60.04	-50.974	-60.73	-71.921	-76.846	-83.255	-71.791	-71.691	-80.08	-72.299	-77.373	-80.279
5.5	16.6	-74.207	-61.717	-62.429	-62.094	-77.213	-66.253	-76.39	-77.614	-68.439	-71.154	-80.08	-75.151	-77.513	-63.902
5.5	16.6	-75.97	-69.216	-59.548	-56.2	-65.007	-67.466	-71.944	-82.75	-74.046	-69.513	-84.063	-82.852	-77.341	-71.254
5.5	16.6	-73.448	-62.03	-65.186	-48.436	-59.887	-74.951	-71.673	-77.268	-69.825	-80.696	-81.057	-78.649	-81.161	-68.571
5.5	16.6	-70.919	-65.527	-63.133	-65.047	-62.546	-78.701	-89.168	-87.984	-73.511	-80.696	-83.302	-74.015	-73.997	-74.912
5.5	16.6	-71.802	-67.666	-55.701	-50.489	-64.585	-74.541	-77.086	-75.63	-72.339	-89.427	-83.302	-86.9	-75.774	-78.494
5.5	16.6	-75.921	-64.649	-59.547	-54.788	-66.827	-72.181	-74.052	-87.838	-75.284	-83.065	-79.869	-68.248	-79.238	-79.885
5.5	16.6	-79.223	-64.731	-69.801	-58.568	-60.303	-73.576	-94.238	-85.004	-78.326	-80.134	-73.568	-81.836	-76.077	-74.839
5.5	16.6	-72.339	-68.284	-64.322	-48.026	-60.387	-79.698	-80.363	-82.288	-72.926	-73.053	-82.886	-71.63	-80.688	-75.483
5.5	16.6	-69.92	-91.832	-67.979	-54.43	-65.499	-69.327	-78.887	-75.747	-72.489	-83.535	-78.769	-72.128	-85.766	-72.019
5.5	16.6	-70.39	-61.215	-58.372	-49.714	-60.079	-67	-72.164	-76.759	-66.093	-71.652	-75.28	-69.669	-73.486	-67.95
5.5	16.6	-70.754	-62.334	-55.675	-49.537	-58.095	-66.386	-72.076	-75.403	-69.514	-74.585	-73.81	-72.91	-72.483	-68.758
5.5	16.6	-67.639	-64.31	-56.656	-50.34	-59.098	-66.604	-73.984	-76.967	-65.685	-73.427	-77.222	-72.966	-74.277	-68.768
5.5	16.6	-70.785	-63.816	-55.733	-50.592	-59.871	-68.064	-74.977	-77.108	-68.766	-73.307	-77.39	-71.442	-72.054	-69.995
5.5	16.6	-69.66	-64.485	-55.937	-50.773	-60.638	-67.493	-75.597	-77.344	-68.935	-71.688	-75.575	-69.381	-74.045	-69.904
5.5	16.6	-67.521	-63.27	-58.842	-48.859	-60.911	-67.006	-72.38	-76.153	-69.141	-74.52	-75.568	-70.081	-72.032	-69.302
5.5	16.6	-68.245	-60.79	-58.327	-50.473	-59.263	-68.923	-74.136	-74.686	-66.004	-73.596	-74.962	-70.554	-72.772	-68.239
5.5	16.6	-69.319	-64.044	-56.816	-50.375	-57.629	-67.941	-73.738	-75.267	-67.265	-72.511	-77.211	-72.426	-73.8	-69.971
5.5	16.6	-70.961	-64.383	-59.349	-48.405	-57.672	-67.799	-71.908	-78.004	-66.705	-73.161	-75.088	-69.203	-74.419	-68.856
5.5	16.6	-70.991	-63.362	-55.686	-48.231	-58.104	-69.269	-73.209	-74.96	-68.866	-72.715	-74.056	-69.314	-71.622	-68.127
5.5	16.6	-67.761	-63.678	-57.303	-49.748	-60.437	-66.743	-72.509	-77.654	-67.392	-71.412	-76.732	-69.817	-75.016	-70.48
5.5	16.6	-71.013	-63.62	-57.074	-51.594	-58.091	-68.629	-75.038	-76.504	-69.309	-72.067	-75.17	-71.738	-74.401	-70.228
5.5	16.6	-70.96	-62.216	-58.61	-49.116	-60.331	-68.615	-73.105	-78.335	-66.393	-71.601	-74.578	-72.068	-73.245	-68.925
5.5	16.6	-69.073	-63.269	-58.729	-50.096	-58.048	-67.122	-73.975	-74.664	-66.721	-71.843	-75.227	-71.732	-73.041	-69.214
5.5	16.6	-70.332	-61.332	-56.296	-48.65	-60.791	-67.871	-72.523	-76.122	-66.248	-72.067	-73.997	-70.945	-73.085	-69.073
4.5	16.6	-77.705	-70.122	-62.265	-61.896	-68.882	-67.826	-76.165	-79.603	-70.948	-76.231	-79.103	-73.49	-74.487	-75.889
4.5	16.6	-79.89	-64.497	-59.138	-74.188	-59.332	-70.843	-76.009	-74.956	-69.98	-88.06	-74.677	-72.99	-78.613	-79.312
4.5	16.6	-76.35	-66.456	-67.631	-52.824	-62.764	-95.061	-70.293	-89.819	-85.245	-82.11	-76.903	-84.16	-79.582	-73.229
4.5	16.6	-70.646	-63.029	-63.104	-49.339	-73.737	-67.118	-75.996	-77.795	-82.656	-71.457	-74.871	-72.635	-81.607	-82.765
4.5	16.6	-74.518	-71.024	-61.978	-52.21	-62.484	-61.149	-74.418	-76.424	-80.175	-67.807	-84.312	-73.232	-79.645	-73.734
4.5	16.6	-71.54	-72.123	-68.459	-52.453	-62.293	-63.338	-76.13	-72.626	-78.772	-90.166	-78.372	-82.83	-83.002	-68.832
4.5	16.6	-72.259	-68.96	-67.978	-53.949	-69.704	-73.89	-78.966	-77.459	-73.406	-81.966	-73.178	-81.805	-74.354	-87.739
4.5	16.6	-71.089	-71.273	-67.32	-58.035	-57.778	-68.143	-73.153	-79.608	-81.251	-71.866	-74.133	-74.877	-79.387	-72.499
4.5	16.6	-82.298	-77.023	-53.879	-46.36	-70.273	-64.887	-76.424	-74.498	-72.657	-72.031	-74.523	-73.669	-76.807	-75.947
4.5	16.6	-72.903	-66.207	-65.995	-48.976	-70.211	-68.709	-67.272	-82.441	-76.16	-69.059	-73.022	-75.391	-72.316	-90.914
4.5	16.6	-70.998	-62.372	-59.378	-49.832	-61.527	-64.235	-67.582	-73.744	-70.32	-70.431	-70.892	-69.806	-72.973	-72.072
4.5	16.6	-71.363	-63.491	-56.681	-49.655	-59.542	-63.621	-67.494	-72.388	-73.741	-73.364	-69.422	-73.047	-71.97	-72.881
4.5	16.6	-68.247	-65.467	-57.662	-50.458	-60.546	-63.839	-69.402	-73.952	-69.912	-72.205	-72.834	-73.103	-73.764	-72.89
4.5	16.6	-71.393	-64.973	-56.739	-50.71	-61.318	-65.299	-70.395	-74.093	-72.993	-72.086	-73.002	-71.579	-71.541	-74.117
4.5	16.6	-70.269	-65.642	-56.943	-50.891	-62.085	-64.728	-71.014	-74.329	-73.163	-70.466	-71.186	-69.518	-73.532	-74.026
4.5	16.6	-68.13	-64.427	-59.848	-48.977	-62.359	-64.241	-67.798	-73.138	-73.368	-73.299	-71.18	-70.218	-71.519	-73.424
4.5	16.6	-68.854	-61.947	-59.333	-50.591	-60.711	-66.158	-69.554	-71.671	-70.231	-72.375	-70.574	-70.691	-72.259	-72.361
4.5	16.6	-69.927	-65.201	-57.823	-50.493	-59.076	-65.176	-69.156	-72.252	-71.493	-71.29	-72.823	-72.563	-73.288	-74.093
4.5	16.6	-71.57	-65.54	-60.355	-48.523	-59.119	-65.034	-67.326	-74.989	-70.933	-71.94	-70.7	-69.34	-73.906	-72.978
4.5	16.6	-71.599	-64.519	-56.692	-48.348	-59.552	-66.504	-68.627	-71.946	-73.094	-71.494	-69.668	-69.451	-71.11	-72.25
4.5	16.6	-68.37	-64.835	-58.309	-49.866	-61.885	-63.978	-67.927	-74.639	-71.619	-70.19	-72.344	-69.955	-74.503	-74.603
4.5	16.6	-71.622	-64.777	-58.08	-51.711	-59.539	-65.864	-70.456	-73.489	-73.536	-70.846	-70.782	-71.875	-73.888	-74.35
4.5	16.6	-71.568	-63.373	-59.616	-49.234	-61.779	-65.85	-68.523	-75.321	-70.621	-70.38	-70.19	-72.205	-72.732	-73.047
4.5	16.6	-69.681	-64.426	-59.735	-50.214	-59.496	-64.357	-69.392	-71.649	-70.949	-70.622	-70.839	-71.87	-72.529	-73.337
4.5	16.6	-70.941	-62.489	-57.302	-48.768	-62.239	-65.106	-67.941	-73.107	-70.476	-70.846	-69.609	-71.082	-72.572	-73.195
3.5	16.6	-73.726	-64.55	-61.633	-58.143	-65.781	-76.082	-72.724	-82.954	-71.316	-72.594	-74.654	-76.953	-68.681	-74.008
3.5	16.6	-69.982	-69.955	-68.791	-59.433	-58.676	-72.073	-64.855	-75.139	-89.043	-73.834	-84.564	-75.745	-69.687	-72.042
3.5	16.6	-70.768	-69.363	-60.167	-48.088	-69.245	-63.791	-73.216	-73.795	-75.91	-86.211	-77.154	-75.094	-74.785	-81.928
3.5	16.6	-70.066	-65.652	-71.169	-70.554	-64.389	-70.732	-83.35	-72.074	-79.732	-77.333	-71.913	-74.287	-72.352	-75.829
3.5	16.6	-68.785	-73.846	-67.014	-49.947	-71.631	-73.456	-75.011	-79.132	-79.206	-68.935	-70.139	-73.985	-81.461	-78.98
3.5	16.6	-70.154	-73.701	-72.728	-54.169	-56.032	-67.693	-66.588	-76.002	-85.48	-83.145	-78.564	-78.477	-86.145	-71.158
3.5	16.6	-74.173	-72.766	-65.11	-55.662	-59.085	-74.672	-69.053	-86.257	-79.977	-72.076	-69.321	-76.576	-72.575	-76.844
3.5	16.6	-72.717	-62.588	-69.506	-57.434	-63.177	-70.51	-69.582	-67.595	-74.279	-77.056	-74.294	-70.049	-73.446	-77.401
3.5	16.6	-88.65	-64.727	-60.247	-57.23	-61.478	-63.634	-79.057	-80.471	-74.507	-72.396	-76.523	-68.954	-72.784	-74.066
3.5	16.6	-75.538	-64.805	-56.122	-50.77	-58.058	-77.568	-77.107	-69.958	-72.997	-77.775	-71.644	-77.167	-83.457	-75.588
3.5	16.6	-69.535	-61.496	-60.852	-50.952	-58.536	-65.159	-66.153	-71.559	-71.44	-69.491	-69.46	-68.027	-70.531	-69.77
3.5	16.6	-69.899	-62.615	-58.155	-50.775	-56.552	-64.546	-66.066	-70.203	-74.861	-72.424	-67.989	-71.268	-69.528	-70.579
3.5	16.6	-66.784	-64.591	-59.136	-51.578	-57.555	-64.764	-67.973	-71.767	-71.032	-71.266	-71.401	-71.324	-71.321	-70.588
3.5	16.6	-69.929	-64.097	-58.213	-51.83	-58.327	-66.224	-68.967	-71.908	-74.113	-71.146	-71.57	-69.8	-69.098	-71.816
3.5	16.6	-68.805	-64.766	-58.417	-52.011	-59.095	-65.653	-69.586	-72.143	-74.282	-69.527	-69.754	-67.739	-71.09	-71.724
3.5	16.6	-66.666	-63.551	-61.322	-50.097	-59.368	-65.166	-66.37	-70.953	-74.488	-72.359	-69.748	-68.439	-69.077	-71.122
3.5	16.6	-67.39	-61.071	-60.807	-51.711	-57.72	-67.083	-68.125	-69.486	-71.351	-71.435	-69.142	-68.912	-69.816	-70.059
3.5	16.6	-68.463	-64.325	-59.297	-51.613	-56.086	-66.101	-67.728	-70.067	-72.612	-70.351	-71.391	-70.784	-70.845	-71.791
3.5	16.6	-70.106	-64.664	-61.829	-49.643	-56.128	-65.958	-65.898	-72.804	-72.053	-71	-69.268	-67.561	-71.463	-70.676
3.5	16.6	-70.135	-63.643	-58.166	-49.468	-56.561	-67.428	-67.199	-69.76	-74.213	-70.554	-68.235	-67.671	-68.667	-69.948
3.5	16.6	-66.906	-63.959	-59.783	-50.986	-58.894	-64.903	-66.499	-72.454	-72.739	-69.251	-70.912	-68.175	-72.06	-72.301
3.5	16.6	-70.158	-63.901	-59.554	-52.831	-56.548	-66.788	-69.027	-71.304	-74.656	-69.906	-69.35	-70.096	-71.445	-72.049
3.5	16.6	-70.104	-62.497	-61.09	-50.354	-58.788	-66.774	-67.095	-73.135	-71.74	-69.44	-68.757	-70.426	-70.29	-70.746
3.5	16.6	-68.217	-63.55	-61.209	-51.334	-56.505	-65.281	-67.964	-69.464	-72.068	-69.682	-69.406	-70.09	-70.086	-71.035
3.5	16.6	-69.477	-61.613	-58.776	-49.888	-59.248	-66.031	-66.513	-70.922	-71.595	-69.907	-68.176	-69.303	-70.13	-70.893
2.5	16.6	-91.775	-69.719	-69.039	-53.687	-62.481	-72.428	-74.179	-71.21	-83.487	-80.666	-79.119	-85.237	-74.541	-72.363
2.5	16.6	-77.928	-81.173	-71.41	-57.805	-61.866	-68.353	-74.6	-83.034	-75.347	-72.816	-77.279	-79.604	-71.995	-75.205
2.5	16.6	-79.694	-65.405	-71.835	-51.829	-60.804	-77.257	-68.187	-78.272	-75.611	-73.783	-82.772	-72.299	-73.66	-76.813
2.5	16.6	-77.594	-63.54	-61.394	-45.39	-68.522	-73.671	-74.871	-84.803	-76.091	-84.664	-77.273	-79.591	-76.022	-66.613
2.5	16.6	-77.413	-68.08	-64.1	-46.703	-67.114	-85.685	-89.995	-78.049	-75.901	-73.723	-76.849	-74.694	-88.048	-70.894
2.5	16.6	-72.268	-68.951	-61.575	-49.62	-60.705	-75.731	-67.515	-75.637	-87.809	-73.655	-76.994	-75.285	-66.508	-71.65
2.5	16.6	-75.199	-79.289	-60.282	-50.774	-62.704	-81.844	-74.1	-73.824	-74.715	-78.528	-76.943	-78.122	-73.278	-69.354
2.5	16.6	-78.643	-71.88	-72.778	-52.119	-68.011	-70.343	-74.558	-66.899	-71.371	-81.346	-84.091	-77.976	-73.393	-75.525
2.5	16.6	-70.937	-64.374	-68.719	-53.545	-74.091	-79.017	-72.961	-80.162	-74.913	-74.568	-82.556	-82.892	-68.485	-68.23
2.5	16.6	-74.151	-67.825	-72.695	-49.683	-65.39	-85.865	-82.231	-73.837	-76.748	-80.838	-88.894	-75.972	-76.162	-80.335
2.5	16.6	-73.639	-63.324	-62.986	-45.924	-60.95	-71.158	-68.419	-71.794	-70.394	-70.814	-74.86	-71.466	-69.202	-66.684
2.5	16.6	-74.003	-64.444	-60.289	-45.747	-58.965	-70.544	-68.331	-70.438	-73.815	-73.747	-73.389	-74.706	-68.2	-67.493
2.5	16.6	-70.888	-66.419	-61.27	-46.55	-59.969	-70.762	-70.239	-72.002	-69.986	-72.589	-76.801	-74.762	-69.993	-67.502
2.5	16.6	-74.033	-65.925	-60.347	-46.802	-60.741	-72.222	-71.232	-72.143	-73.067	-72.469	-76.97	-73.239	-67.77	-68.729
2.5	16.6	-72.909	-66.595	-60.551	-46.984	-61.508	-71.651	-71.852	-72.378	-73.237	-70.85	-75.154	-71.177	-69.761	-68.638
2.5	16.6	-70.77	-65.379	-63.456	-45.069	-61.782	-71.164	-68.635	-71.188	-73.442	-73.682	-75.148	-71.877	-67.748	-68.036
2.5	16.6	-71.494	-62.899	-62.941	-46.684	-60.134	-73.081	-70.391	-69.721	-70.305	-72.758	-74.542	-72.351	-68.488	-66.973
2.5	16.6	-72.567	-66.153	-61.431	-46.585	-58.499	-72.099	-69.993	-70.302	-71.567	-71.674	-76.791	-74.223	-69.517	-68.705
2.5	16.6	-74.21	-66.493	-63.963	-44.615	-58.542	-71.957	-68.163	-73.039	-71.007	-72.323	-74.668	-70.999	-70.135	-67.59
2.5	16.6	-74.239	-65.471	-60.3	-44.441	-58.975	-73.427	-69.464	-69.995	-73.168	-71.877	-73.635	-71.11	-67.339	-66.862
2.5	16.6	-71.01	-65.787	-61.917	-45.958	-61.308	-70.901	-68.764	-72.689	-71.693	-70.574	-76.312	-71.614	-70.732	-69.215
2.5	16.6	-74.262	-65.729	-61.688	-47.804	-58.962	-72.787	-71.293	-71.539	-73.61	-71.23	-74.75	-73.534	-70.117	-68.963
2.5	16.6	-74.209	-64.325	-63.224	-45.327	-61.202	-72.773	-69.36	-73.37	-70.695	-70.763	-74.157	-73.865	-68.962	-67.659
2.5	16.6	-72.321	-65.378	-63.343	-46.306	-58.919	-71.28	-70.23	-69.699	-71.023	-71.006	-74.806	-73.529	-68.758	-67.949
2.5	16.6	-73.581	-63.441	-60.91	-44.86	-61.662	-72.029	-68.778	-71.157	-70.55	-71.23	-73.576	-72.742	-68.802	-67.807
1.5	16.6	-69.129	-73.655	-64.561	-53.739	-58.796	-81.359	-71.292	-83.201	-73.911	-76.571	-81.961	-71.767	-84.878	-69.193
1.5	16.6	-75.858	-67.416	-68.813	-47.378	-61.399	-71.841	-70.962	-78.493	-76.818	-77.734	-71.727	-68.52	-78	-71.89
1.5	16.6	-82.407	-67.431	-62.089	-49.668	-62.927	-79.04	-68.161	-75.789	-72.988	-79.121	-89.231	-77.397	-73.102	-75.121
1.5	16.6	-70.505	-66.076	-64.189	-55.605	-64.667	-75.706	-68.439	-72.33	-71.674	-83.926	-79.539	-78.634	-84.926	-70.737
1.5	16.6	-68.837	-68.089	-70.062	-62.042	-68.943	-85.099	-85.718	-73.129	-71.252	-72.797	-81.056	-73.734	-71.604	-83.338
1.5	16.6	-71.545	-83.146	-61.629	-54.333	-77.622	-85.615	-77.127	-83.635	-75.335	-73.321	-76.745	-73.295	-81.582	-75.48
1.5	16.6	-81.569	-77.487	-63.619	-56.516	-64.856	-75.93	-91.634	-70.816	-72.301	-81.131	-80.822	-82.723	-76.469	-72.94
1.5	16.6	-80.036	-62.84	-61.095	-53.422	-75.991	-74.691	-75.813	-76.288	-72.773	-77.049	-78.35	-75.592	-79.359	-76.073
1.5	16.6	-75.989	-72.325	-73.458	-60.79	-69.648	-76.348	-78.357	-82.95	-74.21	-75.567	-77.562	-74.423	-86.258	-81.906
1.5	16.6	-75.905	-66.619	-71.354	-51.801	-64.124	-82.895	-96.554	-73.267	-70.254	-71.82	-77.562	-71.478	-79.875	-78.711
1.5	16.6	-71.257	-63.809	-61.691	-49.338	-62.678	-72.991	-71.505	-72.211	-66.347	-70.259	-74.038	-68.055	-74.599	-69.525
1.5	16.6	-71.621	-64.928	-58.994	-49.161	-60.694	-72.377	-71.417	-70.855	-69.768	-73.192	-72.568	-71.295	-73.596	-70.334
1.5	16.6	-68.506	-66.904	-59.974	-49.964	-61.697	-72.595	-73.325	-72.419	-65.939	-72.034	-75.98	-71.352	-75.389	-70.343
1.5	16.6	-71.651	-66.41	-59.051	-50.216	-62.47	-74.055	-74.318	-72.56	-69.02	-71.914	-76.148	-69.828	-73.166	-71.57
1.5	16.6	-70.527	-67.079	-59.255	-50.398	-63.237	-73.484	-74.938	-72.796	-69.189	-70.295	-74.333	-67.766	-75.158	-71.479
1.5	16.6	-68.388	-65.864	-62.16	-48.483	-63.51	-72.997	-71.721	-71.605	-69.395	-73.127	-74.326	-68.466	-73.145	-70.877
1.5	16.6	-69.112	-63.384	-61.646	-50.098	-61.862	-74.914	-73.477	-70.138	-66.258	-72.203	-73.72	-68.94	-73.884	-69.814
1.5	16.6	-70.185	-66.638	-60.135	-49.999	-60.228	-73.932	-73.079	-70.719	-67.519	-71.119	-75.969	-70.812	-74.913	-71.546
1.5	16.6	-71.828	-66.977	-62.667	-48.029	-60.27	-73.79	-71.249	-73.456	-66.959	-71.768	-73.846	-67.589	-75.531	-70.431
1.5	16.6	-71.857	-65.956	-59.004	-47.855	-60.703	-75.26	-72.55	-70.412	-69.12	-71.322	-72.814	-67.699	-72.735	-69.702
1.5	16.6	-68.628	-66.272	-60.621	-49.372	-63.036	-72.734	-71.85	-73.106	-67.646	-70.019	-75.49	-68.203	-76.128	-72.056
1.5	16.6	-71.88	-66.214	-60.393	-51.218	-60.69	-74.62	-74.379	-71.956	-69.563	-70.675	-73.928	-70.123	-75.513	-71.803
1.5	16.6	-71.826	-64.81	-61.928	-48.74	-62.93	-74.606	-72.446	-73.787	-66.647	-70.208	-73.336	-70.454	-74.358	-70.5
1.5	16.6	-69.939	-65.863	-62.047	-49.72	-60.647	-73.113	-73.316	-70.116	-66.975	-70.451	-73.985	-70.118	-74.154	-70.789
1.5	16.6	-71.199	-63.926	-59.614	-48.274	-63.39	-73.862	-71.864	-71.574	-66.502	-70.675	-72.755	-69.331	-74.198	-70.648
0.5	16.6	-76.745	-64.096	-61.27	-49.487	-69.059	-83.333	-73.788	-76.257	-70.818	-76.349	-72.54	-73.767	-84.474	-80.805
0.5	16.6	-74.852	-74.054	-78.437	-48.168	-67.018	-72.36	-70.469	-75.603	-72.96	-74.349	-86.328	-88.367	-83.841	-75.08
0.5	16.6	-74.652	-76.562	-64.712	-51.03	-66.684	-71.878	-75.312	-71.161	-71.965	-74.828	-72.115	-76.589	-86.756	-72.564
0.5	16.6	-82.52	-76.279	-61.912	-59.806	-65.258	-72.723	-86.135	-92.806	-70.61	-75.021	-75.976	-74.115	-85.838	-85.322
0.5	16.6	-79.302	-64.979	-61.418	-55.246	-69.269	-80.141	-76.091	-78.546	-72.69	-76.39	-83.111	-72.236	-78.929	-84.007
0.5	16.6	-70.789	-63.059	-71.524	-57.438	-62.71	-79.177	-86.296	-78.215	-68.338	-68.581	-94.386	-75.084	-82.834	-80.029
0.5	16.6	-80.455	-73.046	-71.081	-54.804	-60.322	-72.916	-70.63	-77.111	-72.143	-80.682	-80.219	-73.91	-85.519	-70.603
0.5	16.6	-78.451	-64.445	-61.361	-56.109	-62.652	-71.203	-84.621	-72.026	-78.389	-79.283	-75.387	-73.633	-86.747	-69.621
0.5	16.6	-88.572	-72.044	-58.977	-49.05	-70.027	-68.531	-76.701	-66.554	-66.836	-74.38	-81.358	-77.207	-80.561	-74.096
0.5	16.6	-75.369	-73.066	-61.419	-52.246	-63.926	-76.063	-66.941	-80.595	-75.526	-69.131	-76.47	-75.109	-89.96	-76.775
0.5	16.6	-74.249	-63.463	-60.815	-48.147	-61.473	-68.971	-69.798	-72.108	-65.222	-68.255	-74.372	-69.3	-79.539	-70.876
0.5	16.6	-74.614	-64.583	-58.118	-47.97	-59.489	-68.357	-69.71	-70.752	-68.643	-71.188	-72.901	-72.541	-78.536	-71.685
0.5	16.6	-71.498	-66.559	-59.098	-48.773	-60.492	-68.575	-71.617	-72.317	-64.814	-70.03	-76.313	-72.597	-80.33	-71.694
0.5	16.6	-74.644	-66.065	-58.175	-49.025	-61.265	-70.035	-72.611	-72.457	-67.896	-69.91	-76.482	-71.073	-78.107	-72.921
0.5	16.6	-73.52	-66.734	-58.379	-49.207	-62.032	-69.464	-73.23	-72.693	-68.065	-68.291	-74.666	-69.012	-80.098	-72.83
0.5	16.6	-71.381	-65.519	-61.284	-47.292	-62.306	-68.977	-70.014	-71.503	-68.271	-71.123	-74.66	-69.712	-78.085	-72.228
0.5	16.6	-72.104	-63.039	-60.77	-48.907	-60.657	-70.894	-71.769	-70.036	-65.134	-70.199	-74.054	-70.185	-78.825	-71.165
0.5	16.6	-73.178	-66.292	-59.259	-48.808	-59.023	-69.912	-71.372	-70.616	-66.395	-69.114	-76.303	-72.057	-79.854	-72.897
0.5	16.6	-74.82	-66.632	-61.791	-46.838	-59.066	-69.77	-69.542	-73.354	-65.835	-69.764	-74.18	-68.834	-80.472	-71.782
0.5	16.6	-74.85	-65.611	-58.128	-46.664	-59.498	-71.24	-70.843	-70.31	-67.996	-69.318	-73.147	-68.944	-77.676	-71.054
0.5	16.6	-71.621	-65.927	-59.746	-48.181	-61.831	-68.714	-70.143	-73.004	-66.522	-68.015	-75.824	-69.448	-81.069	-73.407
0.5	16.6	-74.873	-65.868	-59.517	-50.027	-59.486	-70.6	-72.671	-71.854	-68.438	-68.67	-74.262	-71.369	-80.454	-73.155
0.5	16.6	-74.819	-64.465	-61.053	-47.549	-61.726	-70.586	-70.739	-73.685	-65.523	-68.204	-73.669	-71.699	-79.298	-71.851
0.5	16.6	-72.932	-65.518	-61.171	-48.529	-59.443	-69.093	-71.608	-70.013	-65.851	-68.446	-74.318	-71.363	-79.095	-72.141
0.5	16.6	-74.192	-63.581	-58.738	-47.083	-62.185	-69.842	-70.157	-71.471	-65.378	-68.67	-73.088	-70.576	-79.138	-71.999
0.5	17.6	-78.814	-71.744	-65.234	-57.274	-78.12	-95.389	-78.757	-76.88	-72.75	-71.3	-79.642	-72.515	-79.604	-73.065
0.5	17.6	-70.902	-81.624	-62.372	-48.597	-70.944	-85.298	-73.662	-76.541	-73.078	-72.389	-77.044	-67.44	-88.779	-66.073
0.5	17.6	-78.086	-64.466	-60.787	-44.995	-79.693	-91.603	-79.384	-82.124	-78.474	-71.092	-88.246	-79.743	-76.11	-64.582
0.5	17.6	-73.755	-60.802	-62.556	-47.942	-67.164	-74.554	-75.067	-72.532	-72.282	-75.645	-75.83	-74.342	-83.726	-75.781
0.5	17.6	-81.761	-67.727	-65.432	-56.957	-66.609	-71.56	-75.581	-78.864	-74.724	-72.462	-92.094	-68.067	-76.825	-76.67
0.5	17.6	-76.955	-75.684	-65.222	-46.405	-57.889	-83.678	-72.363	-85.687	-72.644	-71.548	-80.817	-75.308	-80.058	-74.017
0.5	17.6	-76.955	-70.282	-54.954	-56.533	-70.873	-74.926	-72.764	-83.666	-85.99	-72.005	-81.716	-70.982	-75.188	-81.544
0.5	17.6	-82.755	-68.447	-66.442	-54.678	-62.405	-81.669	-73.758	-79.826	-84.688	-95.542	-75.185	-79.687	-86.483	-68.993
0.5	17.6	-78.594	-65.089	-63.332	-55.612	-63.553	-72.682	-73.225	-76.13	-74.042	-77.578	-76.117	-90.668	-82.645	-68.264
0.5	17.6	-72.225	-69.315	-63.09	-43.463	-63.694	-72.34	-69.402	-77.732	-80.54	-81.231	-87.386	-73.38	-74.878	-78.492
0.5	17.6	-73.159	-62.818	-58.546	-46.054	-63.875	-74.508	-67.495	-74.219	-70.116	-69.435	-75.99	-68.512	-75.423	-66.734
0.5	17.6	-73.523	-63.938	-55.849	-45.877	-61.891	-73.895	-67.408	-72.863	-73.537	-72.368	-74.52	-71.752	-74.42	-67.543
0.5	17.6	-70.408	-65.914	-56.829	-46.68	-62.894	-74.113	-69.315	-74.428	-69.708	-71.209	-77.932	-71.808	-76.214	-67.552
0.5	17.6	-73.553	-65.42	-55.906	-46.933	-63.667	-75.572	-70.309	-74.568	-72.789	-71.09	-78.1	-70.285	-73.991	-68.779
0.5	17.6	-72.429	-66.089	-56.11	-47.114	-64.434	-75.001	-70.928	-74.804	-72.959	-69.47	-76.285	-68.223	-75.982	-68.688
0.5	17.6	-70.29	-64.874	-59.015	-45.199	-64.707	-74.515	-67.712	-73.613	-73.164	-72.303	-76.278	-68.923	-73.969	-68.086
0.5	17.6	-71.014	-62.394	-58.501	-46.814	-63.059	-76.432	-69.467	-72.147	-70.027	-71.379	-75.672	-69.397	-74.709	-67.023
0.5	17.6	-72.087	-65.647	-56.99	-46.715	-61.425	-75.449	-69.07	-72.727	-71.289	-70.294	-77.922	-71.269	-75.737	-68.755
0.5	17.6	-73.73	-65.987	-59.522	-44.746	-61.468	-75.307	-67.24	-75.465	-70.729	-70.943	-75.798	-68.045	-76.356	-67.64
0.5	17.6	-73.759	-64.966	-55.859	-44.571	-61.9	-76.777	-68.541	-72.421	-72.89	-70.498	-74.766	-68.156	-73.559	-66.912
0.5	17.6	-70.53	-65.282	-57.477	-46.089	-64.233	-74.252	-67.841	-75.115	-71.415	-69.194	-77.442	-68.66	-76.952	-69.265
0.5	17.6	-73.782	-65.223	-57.248	-47.934	-61.887	-76.137	-70.369	-73.965	-73.332	-69.85	-75.88	-70.58	-76.338	-69.013
0.5	17.6	-73.729	-63.82	-58.784	-45.457	-64.127	-76.123	-68.437	-75.796	-70.417	-69.384	-75.288	-70.911	-75.182	-67.709
0.5	17.6	-71.841	-64.873	-58.902	-46.436	-61.844	-74.63	-69.306	-72.124	-70.745	-69.626	-75.937	-70.575	-74.978	-67.999
0.5	17.6	-73.101	-62.936	-56.469	-44.99	-64.587	-75.38	-67.855	-73.582	-70.272	-69.85	-74.707	-69.788	-75.022	-67.857
1.5	17.6	-81.18	-67.123	-59.121	-39.812	-59.277	-69.917	-79.601	-69.339	-68.482	-78.957	-80.665	-71.648	-80.319	-83.247
1.5	17.6	-70.41	-62.822	-78.616	-51.246	-69.302	-67.644	-88.306	-81.503	-85.209	-71.653	-78.656	-76.769	-86.584	-73.932
1.5	17.6	-78.497	-72.297	-58.212	-52.579	-58.982	-76.663	-79.279	-90.871	-72.495	-92.456	-71.87	-73.179	-86.584	-77.471
1.5	17.6	-79.358	-64.477	-69.666	-50.428	-65.752	-76.267	-77.936	-71.037	-82.623	-75.859	-75.837	-79.846	-83.28	-70.378
1.5	17.6	-73.003	-64.861	-56.856	-56.525	-63.537	-87.326	-78.862	-83.525	-74.972	-67.241	-79.643	-85.309	-97.661	-76.423
1.5	17.6	-72.911	-77.893	-68.824	-52.062	-59.206	-89.57	-80.15	-74.869	-70.312	-79.399	-74.968	-81.488	-97.661	-75.436
1.5	17.6	-80.869	-65.42	-58.831	-43.242	-67.522	-74.516	-80.566	-72.925	-75.039	-69.427	-73.435	-79.073	-80.601	-88.974
1.5	17.6	-80.803	-62.256	-58.192	-46.638	-66.712	-72.269	-73.105	-81.407	-87.467	-78.272	-76.087	-68.338	-87.852	-74.933
1.5	17.6	-79.234	-91.94	-57.324	-52.886	-67.936	-70.519	-75.08	-76.237	-74.56	-79.608	-81.842	-69.372	-93.04	-76.322
1.5	17.6	-72.452	-66.423	-68.403	-48.92	-62.31	-76.565	-69.705	-87.504	-87.435	-92.06	-77.087	-69.54	-81.895	-74.365
1.5	17.6	-72.95	-62.852	-59.008	-44.242	-59.835	-70.264	-71.358	-74.143	-71.054	-71.849	-71.592	-68.755	-82.541	-71.134
1.5	17.6	-73.315	-63.971	-56.311	-44.066	-57.85	-69.65	-71.271	-72.787	-74.475	-74.782	-70.121	-71.995	-81.538	-71.943
1.5	17.6	-70.199	-65.947	-57.292	-44.869	-58.853	-69.868	-73.178	-74.351	-70.646	-73.623	-73.533	-72.051	-83.332	-71.952
1.5	17.6	-73.345	-65.453	-56.369	-45.121	-59.626	-71.328	-74.171	-74.492	-73.727	-73.504	-73.702	-70.528	-81.109	-73.179
1.5	17.6	-72.221	-66.122	-56.572	-45.302	-60.393	-70.757	-74.791	-74.727	-73.897	-71.884	-71.886	-68.466	-83.1	-73.088
1.5	17.6	-70.082	-64.907	-59.478	-43.387	-60.667	-70.271	-71.574	-73.537	-74.103	-74.717	-71.88	-69.166	-81.087	-72.486
1.5	17.6	-70.805	-62.427	-58.963	-45.002	-59.018	-72.187	-73.33	-72.07	-70.966	-73.793	-71.274	-69.64	-81.827	-71.423
1.5	17.6	-71.879	-65.681	-57.452	-44.904	-57.384	-71.205	-72.932	-72.651	-72.227	-72.708	-73.523	-71.512	-82.855	-73.155
1.5	17.6	-73.521	-66.02	-59.985	-42.934	-57.427	-71.063	-71.102	-75.388	-71.667	-73.357	-71.4	-68.288	-83.474	-72.04
1.5	17.6	-73.551	-64.999	-56.322	-42.759	-57.86	-72.533	-72.403	-72.344	-73.828	-72.912	-70.367	-68.399	-80.677	-71.312
1.5	17.6	-70.322	-65.315	-57.939	-44.277	-60.192	-70.007	-71.703	-75.038	-72.353	-71.608	-73.044	-68.903	-84.07	-73.665
1.5	17.6	-73.574	-65.257	-57.71	-46.122	-57.847	-71.893	-74.232	-73.888	-74.27	-72.264	-71.482	-70.823	-83.456	-73.413
1.5	17.6	-73.52	-63.853	-59.246	-43.645	-60.087	-71.879	-72.3	-75.719	-71.355	-71.798	-70.889	-71.154	-82.3	-72.109
1.5	17.6	-71.633	-64.906	-59.365	-44.624	-57.804	-70.386	-73.169	-72.048	-71.683	-72.04	-71.538	-70.818	-82.096	-72.399
1.5	17.6	-72.893	-62.969	-56.931	-43.179	-60.547	-71.135	-71.717	-73.506	-71.21	-72.264	-70.308	-70.031	-82.14	-72.257
2.5	17.6	-76.102	-65.974	-74.888	-42.646	-64.759	-72.912	-72.809	-75.545	-81.924	-84.045	-73.708	-77.587	-76.452	-69.519
2.5	17.6	-85.231	-86.697	-59.83	-61.27	-66.208	-75.502	-76.319	-92.162	-87.893	-73.96	-73.79	-76.459	-76.147	-68.319
2.5	17.6	-80.913	-66.966	-57.105	-59.779	-66.151	-82.365	-76.674	-74.081	-76.595	-69.546	-85.036	-76.755	-76.623	-70.767
2.5	17.6	-86.988	-69.536	-67.892	-47.468	-65.182	-90.995	-79.549	-80.187	-79.978	-75.88	-71.851	-74.093	-79.257	-75.842
2.5	17.6	-84.115	-81.81	-58.258	-50.587	-62.211	-69.068	-72.462	-83.444	-73.164	-74.321	-91.281	-72.586	-82.989	-77.213
2.5	17.6	-72.218	-76.362	-58.179	-48.193	-68.31	-76.919	-66.201	-75.843	-69.383	-72.91	-73.939	-80.774	-86.302	-68.872
2.5	17.6	-70.559	-62.829	-61.201	-49.952	-86.611	-68.934	-76.773	-72.672	-82.491	-75.411	-83.296	-73.004	-81.435	-70.729
2.5	17.6	-79.592	-68.196	-70.967	-45.472	-58.368	-86.451	-70.199	-76.049	-78.291	-71.298	-78.234	-75.598	-79.247	-89.717
2.5	17.6	-76.857	-72.601	-65.084	-45.18	-72.821	-71.924	-65.19	-75.775	-75.897	-70.907	-86.007	-76.294	-79.352	-72.155
2.5	17.6	-70.723	-65.176	-58.404	-49.813	-65.351	-85.795	-77.663	-84.715	-87.801	-71.288	-83.998	-82.379	-80.438	-69.273
2.5	17.6	-74.408	-64.915	-58.784	-44.845	-63.378	-72.225	-66.483	-74.268	-72.537	-67.312	-74.697	-69.851	-74.817	-67.227
2.5	17.6	-74.773	-66.035	-56.088	-44.668	-61.394	-71.611	-66.395	-72.912	-75.958	-70.245	-73.226	-73.092	-73.815	-68.035
2.5	17.6	-71.657	-68.011	-57.068	-45.471	-62.397	-71.829	-68.303	-74.477	-72.129	-69.087	-76.638	-73.148	-75.608	-68.044
2.5	17.6	-74.803	-67.516	-56.145	-45.723	-63.169	-73.289	-69.296	-74.617	-75.21	-68.967	-76.807	-71.624	-73.385	-69.272
2.5	17.6	-73.679	-68.186	-56.349	-45.904	-63.937	-72.718	-69.916	-74.853	-75.379	-67.348	-74.991	-69.563	-75.376	-69.181
2.5	17.6	-71.54	-66.971	-59.254	-43.99	-64.21	-72.231	-66.699	-73.663	-75.585	-70.18	-74.985	-70.263	-73.363	-68.579
2.5	17.6	-72.264	-64.49	-58.74	-45.604	-62.562	-74.148	-68.455	-72.196	-72.448	-69.256	-74.379	-70.736	-74.103	-67.516
2.5	17.6	-73.337	-67.744	-57.229	-45.506	-60.928	-73.166	-68.057	-72.776	-73.709	-68.172	-76.628	-72.608	-75.132	-69.248
2.5	17.6	-74.98	-68.084	-59.761	-43.536	-60.97	-73.024	-66.227	-75.514	-73.15	-68.821	-74.505	-69.385	-75.75	-68.133
2.5	17.6	-75.009	-67.063	-56.098	-43.361	-61.403	-74.494	-67.528	-72.47	-75.31	-68.375	-73.472	-69.496	-72.954	-67.404
2.5	17.6	-71.78	-67.379	-57.715	-44.879	-63.736	-71.968	-66.828	-75.164	-73.836	-67.072	-76.149	-70	-76.347	-69.757
2.5	17.6	-75.032	-67.32	-57.486	-46.724	-61.39	-73.854	-69.357	-74.014	-75.753	-67.728	-74.587	-71.92	-75.732	-69.505
2.5	17.6	-74.978	-65.917	-59.022	-44.247	-63.63	-73.84	-67.425	-75.845	-72.837	-67.261	-73.994	-72.25	-74.577	-68.202
2.5	17.6	-73.091	-66.97	-59.141	-45.227	-61.347	-72.347	-68.294	-72.173	-73.165	-67.504	-74.643	-71.915	-74.373	-68.491
2.5	17.6	-74.351	-65.032	-56.708	-43.781	-64.09	-73.096	-66.842	-73.631	-72.692	-67.728	-73.413	-71.127	-74.417	-68.349
3.5	17.6	-72.817	-68.968	-63.86	-49.187	-58.92	-63.272	-71.966	-77.67	-86.775	-78.653	-77.753	-77.789	-69.43	-84.795
3.5	17.6	-88.149	-64.894	-60.739	-52.988	-61.342	-74.181	-73.389	-71.149	-92.287	-82.239	-70.282	-81.094	-78.021	-85.745
3.5	17.6	-74.183	-73.798	-59.828	-46.876	-65.418	-69.043	-68.346	-75.951	-75.952	-88.481	-78.027	-70.314	-69.845	-83.234
3.5	17.6	-74.479	-89.577	-57.979	-47.234	-67.589	-66.784	-72.807	-71.058	-79.546	-79.411	-78.135	-72.561	-77.882	-77.299
3.5	17.6	-80.655	-65.22	-66.267	-57.219	-62.596	-63.78	-67.404	-72.25	-86.62	-92.76	-85.717	-82.552	-69.271	-72.095
3.5	17.6	-81.21	-69.622	-60.946	-53.745	-65.3	-78.094	-67.023	-70.98	-82.031	-75.132	-78.678	-78.203	-86.314	-72.134
3.5	17.6	-76.557	-62.715	-59.1	-47.383	-60.811	-80.9	-69.235	-71.287	-84.966	-71.911	-75.69	-73.003	-74.02	-80.061
3.5	17.6	-74.426	-72.552	-68.335	-49.362	-56.693	-73.424	-70.336	-71.624	-82.526	-71.233	-75.215	-73.526	-79.413	-70.88
3.5	17.6	-84.947	-68.018	-65.829	-56.318	-69.771	-70.591	-64.703	-68.17	-82.218	-81.701	-73.222	-71.207	-82.172	-72.717
3.5	17.6	-78.701	-66.636	-52.258	-47.513	-67.839	-64.718	-70.485	-74.22	-82.833	-86.37	-73.807	-75.488	-73.102	-69.735
3.5	17.6	-74.691	-63.5	-57.118	-45.591	-59.409	-64.617	-62.669	-67.657	-76.77	-74.145	-71.235	-68.872	-70.94	-70.856
3.5	17.6	-75.055	-64.62	-54.421	-45.414	-57.424	-64.003	-62.581	-66.301	-80.191	-77.078	-69.765	-72.113	-69.937	-71.664
3.5	17.6	-71.94	-66.596	-55.401	-46.217	-58.428	-64.221	-64.488	-67.865	-76.362	-75.919	-73.177	-72.169	-71.731	-71.673
3.5	17.6	-75.086	-66.102	-54.478	-46.469	-59.2	-65.681	-65.482	-68.006	-79.443	-75.8	-73.345	-70.645	-69.508	-72.901
3.5	17.6	-73.962	-66.771	-54.682	-46.651	-59.967	-65.11	-66.101	-68.242	-79.613	-74.18	-71.53	-68.584	-71.499	-72.809
3.5	17.6	-71.822	-65.556	-57.587	-44.736	-60.241	-64.624	-62.885	-67.051	-79.819	-77.013	-71.523	-69.284	-69.486	-72.207
3.5	17.6	-72.546	-63.076	-57.073	-46.351	-58.593	-66.54	-64.64	-65.584	-76.682	-76.089	-70.917	-69.757	-70.226	-71.145
3.5	17.6	-73.62	-66.329	-55.562	-46.252	-56.958	-65.558	-64.243	-66.165	-77.943	-75.004	-73.166	-71.629	-71.255	-72.876
3.5	17.6	-75.262	-66.669	-58.094	-44.282	-57.001	-65.416	-62.413	-68.902	-77.383	-75.653	-71.043	-68.406	-71.873	-71.761
3.5	17.6	-75.292	-65.648	-54.431	-44.108	-57.434	-66.886	-63.714	-65.859	-79.544	-75.208	-70.011	-68.516	-69.077	-71.033
3.5	17.6	-72.063	-65.964	-56.049	-45.625	-59.767	-64.36	-63.014	-68.552	-78.069	-73.904	-72.687	-69.02	-72.47	-73.386
3.5	17.6	-75.314	-65.905	-55.82	-47.471	-57.421	-66.246	-65.542	-67.402	-79.986	-74.56	-71.125	-70.941	-71.855	-73.134
3.5	17.6	-75.261	-64.502	-57.356	-44.994	-59.661	-66.232	-63.61	-69.234	-77.071	-74.094	-70.533	-71.271	-70.699	-71.831
3.5	17.6	-73.374	-65.555	-57.474	-45.973	-57.378	-64.739	-64.479	-65.562	-77.399	-74.336	-71.182	-70.935	-70.496	-72.12
3.5	17.6	-74.633	-63.618	-55.041	-44.527	-60.121	-65.488	-63.028	-67.02	-76.926	-74.56	-69.952	-70.148	-70.539	-71.978
4.5	17.6	-71.327	-66.357	-55.626	-55.54	-71.71	-72.888	-79.392	-79.911	-91.631	-69.155	-84.17	-77.275	-65.158	-76.899
4.5	17.6	-73.545	-68.447	-57.841	-56.562	-70.194	-63.375	-72.967	-85.591	-74.295	-80.233	-69.787	-81.429	-70.529	-70.338
4.5	17.6	-76.216	-60.986	-65.165	-49.805	-54.961	-70.73	-69.348	-75.6	-77.002	-73.39	-77.132	-76.789	-82.15	-70.666
4.5	17.6	-71.917	-64.443	-57.703	-50.402	-55.948	-74.507	-72.565	-79.247	-68.167	-73.679	-72.297	-68.637	-74.087	-70.208
4.5	17.6	-79.321	-64.158	-65.688	-50.784	-63.223	-59.846	-71.548	-81.163	-79.319	-83.107	-72.208	-72.927	-80.929	-69.708
4.5	17.6	-73.261	-64.652	-57.972	-49.932	-56.208	-66.369	-74.457	-77.128	-84.446	-74.527	-73.342	-75.112	-71.328	-70.841
4.5	17.6	-82.984	-62.683	-66.253	-63.023	-72.07	-68.445	-70.734	-76.479	-78.56	-73.713	-76.381	-73.312	-78.258	-81.829
4.5	17.6	-77.398	-68.157	-61.566	-51.943	-69.359	-68.418	-78.351	-82.956	-80.86	-70.3	-80.103	-76.133	-72.775	-66.812
4.5	17.6	-79.069	-66.413	-73.944	-50.614	-59.113	-64.517	-71.574	-87.851	-76.28	-68.959	-76.402	-86.634	-77.19	-74.835
4.5	17.6	-92.039	-63.256	-66.498	-46.321	-59.896	-69.902	-74.518	-90.38	-83.691	-77.596	-87.794	-70.455	-75.804	-72.218
4.5	17.6	-73.786	-58.256	-58.429	-47.301	-59.049	-62.038	-66.645	-76.852	-72.62	-67.821	-71.544	-69.169	-69.814	-66.421
4.5	17.6	-74.151	-59.375	-55.732	-47.124	-57.065	-61.424	-66.557	-75.496	-76.041	-70.754	-70.074	-72.409	-68.811	-67.23
4.5	17.6	-71.035	-61.351	-56.713	-47.927	-58.068	-61.642	-68.464	-77.06	-72.212	-69.596	-73.486	-72.466	-70.605	-67.239
4.5	17.6	-74.181	-60.857	-55.79	-48.18	-58.84	-63.102	-69.458	-77.201	-75.293	-69.477	-73.654	-70.942	-68.382	-68.467
4.5	17.6	-73.057	-61.526	-55.994	-48.361	-59.608	-62.531	-70.077	-77.436	-75.463	-67.857	-71.839	-68.88	-70.373	-68.375
4.5	17.6	-70.918	-60.311	-58.899	-46.446	-59.881	-62.045	-66.861	-76.246	-75.668	-70.689	-71.832	-69.58	-68.36	-67.773
4.5	17.6	-71.641	-57.831	-58.384	-48.061	-58.233	-63.961	-68.616	-74.779	-72.531	-69.765	-71.226	-70.054	-69.1	-66.71
4.5	17.6	-72.715	-61.085	-56.873	-47.962	-56.599	-62.979	-68.219	-75.36	-73.793	-68.681	-73.475	-71.926	-70.128	-68.442
4.5	17.6	-74.357	-61.424	-59.406	-45.993	-56.641	-62.837	-66.389	-78.097	-73.233	-69.33	-71.352	-68.703	-70.747	-67.327
4.5	17.6	-74.387	-60.403	-55.743	-45.818	-57.074	-64.307	-67.69	-75.053	-75.394	-68.884	-70.32	-68.813	-67.95	-66.599
4.5	17.6	-71.158	-60.719	-57.36	-47.336	-59.407	-61.781	-66.99	-77.747	-73.919	-67.581	-72.996	-69.317	-71.344	-68.952
4.5	17.6	-74.41	-60.661	-57.131	-49.181	-57.061	-63.667	-69.518	-76.597	-75.836	-68.237	-71.434	-71.237	-70.729	-68.7
4.5	17.6	-74.356	-59.257	-58.667	-46.704	-59.301	-63.653	-67.586	-78.428	-72.921	-67.77	-70.842	-71.568	-69.573	-67.397
4.5	17.6	-72.469	-60.31	-58.786	-47.683	-57.018	-62.16	-68.455	-74.756	-73.249	-68.013	-71.491	-71.232	-69.369	-67.686
4.5	17.6	-73.729	-58.373	-56.353	-46.237	-59.761	-62.909	-67.004	-76.214	-72.776	-68.237	-70.261	-70.445	-69.413	-67.544
5.5	17.6	-67.611	-67.351	-65.857	-50.681	-60.3	-71.85	-73.199	-78.555	-75.843	-83.789	-81.604	-76.733	-73.878	-73.005
5.5	17.6	-74.794	-64.5	-55.896	-52.043	-67.82	-69.463	-79.058	-82.523	-77.736	-82.373	-71.758	-69.14	-83.601	-73.005
5.5	17.6	-74.163	-62.174	-68.586	-79.801	-60.805	-74.664	-83.079	-81.097	-72.697	-79.251	-75.216	-67.641	-71.876	-80.083
5.5	17.6	-73.169	-72.017	-61.693	-52.063	-59.623	-80.55	-74.417	-79.267	-66.37	-67.411	-75.216	-85.558	-76.512	-83.91
5.5	17.6	-77.192	-67.043	-59.408	-57.933	-66.328	-70.978	-72.687	-77.263	-77.481	-79.699	-79.579	-81.693	-80.859	-73.44
5.5	17.6	-68.847	-61.822	-59.929	-65.203	-57.166	-78.765	-81.073	-80.384	-89.893	-79.538	-79.707	-70.166	-72.715	-76.328
5.5	17.6	-79.168	-66.706	-58.144	-47.277	-66.225	-68.017	-84.57	-74.811	-71.877	-79.721	-69.899	-78.174	-72.543	-74.334
5.5	17.6	-79.865	-61.276	-63.458	-47.804	-59.24	-71.492	-70.251	-86.533	-68.62	-71.137	-76.922	-85.849	-67.938	-74.612
5.5	17.6	-83.262	-67.655	-75.902	-49.396	-61.351	-65.919	-79.805	-82.909	-68.376	-74.128	-85.599	-73.421	-84.269	-71.75
5.5	17.6	-71.534	-70.241	-62.553	-53.648	-57.777	-67.84	-85.782	-82.909	-68.59	-69.376	-71.24	-79.318	-67.294	-68.324
5.5	17.6	-71.039	-59.379	-58.746	-50.393	-57.444	-66.092	-71.491	-75.846	-66.943	-69.998	-71.257	-70.068	-70.142	-68.865
5.5	17.6	-71.403	-60.498	-56.049	-50.217	-55.46	-65.479	-71.404	-74.49	-70.364	-72.931	-69.786	-73.308	-69.139	-69.674
5.5	17.6	-68.288	-62.474	-57.03	-51.02	-56.463	-65.696	-73.311	-76.055	-66.535	-71.772	-73.198	-73.365	-70.932	-69.683
5.5	17.6	-71.434	-61.98	-56.107	-51.272	-57.236	-67.156	-74.305	-76.195	-69.616	-71.653	-73.367	-71.841	-68.71	-70.91
5.5	17.6	-70.31	-62.649	-56.311	-51.453	-58.003	-66.585	-74.924	-76.431	-69.786	-70.033	-71.551	-69.779	-70.701	-70.819
5.5	17.6	-68.17	-61.434	-59.216	-49.538	-58.277	-66.099	-71.707	-75.24	-69.991	-72.866	-71.545	-70.479	-68.688	-70.217
5.5	17.6	-68.894	-58.954	-58.701	-51.153	-56.628	-68.015	-73.463	-73.773	-66.854	-71.942	-70.939	-70.953	-69.428	-69.154
5.5	17.6	-69.968	-62.208	-57.19	-51.055	-54.994	-67.033	-73.065	-74.354	-68.116	-70.857	-73.188	-72.825	-70.456	-70.886
5.5	17.6	-71.61	-62.547	-59.723	-49.085	-55.037	-66.891	-71.235	-77.092	-67.556	-71.507	-71.065	-69.602	-71.075	-69.771
5.5	17.6	-71.64	-61.526	-56.06	-48.91	-55.469	-68.361	-72.536	-74.048	-69.717	-71.061	-70.032	-69.712	-68.278	-69.043
5.5	17.6	-68.411	-61.842	-57.677	-50.428	-57.802	-65.836	-71.837	-76.741	-68.242	-69.757	-72.709	-70.216	-71.671	-71.396
5.5	17.6	-71.663	-61.784	-57.448	-52.273	-55.457	-67.721	-74.365	-75.592	-70.159	-70.413	-71.147	-72.136	-71.057	-71.144
5.5	17.6	-71.609	-60.38	-58.984	-49.796	-57.697	-67.707	-72.433	-77.423	-67.244	-69.947	-70.554	-72.467	-69.901	-69.84
5.5	17.6	-69.722	-61.433	-59.103	-50.775	-55.414	-66.214	-73.302	-73.751	-67.572	-70.189	-71.203	-72.131	-69.697	-70.13
5.5	17.6	-70.981	-59.496	-56.67	-49.33	-58.156	-66.963	-71.85	-75.209	-67.099	-70.413	-69.973	-71.344	-69.741	-69.988
6.5	17.6	-70.915	-63.247	-73.519	-51.367	-66.132	-90.038	-84.701	-95.883	-79.847	-74.707	-84.136	-79.333	-76.428	-81.709
6.5	17.6	-77.209	-67.333	-59.829	-63.953	-61.386	-70.226	-88.077	-95.883	-86.221	-68.935	-82.719	-84.531	-69.081	-77.491
6.5	17.6	-77.393	-69.633	-61.637	-56.692	-70.323	-78.051	-79.614	-97.252	-89.96	-71.505	-79.347	-72.952	-76.189	-71.614
6.5	17.6	-68.931	-65.22	-59.654	-55.607	-77.319	-73.108	-82.607	-86.61	-86.269	-74.426	-72.174	-77.847	-86.174	-70.564
6.5	17.6	-73.87	-70.058	-62.422	-53.592	-60.713	-79.683	-83.364	-86.61	-75.608	-68.996	-86.934	-73.806	-73.534	-82.308
6.5	17.6	-79.96	-69.92	-64.02	-52.008	-58.666	-69.749	-78.315	-90.951	-69.543	-68.112	-77.194	-75.351	-87.149	-75.735
6.5	17.6	-75.198	-65.144	-58.188	-58.933	-65.16	-70.155	-84.107	-90.951	-83.683	-72.255	-87.186	-75.131	-78.697	-70.783
6.5	17.6	-71.784	-64.883	-59.007	-52.568	-64.991	-74.566	-85.279	-90.837	-70.195	-76.917	-75.939	-88.276	-70.618	-76.195
6.5	17.6	-80.28	-79.01	-58.086	-53.155	-79.323	-76.112	-85.854	-94.553	-88.133	-74.039	-77.935	-85.939	-81.534	-77.454
6.5	17.6	-74.687	-67.293	-59.277	-53.742	-63.017	-70.949	-76.637	-90.388	-79.222	-82.217	-76.195	-66.803	-73.982	-75.81
6.5	17.6	-71.101	-61.475	-57.168	-49.97	-62.484	-69.402	-75.955	-87.213	-74.063	-66.566	-74.559	-71.295	-72.332	-69.952
6.5	17.6	-71.466	-62.594	-54.471	-49.794	-60.499	-68.788	-75.867	-85.857	-77.484	-69.499	-73.088	-74.536	-71.329	-70.761
6.5	17.6	-68.35	-64.57	-55.451	-50.596	-61.503	-69.006	-77.774	-87.421	-73.655	-68.341	-76.5	-74.592	-73.123	-70.77
6.5	17.6	-71.496	-64.076	-54.528	-50.849	-62.275	-70.466	-78.768	-87.562	-76.736	-68.222	-76.669	-73.068	-70.9	-71.997
6.5	17.6	-70.372	-64.745	-54.732	-51.03	-63.043	-69.895	-79.387	-87.798	-76.906	-66.602	-74.853	-71.007	-72.891	-71.906
6.5	17.6	-68.233	-63.53	-57.637	-49.115	-63.316	-69.409	-76.171	-86.607	-77.111	-69.434	-74.847	-71.707	-70.878	-71.304
6.5	17.6	-68.956	-61.05	-57.123	-50.73	-61.668	-71.325	-77.927	-85.14	-73.974	-68.51	-74.24	-72.18	-71.618	-70.241
6.5	17.6	-70.03	-64.304	-55.612	-50.632	-60.033	-70.343	-77.529	-85.721	-75.236	-67.426	-76.49	-74.052	-72.646	-71.973
6.5	17.6	-71.672	-64.643	-58.144	-48.662	-60.076	-70.201	-75.699	-88.458	-74.676	-68.075	-74.367	-70.829	-73.265	-70.858
6.5	17.6	-71.702	-63.622	-54.481	-48.487	-60.509	-71.671	-77	-85.414	-76.837	-67.629	-73.334	-70.94	-70.468	-70.13
6.5	17.6	-68.473	-63.938	-56.098	-50.005	-62.842	-69.145	-76.3	-88.108	-75.362	-66.326	-76.011	-71.444	-73.861	-72.483
6.5	17.6	-71.725	-63.88	-55.87	-51.85	-60.496	-71.031	-78.828	-86.958	-77.279	-66.982	-74.448	-73.364	-73.247	-72.231
6.5	17.6	-71.671	-62.476	-57.405	-49.373	-62.736	-71.017	-76.896	-88.789	-74.364	-66.515	-73.856	-73.694	-72.091	-70.928
6.5	17.6	-69.784	-63.529	-57.524	-50.352	-60.453	-69.524	-77.765	-85.118	-74.692	-66.758	-74.505	-73.359	-71.887	-71.217
6.5	17.6	-71.044	-61.592	-55.091	-48.906	-63.196	-70.273	-76.314	-86.576	-74.219	-66.982	-73.275	-72.571	-71.931	-71.075
7.5	17.6	-73.026	-66.241	-57.377	-56.807	-57.889	-62.228	-70.504	-67.575	-70.185	-68.587	-74.331	-73.59	-73.044	-72.764
7.5	17.6	-88.014	-68.167	-58.211	-67.492	-57.66	-69.359	-71.269	-76.742	-68.339	-69.026	-80.638	-73.64	-73.804	-93.187
7.5	17.6	-73.569	-68.583	-59.585	-54.431	-65.835	-63.661	-75.562	-70.786	-73.896	-83.33	-79.173	-73.895	-80.757	-64.037
7.5	17.6	-92.742	-72.716	-54.763	-62.287	-66.117	-61.245	-67.171	-65.414	-73.97	-72.383	-85.131	-78.645	-68.895	-73.607
7.5	17.6	-75.242	-62.143	-73.719	-55.406	-61.517	-68.877	-71.764	-79.691	-69.696	-80.982	-72.207	-73.984	-72.678	-75.761
7.5	17.6	-75.766	-60.194	-60.669	-54.618	-61.307	-78.953	-72.806	-78.42	-68.783	-67.029	-72.207	-75.788	-71.711	-72.728
7.5	17.6	-73.52	-67.893	-84.709	-53.216	-52.565	-68.935	-85.235	-67.726	-74.585	-77.599	-77.143	-85.75	-84.546	-75.471
7.5	17.6	-87.583	-66.878	-53.975	-56.566	-54.961	-63.753	-78.323	-73.389	-72.438	-71.842	-85.126	-75.716	-76.377	-72.482
7.5	17.6	-92.336	-64.658	-75.313	-51.43	-58.609	-66.04	-63.324	-66.015	-72.88	-76.692	-90.624	-73.317	-74.982	-83.766
7.5	17.6	-86.75	-66.533	-64.674	-55.144	-60.129	-65.748	-74.324	-73.867	-85.017	-72.291	-72.932	-77.291	-74.616	-76.482
7.5	17.6	-77.933	-59.701	-59.903	-51.548	-55.44	-61.018	-66.127	-67.184	-66.174	-67.332	-73.534	-69.46	-70.134	-70.015
7.5	17.6	-78.298	-60.821	-57.206	-51.372	-53.455	-60.405	-66.04	-65.827	-69.595	-70.265	-72.063	-72.7	-69.131	-70.823
7.5	17.6	-75.182	-62.796	-58.187	-52.174	-54.459	-60.623	-67.947	-67.392	-65.766	-69.106	-75.476	-72.757	-70.925	-70.832
7.5	17.6	-78.328	-62.302	-57.264	-52.427	-55.231	-62.082	-68.941	-67.532	-68.847	-68.987	-75.644	-71.233	-68.702	-72.06
7.5	17.6	-77.204	-62.972	-57.467	-52.608	-55.998	-61.511	-69.56	-67.768	-69.017	-67.367	-73.828	-69.171	-70.693	-71.968
7.5	17.6	-75.065	-61.756	-60.373	-50.693	-56.272	-61.025	-66.344	-66.578	-69.222	-70.2	-73.822	-69.871	-68.68	-71.366
7.5	17.6	-75.789	-59.276	-59.858	-52.308	-54.624	-62.942	-68.099	-65.111	-66.085	-69.276	-73.216	-70.345	-69.42	-70.304
7.5	17.6	-76.862	-62.53	-58.347	-52.21	-52.989	-61.959	-67.702	-65.692	-67.346	-68.191	-75.465	-72.217	-70.449	-72.035
7.5	17.6	-78.505	-62.87	-60.88	-50.24	-53.032	-61.817	-65.872	-68.429	-66.787	-68.84	-73.342	-68.994	-71.067	-70.92
7.5	17.6	-78.534	-61.848	-57.217	-50.065	-53.465	-63.287	-67.172	-65.385	-68.948	-68.395	-72.31	-69.104	-68.271	-70.192
7.5	17.6	-75.305	-62.164	-58.834	-51.583	-55.798	-60.762	-66.473	-68.079	-67.473	-67.091	-74.986	-69.608	-71.664	-72.545
7.5	17.6	-78.557	-62.106	-58.605	-53.428	-53.452	-62.647	-69.001	-66.929	-69.39	-67.747	-73.424	-71.529	-71.049	-72.293
7.5	17.6	-78.503	-60.702	-60.141	-50.951	-55.692	-62.633	-67.069	-68.76	-66.475	-67.281	-72.832	-71.859	-69.893	-70.99
7.5	17.6	-76.616	-61.755	-60.26	-51.93	-53.409	-61.14	-67.938	-65.088	-66.803	-67.523	-73.48	-71.523	-69.69	-71.279
7.5	17.6	-77.876	-59.818	-57.826	-50.484	-56.152	-61.89	-66.487	-66.546	-66.329	-67.747	-72.251	-70.736	-69.733	-71.137
8.5	17.6	-71.968	-71.68	-59.826	-56.05	-63.214	-69.125	-67.198	-73.076	-80.051	-76.736	-73.147	-77.294	-74.17	-75.045
8.5	17.6	-86.013	-66.933	-76.494	-54.418	-64.647	-64.25	-78.683	-74.72	-73.661	-77.199	-75.269	-76.613	-75.847	-73.561
8.5	17.6	-76.277	-59.731	-60.589	-55.199	-57.872	-72.856	-72.509	-77.699	-92.437	-84.455	-80.904	-74.871	-70.758	-84.218
8.5	17.6	-76.428	-67.955	-65.846	-59.958	-59.791	-74.428	-74.401	-71.421	-74.678	-79.067	-73.102	-72.89	-74.809	-81.208
8.5	17.6	-72.715	-73.831	-64.965	-59.829	-62.351	-66.971	-72.437	-80.96	-84.266	-77.963	-77.186	-75.686	-76.383	-83.483
8.5	17.6	-77.391	-60.963	-54.646	-52.142	-60.942	-69.797	-68.603	-79.569	-84.266	-87.049	-75.392	-77.935	-76.913	-79.513
8.5	17.6	-69.059	-66.081	-59.659	-54.219	-61.144	-63.767	-71.404	-71.298	-75.431	-83.925	-77.108	-74.9	-66.118	-70.968
8.5	17.6	-81.319	-70.136	-56.471	-54.092	-62.072	-70.426	-77.475	-71.319	-75.431	-73.245	-79.047	-72.231	-69.339	-70.344
8.5	17.6	-74.405	-65.531	-54.868	-53.607	-65.027	-62.912	-75.974	-80.674	-82.922	-76.991	-73.642	-78.977	-72.452	-69.674
8.5	17.6	-70.578	-57.555	-66.584	-52.27	-61.126	-64.984	-76.791	-75.171	-73.225	-83.35	-89.006	-79.711	-72.334	-71.824
8.5	17.6	-71.694	-59.34	-57.598	-49.987	-57.6	-62.09	-66.647	-70.812	-72.832	-73.354	-71.963	-69.409	-67.906	-69.97
8.5	17.6	-72.058	-60.46	-54.902	-49.81	-55.615	-61.476	-66.559	-69.456	-76.253	-76.286	-70.493	-72.65	-66.903	-70.778
8.5	17.6	-68.943	-62.435	-55.882	-50.613	-56.618	-61.694	-68.466	-71.02	-72.424	-75.128	-73.905	-72.706	-68.696	-70.788
8.5	17.6	-72.089	-61.941	-54.959	-50.865	-57.391	-63.154	-69.46	-71.161	-75.505	-75.009	-74.073	-71.182	-66.473	-72.015
8.5	17.6	-70.964	-62.611	-55.163	-51.047	-58.158	-62.583	-70.079	-71.396	-75.674	-73.389	-72.257	-69.121	-68.465	-71.924
8.5	17.6	-68.825	-61.395	-58.068	-49.132	-58.432	-62.097	-66.863	-70.206	-75.88	-76.221	-72.251	-69.821	-66.452	-71.322
8.5	17.6	-69.549	-58.915	-57.554	-50.747	-56.783	-64.013	-68.619	-68.739	-72.743	-75.298	-71.645	-70.294	-67.191	-70.259
8.5	17.6	-70.623	-62.169	-56.043	-50.648	-55.149	-63.031	-68.221	-69.32	-74.004	-74.213	-73.894	-72.166	-68.22	-71.991
8.5	17.6	-72.265	-62.509	-58.575	-48.678	-55.192	-62.889	-66.391	-72.057	-73.445	-74.862	-71.771	-68.943	-68.838	-70.876
8.5	17.6	-72.295	-61.487	-54.912	-48.504	-55.625	-64.359	-67.692	-69.013	-75.605	-74.417	-70.739	-69.054	-66.042	-70.147
8.5	17.6	-69.065	-61.803	-56.529	-50.021	-57.957	-61.833	-66.992	-71.707	-74.131	-73.113	-73.415	-69.557	-69.435	-72.5
8.5	17.6	-72.317	-61.745	-56.3	-51.867	-55.612	-63.719	-69.52	-70.557	-76.048	-73.769	-71.853	-71.478	-68.82	-72.248
8.5	17.6	-72.264	-60.341	-57.836	-49.389	-57.852	-63.705	-67.588	-72.388	-73.133	-73.303	-71.261	-71.808	-67.665	-70.945
8.5	17.6	-70.377	-61.394	-57.955	-50.369	-55.569	-62.212	-68.457	-68.717	-73.46	-73.545	-71.91	-71.472	-67.461	-71.234
8.5	17.6	-71.636	-59.457	-55.522	-48.923	-58.312	-62.961	-67.006	-70.175	-72.987	-73.769	-70.68	-70.685	-67.505	-71.093
9.5	17.6	-70.909	-63.031	-57.023	-64.983	-57.225	-67.713	-71.376	-82.308	-75.233	-73.555	-78.296	-76.484	-85.4	-76.629
9.5	17.6	-73.025	-71.753	-60.05	-55.187	-59.522	-59.961	-70.066	-71.137	-74.596	-72.05	-79.91	-85.641	-76.126	-76.734
9.5	17.6	-76.996	-70.889	-56.169	-60.715	-59.194	-79.84	-68.421	-78.177	-71.527	-69.494	-94.373	-80.61	-80.968	-77.521
9.5	17.6	-78.2	-64.218	-56.421	-56.411	-57.08	-71.01	-67.657	-75.2	-81.103	-73.602	-74.565	-79.28	-84.337	-75.199
9.5	17.6	-77.722	-74.893	-65.499	-54.426	-56.811	-75.884	-70.261	-78.094	-87.329	-77.38	-72.46	-72.465	-93.532	-79.317
9.5	17.6	-71.652	-65.76	-55.782	-54.848	-61.943	-61.114	-69.345	-69.075	-83.078	-71.225	-71.44	-81.137	-73.651	-75.755
9.5	17.6	-73.333	-64.049	-71.35	-59.83	-64.154	-66.561	-72.157	-66.878	-71.848	-72.82	-75.67	-84.897	-84.516	-77.562
9.5	17.6	-75.319	-60.636	-66.117	-52.826	-52.733	-66.819	-67.868	-72.726	-77.715	-73.373	-75.406	-75.726	-80.735	-68.343
9.5	17.6	-73.697	-62.436	-55.429	-51.538	-59.796	-63.668	-72.697	-70.241	-77.129	-78.198	-78.316	-84.701	-79.926	-73.824
9.5	17.6	-87.11	-63.849	-62.911	-63.336	-75.345	-69.505	-78.189	-73.684	-81.043	-82.658	-77.876	-80.708	-85.398	-80.291
9.5	17.6	-71.875	-59.452	-56.279	-52.219	-56.161	-62.346	-63.903	-68.973	-71.255	-67.791	-72.414	-73.463	-77.452	-70.104
9.5	17.6	-72.239	-60.571	-53.582	-52.042	-54.177	-61.732	-63.815	-67.617	-74.676	-70.724	-70.943	-76.704	-76.449	-70.912
9.5	17.6	-69.124	-62.547	-54.562	-52.845	-55.18	-61.95	-65.723	-69.181	-70.847	-69.566	-74.356	-76.76	-78.243	-70.921
9.5	17.6	-72.27	-62.053	-53.639	-53.097	-55.953	-63.41	-66.716	-69.322	-73.928	-69.446	-74.524	-75.236	-76.02	-72.149
9.5	17.6	-71.145	-62.722	-53.843	-53.278	-56.72	-62.839	-67.336	-69.558	-74.098	-67.827	-72.708	-73.175	-78.011	-72.057
9.5	17.6	-69.006	-61.507	-56.748	-51.364	-56.993	-62.352	-64.119	-68.367	-74.303	-70.659	-72.702	-73.875	-75.998	-71.455
9.5	17.6	-69.73	-59.027	-56.234	-52.978	-55.345	-64.269	-65.875	-66.9	-71.166	-69.735	-72.096	-74.348	-76.738	-70.393
9.5	17.6	-70.804	-62.281	-54.723	-52.88	-53.711	-63.287	-65.477	-67.481	-72.428	-68.651	-74.345	-76.22	-77.767	-72.124
9.5	17.6	-72.446	-62.62	-57.255	-50.91	-53.753	-63.145	-63.647	-70.218	-71.868	-69.3	-72.222	-72.997	-78.385	-71.009
9.5	17.6	-72.476	-61.599	-53.592	-50.735	-54.186	-64.615	-64.948	-67.175	-74.029	-68.854	-71.19	-73.108	-75.589	-70.281
9.5	17.6	-69.246	-61.915	-55.21	-52.253	-56.519	-62.089	-64.248	-69.868	-72.554	-67.551	-73.866	-73.612	-78.982	-72.634
9.5	17.6	-72.498	-61.857	-54.981	-54.098	-54.173	-63.975	-66.777	-68.718	-74.471	-68.206	-72.304	-75.532	-78.367	-72.382
9.5	17.6	-72.445	-60.453	-56.517	-51.621	-56.413	-63.961	-64.844	-70.55	-71.556	-67.74	-71.712	-75.862	-77.211	-71.079
9.5	17.6	-70.558	-61.506	-56.635	-52.601	-54.13	-62.468	-65.714	-66.878	-71.884	-67.982	-72.36	-75.527	-77.008	-71.368
9.5	17.6	-71.817	-59.569	-54.202	-51.155	-56.873	-63.217	-64.262	-68.336	-71.411	-68.207	-71.131	-74.739	-77.051	-71.226
9.5	18.6	-71.662	-59.816	-52.008	-68.943	-63.151	-69.342	-63.523	-68.985	-72.023	-79.793	-78.836	-86.552	-78.522	-71.389
9.5	18.6	-81.246	-62.533	-53.452	-61.932	-58.078	-62.329	-69.842	-73.268	-73.566	-68.608	-70.792	-69.585	-73.105	-69.002
9.5	18.6	-76.689	-61.432	-55.879	-51.553	-64.714	-61.011	-77.696	-78.48	-85.03	-79.35	-91.645	-71.229	-72.032	-76.679
9.5	18.6	-73.535	-62.678	-64.886	-56.781	-65.632	-64.608	-74.284	-74.462	-73.168	-80.94	-74.286	-77.565	-72.032	-69.41
9.5	18.6	-73.806	-67.3	-52.262	-59.433	-61.044	-69.331	-70.45	-74.546	-73.025	-71.825	-82.427	-74.714	-77.479	-69.787
9.5	18.6	-77.101	-71.5	-58.377	-54.427	-56.465	-64.931	-68.145	-71.295	-73.025	-79.953	-88.905	-77.179	-77.179	-76.09
9.5	18.6	-75.903	-61.153	-51.843	-56.361	-58.348	-62.136	-68.915	-71.156	-81.202	-78.806	-75.768	-73.134	-77.702	-68.07
9.5	18.6	-72.317	-72.39	-57.561	-64.012	-74.102	-64.807	-63.179	-70.939	-80.139	-75.559	-76.91	-80.175	-72.671	-75.115
9.5	18.6	-87.136	-65.051	-67.028	-59.21	-63.094	-73.248	-65.622	-70.215	-70.498	-68.565	-78.016	-82.673	-79.996	-73.463
9.5	18.6	-88.127	-58.647	-74.889	-53.986	-78.052	-65.046	-74.681	-67.949	-70.75	-70.015	-81.014	-73.531	-68.209	-72.974
9.5	18.6	-73.831	-57.55	-54.422	-53.472	-60.049	-59.817	-62.733	-67.351	-68.438	-68.697	-74.443	-69.932	-69.886	-66.184
9.5	18.6	-74.195	-58.67	-51.725	-53.296	-58.064	-59.204	-62.645	-65.994	-71.859	-71.63	-72.972	-73.173	-68.883	-66.993
9.5	18.6	-71.08	-60.646	-52.706	-54.099	-59.068	-59.422	-64.553	-67.559	-68.03	-70.472	-76.384	-73.229	-70.677	-67.002
9.5	18.6	-74.225	-60.152	-51.783	-54.351	-59.84	-60.881	-65.546	-67.699	-71.111	-70.352	-76.553	-71.705	-68.454	-68.229
9.5	18.6	-73.101	-60.821	-51.986	-54.532	-60.608	-60.31	-66.166	-67.935	-71.28	-68.733	-74.737	-69.644	-70.445	-68.138
9.5	18.6	-70.962	-59.606	-54.892	-52.617	-60.881	-59.824	-62.949	-66.745	-71.486	-71.565	-74.731	-70.344	-68.432	-67.536
9.5	18.6	-71.686	-57.126	-54.377	-54.232	-59.233	-61.741	-64.705	-65.278	-68.349	-70.641	-74.124	-70.817	-69.172	-66.473
9.5	18.6	-72.759	-60.379	-52.866	-54.134	-57.598	-60.758	-64.307	-65.859	-69.61	-69.556	-76.374	-72.689	-70.2	-68.205
9.5	18.6	-74.402	-60.719	-55.399	-52.164	-57.641	-60.616	-62.477	-68.596	-69.05	-70.206	-74.251	-69.466	-70.819	-67.09
9.5	18.6	-74.431	-59.698	-51.736	-51.989	-58.074	-62.086	-63.778	-65.552	-71.211	-69.76	-73.218	-69.576	-68.022	-66.361
9.5	18.6	-71.202	-60.014	-53.353	-53.507	-60.407	-59.561	-63.078	-68.246	-69.737	-68.457	-75.895	-70.08	-71.415	-68.715
9.5	18.6	-74.454	-59.955	-53.124	-55.352	-58.061	-61.446	-65.607	-67.096	-71.654	-69.112	-74.332	-72.001	-70.801	-68.462
9.5	18.6	-74.401	-58.552	-54.66	-52.875	-60.301	-61.432	-63.674	-68.927	-68.738	-68.646	-73.74	-72.331	-69.645	-67.159
9.5	18.6	-72.513	-59.605	-54.779	-53.854	-58.018	-59.939	-64.544	-65.255	-69.066	-68.888	-74.389	-71.995	-69.441	-67.448
9.5	18.6	-73.773	-57.668	-52.345	-52.409	-60.761	-60.689	-63.092	-66.713	-68.593	-69.112	-73.159	-71.208	-69.485	-67.307
8.5	18.6	-76.321	-73.84	-63.709	-56.179	-64.654	-64.621	-73.1	-69.926	-81.198	-72.353	-74.944	-83.375	-74.84	-69.276
8.5	18.6	-78.936	-65.08	-59.495	-58.646	-59.943	-63.833	-71.271	-71.265	-70.493	-73.006	-76.605	-74.243	-78.779	-90.003
8.5	18.6	-75.276	-70.237	-54.413	-53.776	-56.761	-72.871	-73.626	-67.242	-69.41	-89.984	-88.369	-83.121	-90.634	-70.465
8.5	18.6	-77.126	-61.887	-58.085	-61.002	-64.273	-75.237	-67.3	-81.55	-73.393	-84.614	-79.278	-82.582	-70.152	-81.418
8.5	18.6	-72.151	-66.026	-56.671	-56.169	-59.331	-68.216	-73.765	-69.943	-73.975	-74.016	-78.072	-68.286	-70.78	-74.307
8.5	18.6	-73.967	-70.352	-63.37	-54.597	-56.062	-80.893	-76.381	-68.542	-77.074	-73.791	-71.941	-83.905	-66.021	-76.307
8.5	18.6	-90.332	-61.309	-53.353	-54.76	-66.644	-67.646	-68.972	-70.503	-68.808	-74.616	-74.981	-79.389	-72.417	-72.885
8.5	18.6	-84.192	-71.178	-74.178	-57.348	-57.494	-66.258	-65.779	-80.047	-73.97	-78.933	-79.899	-77.127	-77.179	-73.151
8.5	18.6	-78.32	-74.317	-47.87	-50.021	-66.465	-63.613	-64.269	-66.965	-70.349	-72.506	-79.47	-88.661	-69.598	-71.966
8.5	18.6	-76.625	-81.19	-55.648	-58.775	-58.812	-74.913	-67.511	-74.034	-70.986	-78.501	-81.433	-73.299	-72.367	-71.39
8.5	18.6	-74.403	-62.842	-54.283	-50.936	-56.825	-63.948	-63.297	-67.223	-66.161	-70.588	-73.082	-72.697	-69.27	-69.103
8.5	18.6	-74.767	-63.962	-51.586	-50.759	-54.84	-63.335	-63.209	-65.867	-69.582	-73.52	-71.611	-75.938	-68.267	-69.911
8.5	18.6	-71.652	-65.937	-52.566	-51.562	-55.844	-63.553	-65.116	-67.431	-65.753	-72.362	-75.024	-75.994	-70.061	-69.921
8.5	18.6	-74.798	-65.443	-51.643	-51.814	-56.616	-65.013	-66.11	-67.572	-68.834	-72.243	-75.192	-74.47	-67.838	-71.148
8.5	18.6	-73.674	-66.113	-51.847	-51.996	-57.383	-64.442	-66.729	-67.807	-69.003	-70.623	-73.376	-72.409	-69.829	-71.057
8.5	18.6	-71.534	-64.897	-54.752	-50.081	-57.657	-63.955	-63.513	-66.617	-69.209	-73.455	-73.37	-73.109	-67.816	-70.455
8.5	18.6	-72.258	-62.417	-54.238	-51.696	-56.009	-65.872	-65.268	-65.15	-66.072	-72.532	-72.764	-73.582	-68.556	-69.392
8.5	18.6	-73.332	-65.671	-52.727	-51.597	-54.374	-64.89	-64.871	-65.731	-67.333	-71.447	-75.013	-75.454	-69.584	-71.124
8.5	18.6	-74.974	-66.011	-55.26	-49.627	-54.417	-64.747	-63.041	-68.468	-66.773	-72.096	-72.89	-72.231	-70.203	-70.009
8.5	18.6	-75.004	-64.989	-51.596	-49.453	-54.85	-66.217	-64.342	-65.424	-68.934	-71.651	-71.858	-72.342	-67.406	-69.28
8.5	18.6	-71.775	-65.305	-53.214	-50.97	-57.183	-63.692	-63.642	-68.118	-67.46	-70.347	-74.534	-72.845	-70.799	-71.633
8.5	18.6	-75.027	-65.247	-52.985	-52.816	-54.837	-65.577	-66.17	-66.968	-69.377	-71.003	-72.972	-74.766	-70.185	-71.381
8.5	18.6	-74.973	-63.843	-54.521	-50.338	-57.077	-65.563	-64.238	-68.799	-66.461	-70.537	-72.38	-75.096	-69.029	-70.078
8.5	18.6	-73.086	-64.896	-54.639	-51.318	-54.794	-64.07	-65.107	-65.128	-66.789	-70.779	-73.028	-74.76	-68.825	-70.367
8.5	18.6	-74.345	-62.959	-52.206	-49.872	-57.537	-64.82	-63.656	-66.586	-66.316	-71.003	-71.799	-73.973	-68.869	-70.226
7.5	18.6	-78.912	-65.014	-65.594	-59.821	-54.13	-70.567	-65.612	-68.828	-76.035	-79.227	-90.732	-81.036	-78.17	-67.636
7.5	18.6	-73.999	-67.972	-57.253	-64.393	-64.708	-66.924	-70.924	-77.131	-67.201	-76.578	-79.661	-76.485	-92.51	-68.935
7.5	18.6	-73.434	-62.497	-55.665	-56.93	-61.229	-68.617	-65.506	-76.024	-72.203	-79.003	-82.245	-68.983	-75.067	-73.658
7.5	18.6	-90.107	-66.354	-62.029	-64.232	-54.62	-65.746	-71.893	-78.59	-75.659	-77.678	-78.22	-75.578	-73.878	-71.284
7.5	18.6	-75.05	-61.319	-57.15	-52.935	-54.631	-66.332	-75.502	-69.988	-78.369	-75.386	-78.122	-68.1	-69.709	-68.877
7.5	18.6	-82.72	-62.695	-53.631	-53.072	-60.079	-64.022	-68.428	-79.208	-73.784	-76.287	-86.075	-68.033	-76.136	-77.098
7.5	18.6	-86.092	-71.678	-59.116	-52.327	-58.067	-76.637	-75.893	-82.995	-75.018	-86.491	-77.91	-91.959	-70.259	-71.029
7.5	18.6	-70.789	-82.774	-57.615	-60.076	-56.771	-65.734	-68.369	-77.611	-74.129	-85.578	-76.442	-72.37	-82.251	-76.474
7.5	18.6	-75.897	-73.633	-55.399	-53.653	-70.125	-64.568	-69.768	-64.933	-80.703	-82.133	-81.393	-77.285	-84.739	-70.828
7.5	18.6	-77.823	-64.538	-57.084	-57.783	-61.084	-67.317	-61.629	-76.627	-73.012	-70.458	-75.473	-71.83	-68.587	-70.67
7.5	18.6	-74.561	-61.148	-53.657	-52.331	-55.325	-61.785	-62.452	-70.415	-67.806	-72.237	-75.21	-68.464	-72.124	-65.635
7.5	18.6	-74.925	-62.267	-50.96	-52.154	-53.341	-61.171	-62.364	-69.058	-71.227	-75.17	-73.74	-71.705	-71.121	-66.444
7.5	18.6	-71.81	-64.243	-51.941	-52.957	-54.344	-61.389	-64.271	-70.623	-67.398	-74.012	-77.152	-71.761	-72.915	-66.453
7.5	18.6	-74.956	-63.749	-51.018	-53.209	-55.117	-62.849	-65.265	-70.763	-70.479	-73.893	-77.32	-70.237	-70.692	-67.68
7.5	18.6	-73.831	-64.418	-51.222	-53.39	-55.884	-62.278	-65.884	-70.999	-70.649	-72.273	-75.504	-68.176	-72.683	-67.589
7.5	18.6	-71.692	-63.203	-54.127	-51.476	-56.157	-61.791	-62.668	-69.809	-70.854	-75.105	-75.498	-68.876	-70.67	-66.987
7.5	18.6	-72.416	-60.723	-53.612	-53.09	-54.509	-63.708	-64.423	-68.342	-67.717	-74.181	-74.892	-69.349	-71.41	-65.924
7.5	18.6	-73.49	-63.977	-52.101	-52.992	-52.875	-62.726	-64.026	-68.923	-68.979	-73.097	-77.141	-71.221	-72.438	-67.656
7.5	18.6	-75.132	-64.316	-54.634	-51.022	-52.918	-62.584	-62.196	-71.66	-68.419	-73.746	-75.018	-67.998	-73.057	-66.541
7.5	18.6	-75.162	-63.295	-50.971	-50.848	-53.35	-64.054	-63.497	-68.616	-70.58	-73.3	-73.986	-68.109	-70.26	-65.812
7.5	18.6	-71.932	-63.611	-52.588	-52.365	-55.683	-61.528	-62.797	-71.31	-69.105	-71.997	-76.662	-68.613	-73.653	-68.166
7.5	18.6	-75.184	-63.553	-52.359	-54.211	-53.337	-63.414	-65.325	-70.16	-71.022	-72.653	-75.1	-70.533	-73.039	-67.913
7.5	18.6	-75.131	-62.149	-53.895	-51.733	-55.577	-63.4	-63.393	-71.991	-68.107	-72.186	-74.508	-70.863	-71.883	-66.61
7.5	18.6	-73.244	-63.202	-54.014	-52.713	-53.294	-61.907	-64.262	-68.319	-68.435	-72.429	-75.157	-70.528	-71.679	-66.899
7.5	18.6	-74.503	-61.265	-51.581	-51.267	-56.037	-62.656	-62.811	-69.777	-67.962	-72.653	-73.927	-69.74	-71.723	-66.758
6.5	18.6	-75.754	-70.724	-59.382	-51.842	-60.676	-75.966	-80.892	-92.456	-79.256	-68.957	-83.66	-83.555	-72.757	-81.881
6.5	18.6	-78.829	-68.668	-54.331	-55.086	-57.293	-70.329	-95.778	-87.092	-71.733	-84.327	-82.505	-73.753	-72.534	-69.243
6.5	18.6	-80.941	-66.114	-58.339	-58.346	-65.815	-71.989	-77.874	-90.647	-77.286	-76.17	-76.021	-72.25	-82.246	-69.978
6.5	18.6	-80.858	-70.916	-58.128	-51.968	-61.353	-83.677	-77.421	-90.813	-68.199	-86.213	-73.848	-69.017	-80.34	-69.823
6.5	18.6	-88.233	-62.524	-63.706	-66.126	-65.285	-87.758	-84.833	-91.42	-75.593	-78.551	-91.443	-76.562	-71.756	-66.359
6.5	18.6	-76.506	-73.477	-59.99	-55.21	-61.071	-73.4	-84.833	-92.669	-78.561	-69.685	-84.043	-76.098	-74.733	-78.124
6.5	18.6	-81.83	-77.2	-60.7	-59.07	-57.62	-76.612	-78.682	-92.669	-78.783	-82.707	-78.905	-76.305	-75.683	-69.904
6.5	18.6	-75.092	-59.84	-56.461	-52.365	-68.551	-75.222	-79.376	-84.651	-78.783	-67.261	-79.045	-76.514	-80.727	-71.462
6.5	18.6	-75.08	-66.77	-57.908	-51.089	-65.574	-77.048	-78.9	-84.651	-71.491	-69.219	-79.54	-73.699	-70.99	-74.643
6.5	18.6	-79.065	-71.296	-52.454	-62.873	-65.807	-64.536	-91.263	-93.769	-85.353	-72.259	-78.976	-69.404	-66.763	-73.803
6.5	18.6	-75.297	-62.053	-53.744	-51.206	-58.685	-69.792	-76.084	-85.305	-69.699	-68.89	-75.381	-68.014	-69.846	-66.508
6.5	18.6	-75.662	-63.173	-51.047	-51.029	-56.701	-69.178	-75.997	-83.949	-73.12	-71.823	-73.911	-71.255	-68.843	-67.317
6.5	18.6	-72.546	-65.149	-52.027	-51.832	-57.704	-69.396	-77.904	-85.513	-69.291	-70.665	-77.323	-71.311	-70.637	-67.326
6.5	18.6	-75.692	-64.655	-51.104	-52.084	-58.477	-70.856	-78.898	-85.654	-72.372	-70.546	-77.491	-69.787	-68.414	-68.553
6.5	18.6	-74.568	-65.324	-51.308	-52.266	-59.244	-70.285	-79.517	-85.889	-72.541	-68.926	-75.676	-67.726	-70.405	-68.462
6.5	18.6	-72.429	-64.109	-54.213	-50.351	-59.518	-69.799	-76.301	-84.699	-72.747	-71.758	-75.669	-68.426	-68.392	-67.86
6.5	18.6	-73.153	-61.629	-53.699	-51.966	-57.869	-71.715	-78.056	-83.232	-69.61	-70.834	-75.063	-68.899	-69.132	-66.797
6.5	18.6	-74.226	-64.882	-52.188	-51.867	-56.235	-70.733	-77.659	-83.813	-70.871	-69.75	-77.312	-70.771	-70.161	-68.529
6.5	18.6	-75.869	-65.222	-54.72	-49.897	-56.278	-70.591	-75.829	-86.55	-70.312	-70.399	-75.189	-67.548	-70.779	-67.414
6.5	18.6	-75.898	-64.201	-51.057	-49.723	-56.71	-72.061	-77.129	-83.506	-72.472	-69.953	-74.157	-67.658	-67.983	-66.686
6.5	18.6	-72.669	-64.517	-52.674	-51.24	-59.043	-69.535	-76.43	-86.2	-70.998	-68.65	-76.833	-68.162	-71.376	-69.039
6.5	18.6	-75.921	-64.458	-52.446	-53.086	-56.698	-71.421	-78.958	-85.05	-72.915	-69.306	-75.271	-70.083	-70.761	-68.786
6.5	18.6	-75.867	-63.055	-53.981	-50.609	-58.938	-71.407	-77.026	-86.881	-70	-68.839	-74.679	-70.413	-69.605	-67.483
6.5	18.6	-73.98	-64.108	-54.1	-51.588	-56.655	-69.914	-77.895	-83.21	-70.327	-69.082	-75.328	-70.077	-69.402	-67.773
6.5	18.6	-75.24	-62.171	-51.667	-50.142	-59.397	-70.663	-76.444	-84.668	-69.854	-69.306	-74.098	-69.29	-69.445	-67.631
5.5	18.6	-94.961	-64.379	-64.408	-59.517	-64.671	-68.22	-78.521	-82.162	-76.484	-88.477	-78.173	-70.657	-74.102	-68.587
5.5	18.6	-73.102	-64.098	-56.619	-50.023	-60.387	-73.621	-81.436	-86.219	-76.046	-75.472	-89.654	-71.006	-71.796	-80.082
5.5	18.6	-71.867	-59.373	-58.099	-58.433	-60.454	-68.979	-72.343	-77.979	-69.787	-71.202	-86.591	-83.019	-91.447	-84.477
5.5	18.6	-70.842	-58.957	-53.961	-54.383	-71.58	-69.435	-79.466	-77.881	-75.643	-70.758	-74.137	-80.079	-70.931	-79.413
5.5	18.6	-80.139	-67.592	-65.583	-50.467	-57.057	-76.002	-69.52	-79.41	-71.884	-96.858	-79.547	-84.869	-74.11	-79.744
5.5	18.6	-73.828	-64.311	-56.511	-56.277	-66.408	-80.879	-80.693	-77.624	-70.786	-72.662	-80.868	-76.02	-71.037	-69.664
5.5	18.6	-72.773	-66.597	-61.608	-48.376	-77.95	-70.002	-71.845	-77.524	-69.54	-74.281	-75.851	-71.32	-70.646	-75.756
5.5	18.6	-76.209	-64.678	-64.827	-47.602	-59.178	-68.899	-72.951	-76.046	-73.235	-82.607	-76.185	-70.508	-87.917	-73.442
5.5	18.6	-94.658	-65.542	-50.767	-55.142	-61.874	-78.303	-70.64	-71.665	-81.493	-77.336	-79.667	-69.374	-81.53	-77.946
5.5	18.6	-81.441	-65.105	-58.041	-52.363	-58.802	-77.421	-78.8	-82.139	-76.995	-76.533	-79.446	-69.34	-72.618	-73.923
5.5	18.6	-75.061	-57.364	-54.646	-48.067	-59.617	-67.314	-68.721	-74.086	-67.384	-71.974	-74.595	-67.918	-71.607	-70.289
5.5	18.6	-75.425	-58.483	-51.949	-47.89	-57.632	-66.701	-68.633	-72.73	-70.805	-74.907	-73.124	-71.158	-70.604	-71.098
5.5	18.6	-72.31	-60.459	-52.93	-48.693	-58.636	-66.919	-70.54	-74.294	-66.976	-73.749	-76.536	-71.214	-72.397	-71.107
5.5	18.6	-75.455	-59.965	-52.007	-48.945	-59.408	-68.379	-71.534	-74.435	-70.057	-73.629	-76.705	-69.691	-70.174	-72.335
5.5	18.6	-74.331	-60.634	-52.21	-49.127	-60.176	-67.808	-72.153	-74.671	-70.227	-72.01	-74.889	-67.629	-72.166	-72.243
5.5	18.6	-72.192	-59.419	-55.116	-47.212	-60.449	-67.321	-68.937	-73.48	-70.432	-74.842	-74.883	-68.329	-70.153	-71.641
5.5	18.6	-72.916	-56.939	-54.601	-48.827	-58.801	-69.238	-70.693	-72.013	-67.295	-73.918	-74.276	-68.803	-70.893	-70.578
5.5	18.6	-73.989	-60.193	-53.09	-48.728	-57.167	-68.256	-70.295	-72.594	-68.557	-72.834	-76.526	-70.675	-71.921	-72.31
5.5	18.6	-75.632	-60.532	-55.623	-46.758	-57.209	-68.113	-68.465	-75.331	-67.997	-73.483	-74.403	-67.451	-72.54	-71.195
5.5	18.6	-75.661	-59.511	-51.96	-46.584	-57.642	-69.583	-69.766	-72.288	-70.158	-73.037	-73.37	-67.562	-69.743	-70.467
5.5	18.6	-72.432	-59.827	-53.577	-48.101	-59.975	-67.058	-69.066	-74.981	-68.683	-71.734	-76.047	-68.066	-73.136	-72.82
5.5	18.6	-75.684	-59.769	-53.348	-49.947	-57.629	-68.943	-71.594	-73.831	-70.6	-72.39	-74.484	-69.986	-72.521	-72.568
5.5	18.6	-75.63	-58.365	-54.884	-47.469	-59.869	-68.929	-69.662	-75.663	-67.685	-71.923	-73.892	-70.317	-71.366	-71.265
5.5	18.6	-73.743	-59.418	-55.003	-48.449	-57.586	-67.436	-70.531	-71.991	-68.013	-72.166	-74.541	-69.981	-71.162	-71.554
5.5	18.6	-75.003	-57.481	-52.569	-47.003	-60.329	-68.186	-69.08	-73.449	-67.54	-72.39	-73.311	-69.194	-71.206	-71.412
4.5	18.6	-83.715	-67.946	-57.636	-51.342	-60.341	-60.513	-69.81	-81.841	-70.504	-76.777	-72.273	-68.999	-72.174	-70.693
4.5	18.6	-75.371	-74.711	-55.822	-49.35	-57.064	-68.006	-73.588	-74.738	-79.985	-77.044	-92.17	-92.097	-73.059	-69.621
4.5	18.6	-86.479	-76.052	-70.153	-52.284	-61.441	-67.972	-76.823	-79.94	-83.046	-80.161	-96.491	-88.213	-74.55	-72.528
4.5	18.6	-71.965	-73.278	-59.948	-48.278	-68.607	-64.014	-82.18	-85.823	-74.938	-93.255	-75.828	-72.562	-77.117	-85.281
4.5	18.6	-76.686	-68.74	-61.32	-49.054	-57.58	-64.701	-69.802	-82.516	-86.178	-73.388	-76.278	-83.521	-83.887	-74.694
4.5	18.6	-76.446	-67.821	-66.398	-51.345	-62.354	-66.292	-76.343	-86.022	-74.594	-76.49	-75.415	-68.86	-70.765	-68.018
4.5	18.6	-76.449	-67.317	-59.459	-43.647	-58.2	-64.871	-65.651	-79.556	-76.638	-72.853	-92.611	-72.339	-82.91	-70.643
4.5	18.6	-70.698	-64.665	-57.513	-49.017	-63.866	-69.85	-71.32	-84.862	-77.638	-68.183	-71.661	-88.006	-71.902	-68.187
4.5	18.6	-78.571	-76.899	-61.233	-49.681	-60.921	-80.323	-85.859	-92.658	-77.626	-80.22	-81.202	-67.456	-77.966	-68.863
4.5	18.6	-75.662	-64.359	-58.907	-67.901	-69.399	-66.923	-70.939	-83.817	-71.022	-72.222	-82.723	-72.845	-78.652	-65.177
4.5	18.6	-73.283	-63.479	-56.443	-45.998	-57.758	-61.485	-67.331	-78.398	-70.412	-70.415	-76.248	-70.788	-71.291	-65.357
4.5	18.6	-73.647	-64.599	-53.746	-45.822	-55.774	-60.871	-67.243	-77.042	-73.833	-73.348	-74.777	-74.029	-70.289	-66.165
4.5	18.6	-70.532	-66.575	-54.726	-46.625	-56.777	-61.089	-69.15	-78.607	-70.004	-72.189	-78.19	-74.085	-72.082	-66.174
4.5	18.6	-73.677	-66.081	-53.803	-46.877	-57.55	-62.549	-70.144	-78.747	-73.085	-72.07	-78.358	-72.561	-69.859	-67.402
4.5	18.6	-72.553	-66.75	-54.007	-47.058	-58.317	-61.978	-70.763	-78.983	-73.255	-70.45	-76.542	-70.5	-71.85	-67.31
4.5	18.6	-70.414	-65.535	-56.912	-45.143	-58.59	-61.491	-67.547	-77.793	-73.46	-73.283	-76.536	-71.2	-69.837	-66.708
4.5	18.6	-71.138	-63.055	-56.398	-46.758	-56.942	-63.408	-69.303	-76.326	-70.323	-72.359	-75.93	-71.673	-70.577	-65.646
4.5	18.6	-72.211	-66.308	-54.887	-46.66	-55.308	-62.426	-68.905	-76.906	-71.584	-71.274	-78.179	-73.545	-71.606	-67.377
4.5	18.6	-73.854	-66.648	-57.419	-44.69	-55.35	-62.284	-67.075	-79.644	-71.025	-71.924	-76.056	-70.322	-72.224	-66.262
4.5	18.6	-73.883	-65.627	-53.756	-44.515	-55.783	-63.754	-68.376	-76.6	-73.186	-71.478	-75.024	-70.433	-69.428	-65.534
4.5	18.6	-70.654	-65.943	-55.373	-46.033	-58.116	-61.228	-67.676	-79.294	-71.711	-70.174	-77.7	-70.936	-72.821	-67.887
4.5	18.6	-73.906	-65.884	-55.145	-47.878	-55.77	-63.114	-70.204	-78.144	-73.628	-70.83	-76.138	-72.857	-72.206	-67.635
4.5	18.6	-73.853	-64.481	-56.68	-45.401	-58.01	-63.1	-68.272	-79.975	-70.713	-70.364	-75.546	-73.187	-71.051	-66.332
4.5	18.6	-71.965	-65.534	-56.799	-46.38	-55.727	-61.607	-69.141	-76.303	-71.041	-70.606	-76.194	-72.851	-70.847	-66.621
4.5	18.6	-73.225	-63.596	-54.366	-44.935	-58.47	-62.356	-67.69	-77.761	-70.567	-70.83	-74.965	-72.064	-70.891	-66.479
3.5	18.6	-71.211	-61.514	-68.946	-69.435	-80.787	-71.704	-72.501	-79.017	-81.327	-75.613	-72.684	-77.097	-80.624	-67.445
3.5	18.6	-83.114	-63.675	-62.502	-60.899	-67.714	-75.874	-74.884	-82.059	-76.212	-79.909	-70.846	-70.91	-79.349	-74.798
3.5	18.6	-74.369	-70.839	-62.337	-69.72	-61.838	-85.09	-64.87	-70.841	-89.74	-70.964	-68.171	-91.166	-75.38	-70.39
3.5	18.6	-74.795	-66.384	-62.676	-45.862	-78.103	-77.223	-68.485	-84.934	-76.525	-68.767	-79.436	-89.552	-84.283	-71.729
3.5	18.6	-73.304	-75.686	-60.012	-56.546	-67.125	-71.034	-70.054	-71.308	-75.164	-68.767	-78.849	-79.416	-76.548	-71.089
3.5	18.6	-76.346	-68.453	-56.319	-53.477	-62.362	-73.172	-70.694	-68.005	-70.979	-77.092	-83.353	-70.965	-76.511	-71.075
3.5	18.6	-78.266	-71.625	-56.274	-49.456	-60.364	-75.169	-68.867	-76.797	-83.457	-77.369	-74.527	-70.508	-87.912	-76.259
3.5	18.6	-78.221	-72.157	-71.794	-50.902	-62.006	-72.419	-71.278	-68.745	-73.93	-79.852	-71.64	-83.641	-79.545	-68.508
3.5	18.6	-73.625	-62.923	-59.723	-53.838	-59.187	-72.042	-75.897	-74.724	-84.807	-70.522	-80	-92.516	-79.413	-75.354
3.5	18.6	-81.676	-66.307	-79.856	-42.062	-65.147	-72.173	-81.61	-69.468	-81.609	-72.448	-74.092	-76.302	-77.905	-78.344
3.5	18.6	-72.571	-61.257	-59.648	-50.028	-62.244	-68.728	-65.013	-69.811	-72.57	-67.486	-69.943	-73.506	-74.74	-66.485
3.5	18.6	-72.936	-62.376	-56.951	-49.852	-60.26	-68.115	-64.926	-68.455	-75.991	-70.419	-68.472	-76.746	-73.737	-67.294
3.5	18.6	-69.82	-64.352	-57.931	-50.654	-61.263	-68.333	-66.833	-70.019	-72.162	-69.26	-71.884	-76.803	-75.531	-67.303
3.5	18.6	-72.966	-63.858	-57.008	-50.907	-62.036	-69.793	-67.826	-70.16	-75.243	-69.141	-72.053	-75.279	-73.308	-68.53
3.5	18.6	-71.842	-64.527	-57.212	-51.088	-62.803	-69.222	-68.446	-70.396	-75.413	-67.521	-70.237	-73.217	-75.299	-68.439
3.5	18.6	-69.703	-63.312	-60.117	-49.173	-63.076	-68.735	-65.229	-69.205	-75.618	-70.354	-70.23	-73.917	-73.286	-67.837
3.5	18.6	-70.426	-60.832	-59.603	-50.788	-61.428	-70.652	-66.985	-67.738	-72.481	-69.43	-69.624	-74.391	-74.026	-66.774
3.5	18.6	-71.5	-64.086	-58.092	-50.69	-59.794	-69.669	-66.587	-68.319	-73.743	-68.345	-71.874	-76.263	-75.055	-68.506
3.5	18.6	-73.142	-64.425	-60.624	-48.72	-59.836	-69.527	-64.757	-71.056	-73.183	-68.995	-69.75	-73.04	-75.673	-67.391
3.5	18.6	-73.172	-63.404	-56.961	-48.545	-60.269	-70.997	-66.058	-68.012	-75.344	-68.549	-68.718	-73.15	-72.877	-66.663
3.5	18.6	-69.943	-63.72	-58.578	-50.063	-62.602	-68.472	-65.358	-70.706	-73.869	-67.245	-71.394	-73.654	-76.27	-69.016
3.5	18.6	-73.195	-63.662	-58.35	-51.908	-60.256	-70.357	-67.887	-69.556	-75.786	-67.901	-69.832	-75.574	-75.655	-68.764
3.5	18.6	-73.141	-62.258	-59.885	-49.431	-62.496	-70.343	-65.955	-71.387	-72.871	-67.435	-69.24	-75.905	-74.499	-67.46
3.5	18.6	-71.254	-63.311	-60.004	-50.41	-60.213	-68.85	-66.824	-67.716	-73.199	-67.677	-69.889	-75.569	-74.296	-67.75
3.5	18.6	-72.514	-61.374	-57.571	-48.964	-62.956	-69.6	-65.372	-69.174	-72.726	-67.901	-68.659	-74.782	-74.339	-67.608
2.5	18.6	-86.887	-65.181	-59.16	-47.387	-72.924	-70.347	-79.354	-83.71	-77.581	-73.434	-76.229	-90.105	-76.436	-92.218
2.5	18.6	-70.9	-66.909	-69.432	-45.035	-60.552	-68.957	-77.045	-75.214	-78.622	-75.159	-81.83	-70.07	-86.459	-86.798
2.5	18.6	-77.118	-68.913	-61.819	-57.818	-60.759	-76.652	-69.201	-80.762	-72.95	-75.159	-82.051	-70.863	-77.086	-76.461
2.5	18.6	-74.147	-59.94	-66.364	-59.445	-64.438	-71.651	-78.16	-76.144	-81.085	-80.599	-80.145	-81.554	-75.681	-83.764
2.5	18.6	-77.856	-65.168	-60.294	-38.203	-68.954	-68.024	-69.573	-89.984	-76.879	-79.526	-76.743	-71.552	-81.141	-74.733
2.5	18.6	-76.043	-68.765	-65.733	-42.975	-59.679	-82.533	-75.389	-79.001	-88.77	-78.246	-86.411	-72.967	-93.319	-74.755
2.5	18.6	-82.541	-65.477	-62.305	-36.814	-66.754	-71.876	-70.392	-81.163	-84.023	-83.231	-76.609	-78.073	-75.999	-78.809
2.5	18.6	-74.781	-70.945	-66.49	-62.393	-64.474	-69.22	-80.114	-73.6	-89.995	-74.37	-73.652	-72.99	-75.81	-76.816
2.5	18.6	-77.696	-66.762	-64.962	-41.258	-56.559	-80.909	-69.339	-75.514	-80.372	-78.989	-77.92	-86.09	-88.368	-79.601
2.5	18.6	-71.301	-77.833	-60.833	-60.092	-67.249	-62.738	-73.432	-72.459	-89.136	-90.354	-75.825	-77.381	-88.368	-95.742
2.5	18.6	-73.006	-60.89	-59.343	-43.951	-60.015	-66.429	-67.299	-73.976	-75.136	-72.262	-73.324	-70.463	-76.86	-75.956
2.5	18.6	-73.37	-62.009	-56.646	-43.774	-58.031	-65.815	-67.211	-72.62	-78.557	-75.195	-71.854	-73.703	-75.857	-76.764
2.5	18.6	-70.255	-63.985	-57.626	-44.577	-59.034	-66.033	-69.119	-74.185	-74.728	-74.037	-75.266	-73.76	-77.651	-76.773
2.5	18.6	-73.4	-63.491	-56.703	-44.829	-59.806	-67.493	-70.112	-74.325	-77.809	-73.917	-75.434	-72.236	-75.428	-78.001
2.5	18.6	-72.276	-64.16	-56.907	-45.01	-60.574	-66.922	-70.732	-74.561	-77.979	-72.298	-73.619	-70.174	-77.419	-77.91
2.5	18.6	-70.137	-62.945	-59.812	-43.096	-60.847	-66.436	-67.515	-73.37	-78.184	-75.13	-73.612	-70.874	-75.406	-77.308
2.5	18.6	-70.861	-60.465	-59.298	-44.71	-59.199	-68.352	-69.271	-71.903	-75.047	-74.206	-73.006	-71.348	-76.146	-76.245
2.5	18.6	-71.934	-63.719	-57.787	-44.612	-57.565	-67.37	-68.873	-72.484	-76.309	-73.122	-75.255	-73.22	-77.174	-77.977
2.5	18.6	-73.577	-64.058	-60.32	-42.642	-57.607	-67.228	-67.043	-75.222	-75.749	-73.771	-73.132	-69.997	-77.793	-76.862
2.5	18.6	-73.606	-63.037	-56.656	-42.467	-58.04	-68.698	-68.344	-72.178	-77.91	-73.325	-72.1	-70.107	-74.996	-76.133
2.5	18.6	-70.377	-63.353	-58.274	-43.985	-60.373	-66.172	-67.644	-74.871	-76.435	-72.022	-74.776	-70.611	-78.389	-78.486
2.5	18.6	-73.629	-63.295	-58.045	-45.83	-58.027	-68.058	-70.173	-73.722	-78.352	-72.678	-73.214	-72.532	-77.775	-78.234
2.5	18.6	-73.575	-61.891	-59.581	-43.353	-60.267	-68.044	-68.241	-75.553	-75.437	-72.211	-72.622	-72.862	-76.619	-76.931
2.5	18.6	-71.688	-62.944	-59.699	-44.333	-57.984	-66.551	-69.11	-71.881	-75.765	-72.454	-73.271	-72.526	-76.415	-77.22
2.5	18.6	-72.948	-61.007	-57.266	-42.887	-60.727	-67.3	-67.658	-73.339	-75.292	-72.678	-72.041	-71.739	-76.459	-77.079
1.5	18.6	-76.765	-76.536	-72.234	-44.512	-70.931	-66.271	-71.526	-79.426	-80.061	-77.918	-84.708	-78.122	-78.9	-82.1
1.5	18.6	-77.026	-71.218	-69.879	-49.175	-63.29	-73.574	-76.69	-74.758	-74.085	-68.263	-71.997	-84.87	-82.3	-72.658
1.5	18.6	-80.995	-81.009	-67.663	-43.123	-60.106	-75.932	-75.618	-74.051	-68.344	-72.984	-82.97	-78.367	-69.836	-70.056
1.5	18.6	-75.331	-64.74	-59.835	-50.486	-56.968	-71.383	-83.341	-84.447	-73.27	-69.727	-73.183	-71.291	-83.455	-84.878
1.5	18.6	-79.695	-70.773	-59.166	-48.232	-65.088	-70.451	-66.508	-77.584	-84.292	-66.02	-73.526	-77.139	-79.158	-76.107
1.5	18.6	-74.317	-65.501	-60.665	-51.118	-72.737	-71.422	-72.875	-71.249	-73.933	-78.963	-75.456	-77.512	-74.238	-77.567
1.5	18.6	-85.531	-80.205	-69.263	-42.938	-60.906	-67.538	-80.183	-72.073	-81.668	-81.496	-80.611	-73.724	-72.408	-69.677
1.5	18.6	-91.852	-66.245	-63.175	-41.256	-60.039	-69.128	-69.221	-73.719	-75.232	-69.756	-75.975	-78.309	-70.431	-78.135
1.5	18.6	-74.021	-69.696	-57.282	-50.633	-64.224	-76.407	-75.797	-70.713	-70.995	-75.14	-83.344	-80.215	-76.247	-72.698
1.5	18.6	-76.487	-66.084	-76.683	-41.552	-59.727	-78.983	-75.871	-82.954	-77.575	-74.379	-73.144	-80.093	-75.038	-72.944
1.5	18.6	-75.281	-64.501	-61.188	-41.111	-59.183	-66.247	-67.862	-71.318	-69.14	-66.82	-72.074	-71.263	-71.194	-69.668
1.5	18.6	-75.645	-65.621	-58.491	-40.934	-57.198	-65.634	-67.775	-69.962	-72.561	-69.753	-70.604	-74.503	-70.192	-70.477
1.5	18.6	-72.53	-67.597	-59.472	-41.737	-58.201	-65.852	-69.682	-71.527	-68.732	-68.595	-74.016	-74.559	-71.985	-70.486
1.5	18.6	-75.675	-67.102	-58.549	-41.989	-58.974	-67.311	-70.675	-71.667	-71.814	-68.475	-74.184	-73.036	-69.762	-71.713
1.5	18.6	-74.551	-67.772	-58.752	-42.171	-59.741	-66.74	-71.295	-71.903	-71.983	-66.856	-72.368	-70.974	-71.753	-71.622
1.5	18.6	-72.412	-66.557	-61.658	-40.256	-60.015	-66.254	-68.078	-70.713	-72.189	-69.688	-72.362	-71.674	-69.74	-71.02
1.5	18.6	-73.136	-64.076	-61.143	-41.871	-58.366	-68.171	-69.834	-69.246	-69.052	-68.764	-71.756	-72.148	-70.48	-69.957
1.5	18.6	-74.209	-67.33	-59.632	-41.772	-56.732	-67.188	-69.436	-69.826	-70.313	-67.68	-74.005	-74.02	-71.509	-71.689
1.5	18.6	-75.852	-67.67	-62.165	-39.802	-56.775	-67.046	-67.606	-72.564	-69.753	-68.329	-71.882	-70.796	-72.127	-70.574
1.5	18.6	-75.881	-66.649	-58.502	-39.628	-57.208	-68.516	-68.907	-69.52	-71.914	-67.883	-70.85	-70.907	-69.331	-69.846
1.5	18.6	-72.652	-66.965	-60.119	-41.145	-59.54	-65.991	-68.207	-72.214	-70.44	-66.58	-73.526	-71.411	-72.724	-72.199
1.5	18.6	-75.904	-66.906	-59.89	-42.991	-57.195	-67.876	-70.736	-71.064	-72.356	-67.236	-71.964	-73.331	-72.109	-71.946
1.5	18.6	-75.85	-65.503	-61.426	-40.514	-59.435	-67.862	-68.804	-72.895	-69.441	-66.769	-71.372	-73.662	-70.953	-70.643
1.5	18.6	-73.963	-66.556	-61.545	-41.493	-57.152	-66.369	-69.673	-69.223	-69.769	-67.012	-72.021	-73.326	-70.75	-70.933
1.5	18.6	-75.223	-64.618	-59.111	-40.047	-59.895	-67.119	-68.221	-70.681	-69.296	-67.236	-70.791	-72.539	-70.793	-70.791
0.5	18.6	-74.81	-78.588	-60.703	-51.108	-66.482	-72.53	-73.145	-80.216	-81.374	-65.889	-80.684	-72.199	-82.669	-76.509
0.5	18.6	-80.287	-70.296	-62.682	-40.373	-62.921	-69.743	-68.148	-74.931	-76.958	-74.383	-86.259	-71.558	-88.746	-75.873
0.5	18.6	-83.639	-72.044	-62.71	-43.911	-70.026	-68.451	-73.682	-76.083	-84.832	-72.855	-91.975	-77.767	-89.089	-85.211
0.5	18.6	-77.749	-69.496	-71.359	-42.117	-62.549	-73.656	-83.967	-72.275	-72.617	-73.07	-81.688	-85.047	-79.672	-74.562
0.5	18.6	-78.38	-67.806	-66.596	-45.76	-67.462	-90.477	-70.952	-82.695	-82.059	-75.733	-75.639	-73.72	-83.567	-75.124
0.5	18.6	-88.228	-91.741	-65.835	-42.463	-68.008	-88.891	-75.06	-76.893	-77.464	-70.756	-80.191	-76.136	-86.399	-77.963
0.5	18.6	-77.843	-66.703	-59.157	-48.617	-59.147	-79.499	-76.112	-73.595	-83.8	-75.02	-82.757	-92.904	-89.689	-84.104
0.5	18.6	-75.605	-71.57	-61.483	-44.967	-72.779	-70.287	-73.786	-77.112	-93.239	-70.491	-74.905	-75.787	-77.728	-81.09
0.5	18.6	-82.117	-69.186	-68.609	-58.706	-61.694	-66.25	-77.793	-69.291	-82.056	-74.705	-76.048	-74.884	-79.889	-74.1
0.5	18.6	-77.211	-76.204	-70.082	-41.781	-60.944	-73.359	-70.507	-79.9	-82.82	-78.693	-77.843	-81.031	-79.249	-72.374
0.5	18.6	-75.666	-66.664	-60.525	-40.789	-60.982	-69.453	-67.414	-71.52	-74.917	-66.515	-75.382	-71.402	-78.663	-71.677
0.5	18.6	-76.03	-67.783	-57.828	-40.612	-58.998	-68.839	-67.327	-70.164	-78.338	-69.448	-73.911	-74.642	-77.66	-72.486
0.5	18.6	-72.915	-69.759	-58.809	-41.415	-60.001	-69.057	-69.234	-71.729	-74.509	-68.29	-77.323	-74.699	-79.454	-72.495
0.5	18.6	-76.06	-69.265	-57.886	-41.667	-60.773	-70.517	-70.228	-71.869	-77.59	-68.17	-77.492	-73.175	-77.231	-73.722
0.5	18.6	-74.936	-69.934	-58.09	-41.849	-61.541	-69.946	-70.847	-72.105	-77.76	-66.551	-75.676	-71.113	-79.222	-73.631
0.5	18.6	-72.797	-68.719	-60.995	-39.934	-61.814	-69.459	-67.631	-70.914	-77.965	-69.383	-75.67	-71.813	-77.209	-73.029
0.5	18.6	-73.521	-66.239	-60.48	-41.549	-60.166	-71.376	-69.386	-69.447	-74.828	-68.459	-75.063	-72.287	-77.949	-71.966
0.5	18.6	-74.594	-69.493	-58.969	-41.45	-58.532	-70.394	-68.989	-70.028	-76.089	-67.375	-77.313	-74.159	-78.977	-73.698
0.5	18.6	-76.237	-69.832	-61.502	-39.48	-58.574	-70.252	-67.159	-72.766	-75.53	-68.024	-75.19	-70.936	-79.596	-72.583
0.5	18.6	-76.266	-68.811	-57.839	-39.306	-59.007	-71.721	-68.459	-69.722	-77.691	-67.578	-74.157	-71.046	-76.799	-71.855
0.5	18.6	-73.037	-69.127	-59.456	-40.823	-61.34	-69.196	-67.76	-72.415	-76.216	-66.275	-76.834	-71.55	-80.192	-74.208
0.5	18.6	-76.289	-69.069	-59.227	-42.669	-58.994	-71.081	-70.288	-71.266	-78.133	-66.93	-75.271	-73.47	-79.578	-73.955
0.5	18.6	-76.235	-67.665	-60.763	-40.191	-61.234	-71.068	-68.356	-73.097	-75.218	-66.464	-74.679	-73.801	-78.422	-72.652
0.5	18.6	-74.348	-68.718	-60.882	-41.171	-58.951	-69.574	-69.225	-69.425	-75.546	-66.706	-75.328	-73.465	-78.218	-72.942
0.5	18.6	-75.608	-66.781	-58.449	-39.725	-61.694	-70.324	-67.774	-70.883	-75.072	-66.931	-74.098	-72.678	-78.262	-72.8
0.5	19.6	-71.972	-68.66	-71.203	-43.554	-79.025	-76.917	-80.066	-79.525	-83.398	-76.849	-75.764	-77.058	-75.494	-70.534
0.5	19.6	-75.941	-74.057	-64.699	-34.224	-67.719	-68.469	-84.861	-85.631	-84.717	-74.841	-69.804	-70.939	-79.559	-77.758
0.5	19.6	-76.182	-66.725	-65.541	-51.295	-66.267	-74.691	-74.599	-80.246	-81.501	-74.307	-79.135	-71.508	-85.632	-70.246
0.5	19.6	-78.713	-67.914	-64.402	-47.329	-65.426	-78.034	-79.768	-79.525	-78.763	-77.229	-77.955	-70.817	-76.802	-81.028
0.5	19.6	-67.519	-64.3	-63.185	-41.038	-71.15	-70.356	-74.334	-74.929	-84.533	-80.049	-74.273	-76.499	-77.417	-80.883
0.5	19.6	-69.798	-72.149	-66.519	-38.012	-75.75	-77.258	-75.028	-79.459	-83.094	-74.886	-79.067	-78.536	-85.579	-75.937
0.5	19.6	-70.985	-71.09	-61.236	-35.613	-59.832	-78.927	-85.596	-79.459	-83.058	-66.725	-69.736	-79.935	-78.125	-73.02
0.5	19.6	-67.1	-74.471	-64.529	-40.605	-64.538	-80.011	-66.726	-80.264	-85.222	-73.003	-96.292	-78.071	-81.356	-90.964
0.5	19.6	-67.186	-72.878	-66.022	-39.692	-65.837	-84.851	-70.033	-78.712	-84.416	-82.715	-81.044	-70.812	-76.507	-70.919
0.5	19.6	-71.425	-70.756	-71.084	-41.409	-64.487	-70.06	-67.277	-74.654	-80.404	-69.61	-78.433	-80.63	-82.029	-72.672
0.5	19.6	-67.761	-63.6	-61.446	-36.086	-63.784	-70.096	-68.928	-74.461	-76.106	-68.377	-72.733	-68.779	-74.843	-70.382
0.5	19.6	-68.125	-64.72	-58.749	-35.909	-61.799	-69.482	-68.84	-73.105	-79.527	-71.31	-71.263	-72.019	-73.84	-71.191
0.5	19.6	-65.01	-66.696	-59.729	-36.712	-62.803	-69.7	-70.748	-74.67	-75.698	-70.152	-74.675	-72.076	-75.634	-71.2
0.5	19.6	-68.155	-66.202	-58.806	-36.964	-63.575	-71.16	-71.741	-74.81	-78.779	-70.032	-74.843	-70.552	-73.411	-72.427
0.5	19.6	-67.031	-66.871	-59.01	-37.145	-64.343	-70.589	-72.361	-75.046	-78.948	-68.413	-73.027	-68.49	-75.402	-72.336
0.5	19.6	-64.892	-65.656	-61.915	-35.231	-64.616	-70.102	-69.144	-73.856	-79.154	-71.245	-73.021	-69.19	-73.389	-71.734
0.5	19.6	-65.616	-63.176	-61.401	-36.845	-62.968	-72.019	-70.9	-72.389	-76.017	-70.321	-72.415	-69.664	-74.129	-70.671
0.5	19.6	-66.689	-66.429	-59.89	-36.747	-61.334	-71.037	-70.502	-72.969	-77.278	-69.236	-74.664	-71.536	-75.158	-72.403
0.5	19.6	-68.332	-66.769	-62.422	-34.777	-61.376	-70.895	-68.672	-75.707	-76.718	-69.886	-72.541	-68.313	-75.776	-71.288
0.5	19.6	-68.361	-65.748	-58.759	-34.603	-61.809	-72.365	-69.973	-72.663	-78.879	-69.44	-71.509	-68.423	-72.98	-70.56
0.5	19.6	-65.132	-66.064	-60.376	-36.12	-64.142	-69.839	-69.273	-75.357	-77.405	-68.137	-74.185	-68.927	-76.373	-72.913
0.5	19.6	-68.384	-66.005	-60.148	-37.966	-61.796	-71.725	-71.802	-74.207	-79.322	-68.792	-72.623	-70.848	-75.758	-72.661
0.5	19.6	-68.33	-64.602	-61.684	-35.488	-64.036	-71.711	-69.869	-76.038	-76.406	-68.326	-72.031	-71.178	-74.602	-71.357
0.5	19.6	-66.443	-65.655	-61.802	-36.468	-61.753	-70.218	-70.739	-72.366	-76.734	-68.568	-72.68	-70.842	-74.399	-71.647
0.5	19.6	-67.703	-63.718	-59.369	-35.022	-64.496	-70.967	-69.287	-73.824	-76.261	-68.792	-71.45	-70.055	-74.442	-71.505
1.5	19.6	-72.299	-64.357	-62.491	-41.075	-63.81	-75.552	-67.292	-70.394	-70.724	-79.022	-75.467	-78.761	-77.983	-69.194
1.5	19.6	-84.05	-68.991	-63.577	-47.666	-64.522	-65.834	-71.586	-76.988	-68.38	-70.991	-78.505	-70.158	-85.487	-82.455
1.5	19.6	-87.854	-74.975	-74.243	-41.213	-60.084	-72.114	-74.408	-81.506	-72.239	-73.399	-86.473	-72.87	-81.173	-75.516
1.5	19.6	-66.34	-67.195	-62.082	-38.949	-68.914	-74.969	-67.66	-79.503	-78.364	-72.834	-84.938	-71.614	-82.044	-76.271
1.5	19.6	-73.835	-71.185	-64.561	-40.478	-63.734	-83.835	-76.321	-77.046	-71.05	-83.55	-78.481	-74.475	-77.895	-73.29
1.5	19.6	-72.66	-77.184	-69.449	-48.253	-59.381	-71.881	-83.02	-73.482	-75.955	-75.167	-73.184	-76.391	-86.582	-75.149
1.5	19.6	-81.434	-64.107	-66.463	-38.683	-75.723	-83.078	-70.212	-84.34	-71.565	-66.601	-87.263	-78.598	-77.926	-75.709
1.5	19.6	-88.551	-75.893	-63.653	-55.695	-62.32	-66.283	-69.07	-78.936	-75.093	-78.989	-78.195	-74.856	-94.991	-80.413
1.5	19.6	-81.376	-72.01	-67.987	-42.402	-65.314	-79.39	-67.443	-76.446	-69.888	-77.36	-80.409	-83.223	-91.743	-66.728
1.5	19.6	-81.355	-61.245	-67.19	-47.802	-61.544	-69.977	-89.933	-80.218	-72.268	-71.305	-92.961	-75.759	-80.208	-73.4
1.5	19.6	-75.054	-63.015	-61.773	-39.03	-60.316	-68.43	-66.794	-73.107	-65.748	-68.277	-76.17	-68.969	-78.596	-68.799
1.5	19.6	-75.418	-64.134	-59.076	-38.853	-58.331	-67.816	-66.706	-71.751	-69.169	-71.21	-74.7	-72.209	-77.594	-69.607
1.5	19.6	-72.303	-66.11	-60.057	-39.656	-59.334	-68.034	-68.613	-73.315	-65.34	-70.052	-78.112	-72.266	-79.387	-69.616
1.5	19.6	-75.449	-65.616	-59.134	-39.909	-60.107	-69.494	-69.607	-73.456	-68.421	-69.933	-78.28	-70.742	-77.164	-70.844
1.5	19.6	-74.325	-66.285	-59.338	-40.09	-60.874	-68.923	-70.226	-73.692	-68.59	-68.313	-76.465	-68.68	-79.155	-70.752
1.5	19.6	-72.185	-65.07	-62.243	-38.175	-61.148	-68.436	-67.01	-72.501	-68.796	-71.145	-76.458	-69.38	-77.142	-70.15
1.5	19.6	-72.909	-62.59	-61.728	-39.79	-59.499	-70.353	-68.766	-71.034	-65.659	-70.221	-75.852	-69.854	-77.882	-69.088
1.5	19.6	-73.983	-65.844	-60.217	-39.691	-57.865	-69.371	-68.368	-71.615	-66.92	-69.137	-78.101	-71.726	-78.911	-70.819
1.5	19.6	-75.625	-66.183	-62.75	-37.722	-57.908	-69.229	-66.538	-74.352	-66.36	-69.786	-75.978	-68.503	-79.529	-69.704
1.5	19.6	-75.655	-65.162	-59.087	-37.547	-58.341	-70.698	-67.839	-71.309	-68.521	-69.34	-74.946	-68.613	-76.733	-68.976
1.5	19.6	-72.426	-65.478	-60.704	-39.065	-60.673	-68.173	-67.139	-74.002	-67.047	-68.037	-77.622	-69.117	-80.126	-71.329
1.5	19.6	-75.677	-65.42	-60.475	-40.91	-58.328	-70.058	-69.667	-72.852	-68.964	-68.693	-76.06	-71.038	-79.511	-71.077
1.5	19.6	-75.624	-64.016	-62.011	-38.433	-60.568	-70.045	-67.735	-74.684	-66.048	-68.226	-75.468	-71.368	-78.356	-69.774
1.5	19.6	-73.737	-65.069	-62.13	-39.412	-58.285	-68.551	-68.604	-71.012	-66.376	-68.469	-76.117	-71.032	-78.152	-70.063
1.5	19.6	-74.996	-63.132	-59.697	-37.966	-61.028	-69.301	-67.153	-72.47	-65.903	-68.693	-74.887	-70.245	-78.196	-69.921
2.5	19.6	-68.873	-61.831	-63.726	-51.31	-61.133	-73.714	-74.613	-85.211	-78.195	-89.162	-79.969	-77.052	-84.398	-71.753
2.5	19.6	-77.502	-74.437	-59.15	-73.547	-58.167	-68.38	-63.803	-78.457	-74.401	-74.701	-82.066	-72.676	-74.523	-70.76
2.5	19.6	-72.751	-67.044	-67.532	-43.796	-60.884	-67.435	-73.458	-69.759	-83.596	-76.112	-75.277	-69.566	-82.047	-75.516
2.5	19.6	-77.787	-68.342	-60.37	-41.338	-73.271	-72.085	-74.137	-71.154	-82.88	-87.685	-80.009	-80.784	-88.768	-78.148
2.5	19.6	-69.717	-67.085	-61.099	-39.687	-72.469	-69.754	-89.867	-67.874	-69.583	-70.709	-75.413	-79.818	-77.456	-71.898
2.5	19.6	-80.463	-64.725	-60.965	-50.13	-63.262	-76.881	-69.514	-73.568	-70.105	-74.332	-79.696	-76.08	-76.983	-73.095
2.5	19.6	-73.214	-64.882	-64.805	-39.485	-70.826	-80.402	-78.968	-73.353	-76.14	-87.784	-74.224	-71.906	-71.152	-71.175
2.5	19.6	-79.369	-64.942	-81.765	-40.064	-61.725	-74.844	-78.968	-68.533	-77.813	-79.018	-70.317	-86.327	-77.393	-75.201
2.5	19.6	-71.928	-89.702	-68.773	-49.976	-57.398	-74.065	-71.154	-74.888	-79.938	-77.104	-77.129	-75.047	-78.922	-68.279
2.5	19.6	-77.948	-68.864	-54.762	-40.36	-57.903	-69.366	-74.221	-78.626	-78.448	-80.15	-72.533	-69.423	-84.092	-76.794
2.5	19.6	-71.034	-62.486	-59.898	-41.778	-59.485	-66.831	-67.969	-69.363	-70.305	-73.031	-71.246	-69.166	-74.567	-67.248
2.5	19.6	-71.398	-63.605	-57.201	-41.601	-57.5	-66.217	-67.882	-68.007	-73.726	-75.964	-69.776	-72.407	-73.564	-68.057
2.5	19.6	-68.283	-65.581	-58.182	-42.404	-58.504	-66.435	-69.789	-69.572	-69.897	-74.806	-73.188	-72.463	-75.357	-68.066
2.5	19.6	-71.428	-65.087	-57.259	-42.656	-59.276	-67.895	-70.783	-69.712	-72.978	-74.686	-73.356	-70.939	-73.134	-69.293
2.5	19.6	-70.304	-65.756	-57.463	-42.838	-60.043	-67.324	-71.402	-69.948	-73.148	-73.067	-71.54	-68.878	-75.126	-69.202
2.5	19.6	-68.165	-64.541	-60.368	-40.923	-60.317	-66.838	-68.186	-68.758	-73.353	-75.899	-71.534	-69.578	-73.113	-68.6
2.5	19.6	-68.889	-62.061	-59.853	-42.538	-58.669	-68.754	-69.941	-67.291	-70.216	-74.975	-70.928	-70.051	-73.853	-67.537
2.5	19.6	-69.962	-65.315	-58.343	-42.439	-57.034	-67.772	-69.544	-67.871	-71.477	-73.891	-73.177	-71.923	-74.881	-69.269
2.5	19.6	-71.605	-65.654	-60.875	-40.469	-57.077	-67.63	-67.714	-70.609	-70.918	-74.54	-71.054	-68.7	-75.5	-68.154
2.5	19.6	-71.634	-64.633	-57.212	-40.295	-57.51	-69.1	-69.015	-67.565	-73.079	-74.094	-70.022	-68.811	-72.703	-67.425
2.5	19.6	-68.405	-64.949	-58.829	-41.812	-59.843	-66.574	-68.315	-70.259	-71.604	-72.791	-72.698	-69.315	-76.096	-69.779
2.5	19.6	-71.657	-64.891	-58.6	-43.658	-57.497	-68.46	-70.843	-69.109	-73.521	-73.447	-71.136	-71.235	-75.481	-69.526
2.5	19.6	-71.604	-63.487	-60.136	-41.18	-59.737	-68.446	-68.911	-70.94	-70.606	-72.98	-70.544	-71.565	-74.326	-68.223
2.5	19.6	-69.716	-64.54	-60.255	-42.16	-57.454	-66.953	-69.78	-67.268	-70.934	-73.223	-71.193	-71.23	-74.122	-68.512
2.5	19.6	-70.976	-62.603	-57.822	-40.714	-60.197	-67.702	-68.329	-68.726	-70.46	-73.447	-69.963	-70.442	-74.166	-68.371
3.5	19.6	-64.875	-62.712	-70.136	-48.051	-59.482	-96.536	-64.438	-71.844	-73.819	-72.317	-73.534	-70.389	-86.402	-76.786
3.5	19.6	-71.186	-64.583	-60.531	-43.234	-60.305	-76.332	-73.359	-74.17	-68.266	-71.246	-77.517	-77.169	-71.765	-84.306
3.5	19.6	-74.473	-65.612	-59.384	-41.539	-62.545	-77.325	-72.571	-73.136	-77.669	-68.474	-79.357	-77.444	-72.488	-74.241
3.5	19.6	-72.5	-66.417	-72.499	-55.54	-59.537	-78.908	-79.34	-68.821	-85.296	-80.565	-73.133	-78.566	-79.61	-79.77
3.5	19.6	-67.014	-64.659	-63.833	-45.688	-59.003	-76.137	-70.455	-73.796	-74.669	-72.616	-74.389	-69.765	-73.962	-74.305
3.5	19.6	-68.766	-62.041	-68.44	-47.832	-63.657	-73.049	-69.941	-70.106	-80.379	-84.407	-82.76	-76.001	-72.248	-87.678
3.5	19.6	-72.528	-72.436	-64.178	-45.033	-69.769	-89.811	-78.741	-72.122	-70.699	-69.912	-73.394	-69.825	-76.834	-73.844
3.5	19.6	-66.648	-70.079	-64.898	-47.854	-66.99	-76.996	-75.451	-82.54	-70.933	-72.98	-75.848	-72.653	-82.539	-71.055
3.5	19.6	-70.814	-62.851	-60.634	-50.008	-67.103	-73.656	-64.882	-68.245	-70.333	-78.732	-74.132	-73.853	-78.692	-92.84
3.5	19.6	-72.803	-63.292	-71.617	-43.532	-58.696	-79.69	-68.69	-86.463	-83.211	-77.581	-78.332	-81.088	-73.968	-75.642
3.5	19.6	-66.239	-58.769	-61.219	-41.64	-58.49	-73.982	-64.886	-69.345	-68.722	-68.239	-70.822	-67.974	-71.844	-73.033
3.5	19.6	-66.604	-59.888	-58.522	-41.463	-56.505	-73.369	-64.798	-67.989	-72.143	-71.171	-69.352	-71.214	-70.841	-73.841
3.5	19.6	-63.488	-61.864	-59.502	-42.266	-57.508	-73.587	-66.706	-69.554	-68.314	-70.013	-72.764	-71.271	-72.635	-73.85
3.5	19.6	-66.634	-61.37	-58.579	-42.518	-58.281	-75.047	-67.699	-69.694	-71.395	-69.894	-72.932	-69.747	-70.412	-75.078
3.5	19.6	-65.51	-62.039	-58.783	-42.699	-59.048	-74.476	-68.319	-69.93	-71.565	-68.274	-71.117	-67.685	-72.403	-74.987
3.5	19.6	-63.371	-60.824	-61.688	-40.785	-59.322	-73.989	-65.102	-68.74	-71.771	-71.106	-71.11	-68.385	-70.39	-74.385
3.5	19.6	-64.094	-58.344	-61.174	-42.399	-57.673	-75.906	-66.858	-67.273	-68.634	-70.183	-70.504	-68.859	-71.13	-73.322
3.5	19.6	-65.168	-61.598	-59.663	-42.301	-56.039	-74.923	-66.46	-67.853	-69.895	-69.098	-72.753	-70.731	-72.158	-75.054
3.5	19.6	-66.81	-61.937	-62.195	-40.331	-56.082	-74.781	-64.63	-70.591	-69.335	-69.747	-70.63	-67.508	-72.777	-73.939
3.5	19.6	-66.84	-60.916	-58.532	-40.157	-56.515	-76.251	-65.931	-67.547	-71.496	-69.302	-69.598	-67.618	-69.98	-73.21
3.5	19.6	-63.611	-61.232	-60.149	-41.674	-58.847	-73.726	-65.231	-70.241	-70.021	-67.998	-72.274	-68.122	-73.374	-75.563
3.5	19.6	-66.863	-61.174	-59.921	-43.52	-56.502	-75.611	-67.76	-69.091	-71.938	-68.654	-70.712	-70.042	-72.759	-75.311
3.5	19.6	-66.809	-59.77	-61.457	-41.042	-58.742	-75.597	-65.827	-70.922	-69.023	-68.188	-70.12	-70.373	-71.603	-74.008
3.5	19.6	-64.922	-60.823	-61.575	-42.022	-56.459	-74.104	-66.697	-67.25	-69.351	-68.43	-70.769	-70.037	-71.399	-74.297
3.5	19.6	-66.182	-58.886	-59.142	-40.576	-59.202	-74.854	-65.245	-68.708	-68.878	-68.654	-69.539	-69.25	-71.443	-74.156
4.5	19.6	-67.639	-75.11	-70.645	-51.086	-58.752	-64.37	-73.98	-83.756	-79.438	-69.124	-82.317	-75.167	-76.36	-73.033
4.5	19.6	-70.672	-65.901	-65.153	-47.917	-61.023	-66.914	-68.516	-86.724	-75.494	-73.293	-76.413	-81.586	-77.469	-85.889
4.5	19.6	-69.357	-72.079	-56.451	-62.969	-53.754	-67.113	-82.245	-83.839	-76.815	-70.741	-89.867	-76.545	-86.635	-79.012
4.5	19.6	-78.04	-61.965	-68.463	-45.071	-58.682	-65.261	-71.434	-77.046	-80.418	-67.806	-80.824	-77.211	-79.525	-70.668
4.5	19.6	-66.692	-68.545	-66.824	-62.069	-61.379	-81.035	-76.373	-78.855	-76.293	-70.41	-72.607	-72.911	-81.467	-72.765
4.5	19.6	-84.666	-62.698	-61.856	-47.96	-57.988	-63.093	-71.299	-81.13	-82.304	-78.956	-81.096	-84.911	-81.801	-75.731
4.5	19.6	-69.448	-61.487	-64.146	-51.71	-66.901	-71.44	-75.493	-81.075	-73.853	-71.302	-76.144	-75.332	-84.65	-78.363
4.5	19.6	-69.564	-74.38	-64.909	-63.404	-58.38	-62.67	-64.813	-79.867	-78.794	-73.637	-83.288	-71.17	-79.136	-68.778
4.5	19.6	-73.823	-70.838	-67.476	-51.028	-55.893	-64.891	-79.097	-83.25	-77.126	-77.179	-78.747	-82.921	-80.56	-68.51
4.5	19.6	-71.824	-69.104	-71.565	-50.32	-54.244	-70.316	-73.61	-85.761	-71.716	-76.378	-72.542	-87.564	-78.338	-70.096
4.5	19.6	-68.251	-61.511	-61.352	-48.162	-54.481	-61.849	-66.785	-77.351	-70.42	-66.238	-73.967	-71.83	-75.587	-68.271
4.5	19.6	-68.615	-62.631	-58.656	-47.985	-52.496	-61.235	-66.698	-75.995	-73.841	-69.171	-72.497	-75.071	-74.585	-69.079
4.5	19.6	-65.5	-64.607	-59.636	-48.788	-53.499	-61.453	-68.605	-77.56	-70.012	-68.013	-75.909	-75.127	-76.378	-69.088
4.5	19.6	-68.646	-64.112	-58.713	-49.04	-54.272	-62.913	-69.598	-77.7	-73.093	-67.893	-76.077	-73.603	-74.155	-70.316
4.5	19.6	-67.522	-64.782	-58.917	-49.222	-55.039	-62.342	-70.218	-77.936	-73.263	-66.274	-74.262	-71.542	-76.146	-70.224
4.5	19.6	-65.382	-63.567	-61.822	-47.307	-55.313	-61.855	-67.001	-76.746	-73.468	-69.106	-74.255	-72.242	-74.133	-69.622
4.5	19.6	-66.106	-61.086	-61.308	-48.922	-53.664	-63.772	-68.757	-75.279	-70.331	-68.182	-73.649	-72.715	-74.873	-68.56
4.5	19.6	-67.18	-64.34	-59.797	-48.823	-52.03	-62.79	-68.359	-75.859	-71.593	-67.098	-75.898	-74.587	-75.902	-70.291
4.5	19.6	-68.822	-64.68	-62.329	-46.853	-52.073	-62.648	-66.529	-78.597	-71.033	-67.747	-73.775	-71.364	-76.52	-69.176
4.5	19.6	-68.852	-63.659	-58.666	-46.679	-52.506	-64.117	-67.83	-75.553	-73.194	-67.301	-72.743	-71.475	-73.724	-68.448
4.5	19.6	-65.623	-63.975	-60.283	-48.196	-54.838	-61.592	-67.13	-78.247	-71.719	-65.998	-75.419	-71.978	-77.117	-70.801
4.5	19.6	-68.875	-63.916	-60.054	-50.042	-52.493	-63.477	-69.659	-77.097	-73.636	-66.654	-73.857	-73.899	-76.502	-70.549
4.5	19.6	-68.821	-62.513	-61.59	-47.564	-54.733	-63.464	-67.727	-78.928	-70.721	-66.187	-73.265	-74.229	-75.346	-69.246
4.5	19.6	-66.934	-63.566	-61.709	-48.544	-52.45	-61.97	-68.596	-75.256	-71.049	-66.43	-73.914	-73.893	-75.143	-69.535
4.5	19.6	-68.193	-61.628	-59.276	-47.098	-55.193	-62.72	-67.144	-76.714	-70.576	-66.654	-72.684	-73.106	-75.186	-69.393
5.5	19.6	-72.165	-70.016	-62.882	-55.202	-51.421	-74.869	-70.382	-80.735	-73.097	-78.3	-75.215	-80.021	-71.515	-66.473
5.5	19.6	-73.803	-63.81	-63.863	-54.179	-71.741	-76.148	-76.825	-77.92	-73.939	-68.336	-82.072	-77.09	-69.911	-69.118
5.5	19.6	-82.057	-67.792	-63.423	-59.205	-62.955	-60.289	-76.597	-76.805	-72.488	-76.009	-73.393	-71.691	-73.049	-68.64
5.5	19.6	-69.555	-68.401	-59.561	-48.357	-58.983	-71.071	-83.382	-98.177	-73.772	-69.268	-76.795	-75.468	-75.608	-73.428
5.5	19.6	-95.07	-64.935	-75.259	-54.804	-54.763	-77.677	-68.923	-80.225	-68.149	-75.769	-79.186	-70.423	-70.748	-74.34
5.5	19.6	-63.543	-67.65	-66.827	-50.021	-55.618	-63.501	-70.586	-85.711	-67.001	-90.46	-74.911	-73.36	-74.675	-66.533
5.5	19.6	-74.888	-64.762	-56.31	-49.07	-62.978	-77.315	-67.887	-89.064	-76.366	-75.516	-83.368	-83.516	-75.903	-74.692
5.5	19.6	-68.467	-71.741	-61.4	-53.741	-52.794	-65.833	-72.531	-77.62	-71.877	-76.745	-71.086	-73.974	-82.064	-76.473
5.5	19.6	-74.317	-80.993	-59.785	-49.378	-64.142	-70.567	-73.333	-80.326	-81.243	-77.613	-76.33	-73.675	-82.064	-70.834
5.5	19.6	-67.024	-61.74	-72.939	-44.557	-66.298	-86.873	-72.107	-84.708	-85.306	-76.207	-77.495	-71.996	-77.469	-66.46
5.5	19.6	-70.168	-61.484	-59.829	-46.66	-55.95	-66.553	-66.354	-78.35	-67.519	-69.778	-71.568	-68.42	-70.294	-64.685
5.5	19.6	-70.532	-62.604	-57.132	-46.483	-53.966	-65.939	-66.267	-76.994	-70.94	-72.711	-70.097	-71.66	-69.291	-65.494
5.5	19.6	-67.417	-64.58	-58.112	-47.286	-54.969	-66.157	-68.174	-78.559	-67.111	-71.552	-73.51	-71.717	-71.085	-65.503
5.5	19.6	-70.562	-64.086	-57.189	-47.538	-55.742	-67.617	-69.168	-78.699	-70.192	-71.433	-73.678	-70.193	-68.862	-66.73
5.5	19.6	-69.438	-64.755	-57.393	-47.72	-56.509	-67.046	-69.787	-78.935	-70.361	-69.813	-71.862	-68.131	-70.853	-66.639
5.5	19.6	-67.299	-63.54	-60.298	-45.805	-56.782	-66.559	-66.571	-77.744	-70.567	-72.646	-71.856	-68.831	-68.84	-66.037
5.5	19.6	-68.023	-61.06	-59.784	-47.42	-55.134	-68.476	-68.326	-76.277	-67.43	-71.722	-71.25	-69.305	-69.58	-64.974
5.5	19.6	-69.096	-64.313	-58.273	-47.321	-53.5	-67.494	-67.929	-76.858	-68.691	-70.637	-73.499	-71.177	-70.608	-66.706
5.5	19.6	-70.739	-64.653	-60.805	-45.351	-53.542	-67.352	-66.099	-79.596	-68.132	-71.287	-71.376	-67.954	-71.227	-65.591
5.5	19.6	-70.768	-63.632	-57.142	-45.177	-53.975	-68.821	-67.4	-76.552	-70.292	-70.841	-70.344	-68.064	-68.43	-64.863
5.5	19.6	-67.539	-63.948	-58.759	-46.694	-56.308	-66.296	-66.7	-79.245	-68.818	-69.537	-73.02	-68.568	-71.823	-67.216
5.5	19.6	-70.791	-63.889	-58.531	-48.54	-53.962	-68.181	-69.228	-78.096	-70.735	-70.193	-71.458	-70.489	-71.209	-66.964
5.5	19.6	-70.737	-62.486	-60.066	-46.062	-56.202	-68.168	-67.296	-79.927	-67.82	-69.727	-70.865	-70.819	-70.053	-65.66
5.5	19.6	-68.85	-63.539	-60.185	-47.042	-53.919	-66.674	-68.165	-76.255	-68.147	-69.969	-71.514	-70.483	-69.849	-65.95
5.5	19.6	-70.11	-61.602	-57.752	-45.596	-56.662	-67.424	-66.714	-77.713	-67.674	-70.193	-70.285	-69.696	-69.893	-65.808
6.5	19.6	-71.799	-72.124	-67.022	-51.774	-67.676	-68.676	-81.919	-87.109	-73.875	-71.433	-70.93	-69.634	-84.477	-82.457
6.5	19.6	-66.389	-83.059	-63.511	-50.196	-57.663	-72.344	-84.176	-89.197	-72.185	-81.073	-71.204	-74.674	-72.594	-69.714
6.5	19.6	-76.092	-62.83	-60.773	-62.706	-53.176	-71.586	-80.466	-87.284	-76.422	-69.116	-75.473	-74.531	-80.808	-77.674
6.5	19.6	-71.837	-65.456	-59.676	-66.372	-72.26	-70.83	-78.764	-87.284	-69.611	-75.894	-75.197	-72.063	-83.001	-68.274
6.5	19.6	-64.134	-66.156	-60.728	-58.74	-55.897	-85.892	-79.761	-88.649	-73.983	-68.553	-82.237	-76.887	-80.533	-66.38
6.5	19.6	-71.773	-74.284	-61.842	-57.629	-59.024	-77.811	-80.1	-88.325	-67.084	-84.044	-74.651	-69.684	-80.968	-78.252
6.5	19.6	-70.32	-66.355	-58.872	-52.904	-59.417	-73.624	-76.867	-94.121	-68.064	-71.086	-72.305	-77.646	-84.28	-68.443
6.5	19.6	-74.418	-64.08	-73.877	-51.751	-52.796	-74.165	-80.785	-90.009	-75.393	-79.32	-79.128	-77.301	-71.085	-67.196
6.5	19.6	-76.487	-78.346	-60.983	-58.314	-61.089	-73.676	-87.694	-90.009	-68.678	-72.619	-75.393	-75.971	-70.502	-68.594
6.5	19.6	-75.086	-67.473	-63.043	-60.492	-57.551	-73.385	-79.347	-89.488	-74.988	-72.606	-90.28	-72.998	-74.21	-72.924
6.5	19.6	-67.912	-63.317	-58.636	-51.896	-55.436	-68.337	-74.087	-84.369	-65.223	-67.93	-71.263	-67.437	-73.239	-65.977
6.5	19.6	-68.276	-64.436	-55.939	-51.72	-53.451	-67.724	-73.999	-83.012	-68.644	-70.863	-69.792	-70.678	-72.236	-66.785
6.5	19.6	-65.161	-66.412	-56.92	-52.523	-54.455	-67.942	-75.907	-84.577	-64.815	-69.705	-73.204	-70.734	-74.03	-66.795
6.5	19.6	-68.307	-65.918	-55.997	-52.775	-55.227	-69.401	-76.9	-84.717	-67.896	-69.585	-73.373	-69.21	-71.807	-68.022
6.5	19.6	-67.183	-66.587	-56.201	-52.956	-55.994	-68.83	-77.52	-84.953	-68.066	-67.966	-71.557	-67.149	-73.798	-67.931
6.5	19.6	-65.043	-65.372	-59.106	-51.041	-56.268	-68.344	-74.303	-83.763	-68.271	-70.798	-71.55	-67.849	-71.785	-67.329
6.5	19.6	-65.767	-62.892	-58.591	-52.656	-54.62	-70.261	-76.059	-82.296	-65.134	-69.874	-70.944	-68.322	-72.525	-66.266
6.5	19.6	-66.841	-66.146	-57.081	-52.558	-52.985	-69.278	-75.661	-82.877	-66.396	-68.789	-73.194	-70.194	-73.553	-67.998
6.5	19.6	-68.483	-66.485	-59.613	-50.588	-53.028	-69.136	-73.831	-85.614	-65.836	-69.439	-71.07	-66.971	-74.172	-66.883
6.5	19.6	-68.513	-65.464	-55.95	-50.413	-53.461	-70.606	-75.132	-82.57	-67.997	-68.993	-70.038	-67.082	-71.375	-66.154
6.5	19.6	-65.284	-65.78	-57.567	-51.931	-55.794	-68.081	-74.432	-85.264	-66.522	-67.69	-72.714	-67.586	-74.769	-68.507
6.5	19.6	-68.536	-65.722	-57.338	-53.776	-53.448	-69.966	-76.961	-84.114	-68.439	-68.345	-71.152	-69.506	-74.154	-68.255
6.5	19.6	-68.482	-64.318	-58.874	-51.299	-55.688	-69.952	-75.029	-85.945	-65.524	-67.879	-70.56	-69.836	-72.998	-66.952
6.5	19.6	-66.595	-65.371	-58.993	-52.278	-53.405	-68.459	-75.898	-82.273	-65.852	-68.121	-71.209	-69.501	-72.794	-67.241
6.5	19.6	-67.854	-63.434	-56.56	-50.833	-56.148	-69.209	-74.446	-83.731	-65.379	-68.345	-69.979	-68.713	-72.838	-67.1
7.5	19.6	-71.491	-66.737	-65.063	-53.429	-58.799	-72.086	-67.46	-86.796	-64.153	-77.339	-87.036	-71.796	-77.244	-77.432
7.5	19.6	-71.576	-64.632	-53.744	-60.006	-62.07	-61.231	-72.505	-73.878	-76.779	-79.488	-75.73	-73.548	-70.775	-75.595
7.5	19.6	-71.055	-67.252	-54.699	-62.581	-62.849	-62.509	-76.376	-72.089	-74.2	-76.104	-78.405	-73.411	-68.317	-67.081
7.5	19.6	-65.386	-67.713	-54.351	-53.902	-60.724	-69.685	-71.592	-71.357	-70.477	-68.267	-79.534	-79.509	-74.461	-68.219
7.5	19.6	-72.518	-67.458	-55.681	-54.864	-59.763	-66.413	-76.679	-75.844	-69.425	-72.738	-82.594	-69.991	-77.665	-70.45
7.5	19.6	-68.89	-71.627	-68.598	-56.162	-70.192	-61.413	-70.179	-74.224	-73.931	-77.864	-80.856	-75.521	-77.416	-73.354
7.5	19.6	-78.36	-63.623	-61.056	-53.968	-66.867	-69.491	-70.845	-80.44	-78.517	-77.602	-75.082	-84.659	-75.317	-78.112
7.5	19.6	-66.583	-65.711	-60.072	-55.149	-56.583	-69.291	-70.775	-70.451	-73.008	-72.865	-75.082	-73.837	-72.6	-71.135
7.5	19.6	-84.342	-69.339	-56.558	-53.536	-56.79	-63.968	-81.058	-76.764	-71.978	-69.108	-80.049	-80.714	-77.649	-76.588
7.5	19.6	-92.837	-73.529	-62.493	-59.018	-56.621	-70.118	-68.997	-67.416	-73.507	-73.35	-81.886	-79.028	-67.697	-69.62
7.5	19.6	-70.382	-61.063	-54.835	-51.07	-56.907	-60.759	-65.746	-70.147	-65.792	-67.828	-74.208	-69.5	-68.907	-66.745
7.5	19.6	-70.747	-62.182	-52.138	-50.893	-54.922	-60.145	-65.658	-68.791	-69.213	-70.761	-72.738	-72.74	-67.905	-67.553
7.5	19.6	-67.631	-64.158	-53.119	-51.696	-55.926	-60.363	-67.566	-70.355	-65.384	-69.603	-76.15	-72.797	-69.698	-67.562
7.5	19.6	-70.777	-63.664	-52.196	-51.948	-56.698	-61.823	-68.559	-70.496	-68.466	-69.483	-76.318	-71.273	-67.475	-68.79
7.5	19.6	-69.653	-64.333	-52.399	-52.13	-57.465	-61.252	-69.178	-70.732	-68.635	-67.864	-74.502	-69.211	-69.466	-68.699
7.5	19.6	-67.514	-63.118	-55.305	-50.215	-57.739	-60.765	-65.962	-69.541	-68.841	-70.696	-74.496	-69.911	-67.453	-68.097
7.5	19.6	-68.238	-60.638	-54.79	-51.83	-56.091	-62.682	-67.718	-68.074	-65.704	-69.772	-73.89	-70.385	-68.193	-67.034
7.5	19.6	-69.311	-63.892	-53.279	-51.731	-54.456	-61.7	-67.32	-68.655	-66.965	-68.688	-76.139	-72.257	-69.222	-68.766
7.5	19.6	-70.954	-64.231	-55.812	-49.761	-54.499	-61.558	-65.49	-71.392	-66.405	-69.337	-74.016	-69.034	-69.84	-67.651
7.5	19.6	-70.983	-63.21	-52.149	-49.587	-54.932	-63.028	-66.791	-68.349	-68.566	-68.891	-72.984	-69.144	-67.044	-66.922
7.5	19.6	-67.754	-63.526	-53.766	-51.104	-57.265	-60.502	-66.091	-71.042	-67.092	-67.588	-75.66	-69.648	-70.437	-69.275
7.5	19.6	-71.006	-63.468	-53.537	-52.95	-54.919	-62.388	-68.62	-69.892	-69.008	-68.243	-74.098	-71.569	-69.822	-69.023
7.5	19.6	-70.952	-62.064	-55.073	-50.473	-57.159	-62.374	-66.687	-71.724	-66.093	-67.777	-73.506	-71.899	-68.666	-67.72
7.5	19.6	-69.065	-63.117	-55.192	-51.452	-54.876	-60.881	-67.556	-68.052	-66.421	-68.019	-74.155	-71.563	-68.463	-68.009
7.5	19.6	-70.325	-61.18	-52.758	-50.006	-57.619	-61.63	-66.105	-69.51	-65.948	-68.244	-72.925	-70.776	-68.506	-67.867
8.5	19.6	-80.569	-66.438	-51.11	-67.553	-59.904	-72.481	-70.938	-83.187	-75.48	-67.693	-72.642	-77.951	-80.112	-83.599
8.5	19.6	-69.959	-73.692	-63.036	-53.002	-53.508	-76.615	-71.632	-73.173	-68.411	-78.245	-77.495	-71.421	-72.411	-78.229
8.5	19.6	-71.472	-64.173	-51.505	-54.453	-55.844	-60.397	-79.796	-81.038	-72.731	-83.798	-84.731	-80.83	-71.672	-76.919
8.5	19.6	-67.137	-72.931	-54.892	-53.507	-55.025	-82.49	-70.619	-68.085	-71.75	-69.749	-74.898	-70.752	-68.554	-68.557
8.5	19.6	-69.366	-60.83	-62.255	-53.416	-57.408	-62.852	-80.308	-73.764	-70.144	-73.833	-81.635	-65.904	-74.111	-76.162
8.5	19.6	-69.753	-83.121	-53.575	-64.365	-59.024	-62.149	-70.233	-71.227	-70.173	-74.961	-76.577	-72.267	-66.086	-67.794
8.5	19.6	-70.857	-63.15	-61.703	-56.842	-58.223	-64.301	-69.146	-69.345	-71.04	-74.654	-74.86	-74.234	-76.823	-70.95
8.5	19.6	-75.187	-62.338	-52.591	-59.927	-62.588	-78.935	-78.071	-71.413	-73.823	-67.271	-77.078	-75.834	-71.854	-72.108
8.5	19.6	-76.247	-67.711	-53.854	-57.981	-56.186	-65.248	-64.958	-72.636	-77.34	-68.061	-77.564	-73.741	-78.855	-82.473
8.5	19.6	-74.585	-58.751	-51.705	-66.868	-59.454	-61.914	-74.719	-76.428	-75.112	-70.435	-76.388	-80.463	-79.926	-77.364
8.5	19.6	-68.592	-60.614	-51.226	-53.6	-53.497	-62.876	-66.141	-69.251	-65.795	-66.226	-71.97	-67.638	-69.034	-69.402
8.5	19.6	-68.956	-61.733	-48.529	-53.423	-51.513	-62.263	-66.054	-67.895	-69.216	-69.158	-70.499	-70.879	-68.031	-70.21
8.5	19.6	-65.841	-63.709	-49.51	-54.226	-52.516	-62.481	-67.961	-69.459	-65.387	-68	-73.911	-70.935	-69.824	-70.219
8.5	19.6	-68.986	-63.215	-48.587	-54.478	-53.289	-63.941	-68.954	-69.6	-68.468	-67.881	-74.08	-69.411	-67.601	-71.447
8.5	19.6	-67.862	-63.884	-48.791	-54.66	-54.056	-63.37	-69.574	-69.835	-68.638	-66.261	-72.264	-67.35	-69.593	-71.355
8.5	19.6	-65.723	-62.669	-51.696	-52.745	-54.329	-62.883	-66.357	-68.645	-68.844	-69.093	-72.257	-68.05	-67.58	-70.753
8.5	19.6	-66.447	-60.189	-51.181	-54.36	-52.681	-64.8	-68.113	-67.178	-65.707	-68.17	-71.651	-68.523	-68.32	-69.691
8.5	19.6	-67.52	-63.443	-49.67	-54.261	-51.047	-63.818	-67.715	-67.759	-66.968	-67.085	-73.901	-70.395	-69.348	-71.422
8.5	19.6	-69.163	-63.782	-52.203	-52.291	-51.09	-63.675	-65.885	-70.496	-66.408	-67.734	-71.777	-67.172	-69.967	-70.307
8.5	19.6	-69.192	-62.761	-48.54	-52.117	-51.522	-65.145	-67.186	-67.452	-68.569	-67.289	-70.745	-67.282	-67.17	-69.579
8.5	19.6	-65.963	-63.077	-50.157	-53.634	-53.855	-62.62	-66.486	-70.146	-67.094	-65.985	-73.421	-67.786	-70.563	-71.932
8.5	19.6	-69.215	-63.019	-49.928	-55.48	-51.509	-64.505	-69.015	-68.996	-69.011	-66.641	-71.859	-69.707	-69.948	-71.68
8.5	19.6	-69.162	-61.615	-51.464	-53.002	-53.749	-64.491	-67.083	-70.827	-66.096	-66.175	-71.267	-70.037	-68.793	-70.377
8.5	19.6	-67.274	-62.668	-51.583	-53.982	-51.466	-62.998	-67.952	-67.155	-66.424	-66.417	-71.916	-69.701	-68.589	-70.666
8.5	19.6	-68.534	-60.731	-49.15	-52.536	-54.209	-63.748	-66.5	-68.613	-65.951	-66.641	-70.686	-68.914	-68.633	-70.524
9.5	19.6	-66.401	-66.247	-58.828	-58.391	-59.679	-68.638	-65.467	-69.746	-75.356	-72.323	-83.474	-75.173	-75.086	-78.723
9.5	19.6	-64.915	-64.37	-53.773	-60.75	-59.137	-66.413	-69.868	-66.735	-78.234	-80.255	-82.488	-79.83	-73.311	-72.943
9.5	19.6	-79.583	-64.679	-52.666	-57.639	-64.359	-64.232	-83.736	-77.883	-73.242	-78.158	-79.128	-77.525	-73.734	-71.862
9.5	19.6	-81.214	-68.351	-56.909	-60.458	-58.159	-61.599	-66.524	-81.016	-71.159	-88.506	-80.102	-73.623	-76.496	-86.229
9.5	19.6	-66.964	-69.18	-58.897	-60.372	-78.704	-66.945	-75.15	-75.004	-72.351	-85.034	-83.514	-81.013	-70.867	-80.487
9.5	19.6	-68.856	-71.137	-57.525	-59.674	-66.944	-70.365	-71.489	-71.719	-73.596	-83.198	-79.59	-96.046	-69.67	-67.108
9.5	19.6	-70.37	-75.315	-53.283	-61.525	-69.769	-63.985	-87.334	-79.362	-70.582	-81.243	-83.044	-78.282	-94.489	-76.503
9.5	19.6	-66.766	-64.091	-57.047	-57.647	-61.339	-70.116	-77.768	-73.127	-67.148	-77.58	-80.064	-80.878	-72.653	-73.199
9.5	19.6	-87.701	-69.404	-62.23	-59.904	-57.393	-69.647	-68.927	-69.493	-83.275	-74.984	-83.472	-72.911	-74.217	-69.826
9.5	19.6	-70.134	-64.345	-50.847	-60.746	-59.946	-64.75	-67.58	-70.165	-70.102	-76.806	-84.629	-83.553	-89.122	-72.678
9.5	19.6	-68.369	-61.012	-51.804	-54.519	-59.324	-60.807	-66.483	-68.646	-66.699	-73.164	-76.533	-73.182	-71.958	-68.942
9.5	19.6	-68.733	-62.132	-49.107	-54.342	-57.339	-60.194	-66.396	-67.29	-70.12	-76.097	-75.063	-76.422	-70.955	-69.75
9.5	19.6	-65.618	-64.108	-50.088	-55.145	-58.343	-60.412	-68.303	-68.854	-66.291	-74.939	-78.475	-76.479	-72.748	-69.76
9.5	19.6	-68.764	-63.614	-49.165	-55.398	-59.115	-61.872	-69.297	-68.995	-69.373	-74.819	-78.643	-74.955	-70.526	-70.987
9.5	19.6	-67.64	-64.283	-49.368	-55.579	-59.882	-61.301	-69.916	-69.231	-69.542	-73.2	-76.828	-72.893	-72.517	-70.896
9.5	19.6	-65.5	-63.068	-52.274	-53.664	-60.156	-60.814	-66.7	-68.04	-69.748	-76.032	-76.821	-73.593	-70.504	-70.294
9.5	19.6	-66.224	-60.588	-51.759	-55.279	-58.508	-62.731	-68.455	-66.573	-66.611	-75.108	-76.215	-74.067	-71.244	-69.231
9.5	19.6	-67.298	-63.841	-50.248	-55.18	-56.873	-61.748	-68.058	-67.154	-67.872	-74.024	-78.464	-75.939	-72.272	-70.963
9.5	19.6	-68.94	-64.181	-52.781	-53.211	-56.916	-61.606	-66.228	-69.891	-67.312	-74.673	-76.341	-72.716	-72.891	-69.848
9.5	19.6	-68.97	-63.16	-49.118	-53.036	-57.349	-63.076	-67.529	-66.848	-69.473	-74.227	-75.309	-72.826	-70.094	-69.119
9.5	19.6	-65.741	-63.476	-50.735	-54.554	-59.682	-60.551	-66.829	-69.541	-67.999	-72.924	-77.985	-73.33	-73.487	-71.472
9.5	19.6	-68.992	-63.417	-50.506	-56.399	-57.336	-62.436	-69.357	-68.391	-69.915	-73.58	-76.423	-75.251	-72.873	-71.22
9.5	19.6	-68.939	-62.014	-52.042	-53.922	-59.576	-62.422	-67.425	-70.223	-67	-73.113	-75.831	-75.581	-71.717	-69.917
9.5	19.6	-67.052	-63.067	-52.161	-54.901	-57.293	-60.929	-68.294	-66.551	-67.328	-73.356	-76.48	-75.245	-71.513	-70.206
9.5	19.6	-68.311	-61.13	-49.727	-53.455	-60.036	-61.679	-66.843	-68.009	-66.855	-73.58	-75.25	-74.458	-71.557	-70.065
10.2	19.6	-67.028	-61.232	-51.791	-57.116	-67.848	-71.933	-80.476	-75.606	-69.269	-71.579	-73.401	-75.686	-78.492	-73.726
10.2	19.6	-68.208	-66.237	-55.575	-76.155	-64.146	-63.594	-81.788	-76.65	-71.47	-77.326	-73.131	-72.366	-84.006	-68.687
10.2	19.6	-72.603	-64.572	-51.467	-72.581	-56.571	-73.244	-78.691	-72.302	-72.063	-74.648	-72.254	-83.669	-75.476	-72.693
10.2	19.6	-73.659	-60.126	-49.913	-60.46	-69.383	-74.698	-76.215	-84.29	-89.504	-73.175	-71.55	-76.286	-71.757	-70.408
10.2	19.6	-72.32	-59.528	-57.952	-70.907	-72.44	-72.352	-76.255	-83.452	-68.104	-81.508	-73.326	-75.508	-75.463	-78.172
10.2	19.6	-69.597	-69.537	-66.727	-57.676	-61.813	-85.474	-72.743	-76.318	-73.697	-69.364	-76.473	-74.965	-73.654	-74.186
10.2	19.6	-94.999	-64.554	-59.944	-70.331	-68.536	-75.437	-72.623	-84.531	-85.662	-72.312	-75.422	-68.782	-71.67	-69.325
10.2	19.6	-71.714	-65.95	-45.599	-60.526	-69.741	-69.603	-73.274	-77.985	-74.675	-76.981	-83.096	-76.625	-72.165	-72.795
10.2	19.6	-81.1	-59.098	-53.688	-55.627	-64.712	-69.625	-77.163	-85.448	-68.256	-76.527	-83.87	-69.294	-78.416	-76.39
10.2	19.6	-67.168	-68.63	-58.882	-60.918	-62.29	-66.757	-85.896	-74.675	-78.965	-69.456	-73.339	-72.922	-80.215	-84.812
10.2	19.6	-69.918	-57.247	-50.757	-59.038	-61.529	-66.41	-70.612	-74.347	-68.361	-67.643	-70.169	-67.909	-71.125	-68.105
10.2	19.6	-70.282	-58.366	-48.061	-58.862	-59.544	-65.796	-70.524	-72.991	-71.782	-70.576	-68.698	-71.149	-70.122	-68.914
10.2	19.6	-67.167	-60.342	-49.041	-59.664	-60.548	-66.014	-72.431	-74.555	-67.953	-69.418	-72.111	-71.206	-71.915	-68.923
10.2	19.6	-70.313	-59.848	-48.118	-59.917	-61.32	-67.474	-73.425	-74.696	-71.035	-69.298	-72.279	-69.682	-69.692	-70.151
10.2	19.6	-69.189	-60.517	-48.322	-60.098	-62.088	-66.903	-74.044	-74.931	-71.204	-67.679	-70.463	-67.62	-71.684	-70.059
10.2	19.6	-67.049	-59.302	-51.227	-58.183	-62.361	-66.417	-70.828	-73.741	-71.41	-70.511	-70.457	-68.32	-69.671	-69.457
10.2	19.6	-67.773	-56.822	-50.713	-59.798	-60.713	-68.333	-72.583	-72.274	-68.273	-69.587	-69.851	-68.794	-70.411	-68.394
10.2	19.6	-68.847	-60.076	-49.202	-59.7	-59.078	-67.351	-72.186	-72.855	-69.534	-68.503	-72.1	-70.666	-71.439	-70.126
10.2	19.6	-70.489	-60.415	-51.734	-57.73	-59.121	-67.209	-70.356	-75.592	-68.974	-69.152	-69.977	-67.443	-72.058	-69.011
10.2	19.6	-70.519	-59.394	-48.071	-57.555	-59.554	-68.679	-71.657	-72.548	-71.135	-68.706	-68.945	-67.553	-69.261	-68.283
10.2	19.6	-67.29	-59.71	-49.688	-59.073	-61.887	-66.153	-70.957	-75.242	-69.661	-67.403	-71.621	-68.057	-72.654	-70.636
10.2	19.6	-70.542	-59.652	-49.459	-60.918	-59.541	-68.039	-73.485	-74.092	-71.577	-68.059	-70.059	-69.977	-72.039	-70.384
10.2	19.6	-70.488	-58.248	-50.995	-58.441	-61.781	-68.025	-71.553	-75.923	-68.662	-67.592	-69.467	-70.308	-70.884	-69.081
10.2	19.6	-68.601	-59.301	-51.114	-59.42	-59.498	-66.532	-72.422	-72.252	-68.99	-67.835	-70.115	-69.972	-70.68	-69.37
10.2	19.6	-69.86	-57.364	-48.681	-57.974	-62.241	-67.281	-70.971	-73.71	-68.517	-68.059	-68.886	-69.185	-70.724	-69.228
11.2	19.6	-67.669	-64.138	-53.429	-63.247	-65.206	-71.997	-95.353	-78.24	-73.638	-71.333	-81.813	-87.907	-83.217	-73.602
11.2	19.6	-72.347	-64.157	-50.107	-56.515	-65.899	-76.141	-75.942	-79.604	-69.975	-70.029	-76.98	-83.165	-75.762	-77.391
11.2	19.6	-65.837	-67.627	-59.207	-69.812	-64.695	-73.838	-76.101	-71.505	-92.083	-75.023	-74.534	-76.303	-70.762	-84.707
11.2	19.6	-70.73	-65.027	-65.56	-58.89	-60.441	-63.736	-68.485	-78.484	-75.848	-75.469	-70.871	-84.005	-72.177	-80.075
11.2	19.6	-63.413	-55.291	-48.79	-59.391	-61.673	-65.832	-79.09	-95.017	-65.44	-68.809	-83.95	-86.017	-71.458	-69.094
11.2	19.6	-65.293	-68.067	-47.416	-59.026	-62.776	-77.95	-71.843	-72.125	-67.923	-78.359	-81.473	-76.879	-73.781	-79.514
11.2	19.6	-64.039	-64.377	-51.215	-62.701	-54.755	-79.237	-76.757	-81.459	-80.563	-78.687	-72.745	-77.276	-70.125	-64.705
11.2	19.6	-67.783	-71.766	-50.648	-70.12	-69.497	-60.75	-68.946	-77.319	-72.511	-86.883	-74.875	-77.018	-81.173	-75.073
11.2	19.6	-70.73	-66.561	-59.165	-55.86	-59.119	-67.024	-90.678	-79.044	-71.584	-72.336	-79.098	-79.98	-80.54	-67.47
11.2	19.6	-66.537	-62.278	-52.722	-58.109	-56.276	-75.788	-78.182	-78.831	-67.333	-67.151	-74.963	-82.185	-77.208	-71.369
11.2	19.6	-63.516	-58.229	-49.43	-56.176	-57.815	-65.368	-71.237	-74.384	-66.885	-67.763	-71.713	-74.372	-70.614	-68.286
11.2	19.6	-63.881	-59.349	-46.733	-55.999	-55.83	-64.754	-71.149	-73.028	-70.306	-70.696	-70.242	-77.612	-69.611	-69.095
11.2	19.6	-60.765	-61.325	-47.713	-56.802	-56.833	-64.972	-73.057	-74.592	-66.477	-69.538	-73.655	-77.669	-71.404	-69.104
11.2	19.6	-63.911	-60.831	-46.79	-57.054	-57.606	-66.432	-74.05	-74.733	-69.558	-69.419	-73.823	-76.145	-69.181	-70.331
11.2	19.6	-62.787	-61.5	-46.994	-57.235	-58.373	-65.861	-74.67	-74.969	-69.727	-67.799	-72.007	-74.083	-71.173	-70.24
11.2	19.6	-60.648	-60.285	-49.899	-55.321	-58.647	-65.374	-71.453	-73.778	-69.933	-70.631	-72.001	-74.783	-69.16	-69.638
11.2	19.6	-61.372	-57.805	-49.385	-56.935	-56.998	-67.291	-73.209	-72.311	-66.796	-69.707	-71.395	-75.257	-69.899	-68.575
11.2	19.6	-62.445	-61.058	-47.874	-56.837	-55.364	-66.309	-72.811	-72.892	-68.057	-68.623	-73.644	-77.129	-70.928	-70.307
11.2	19.6	-64.088	-61.398	-50.406	-54.867	-55.407	-66.167	-70.981	-75.629	-67.498	-69.272	-71.521	-73.906	-71.546	-69.192
11.2	19.6	-64.117	-60.377	-46.743	-54.693	-55.84	-67.636	-72.282	-72.585	-69.658	-68.826	-70.489	-74.016	-68.75	-68.464
11.2	19.6	-60.888	-60.693	-48.36	-56.21	-58.172	-65.111	-71.582	-75.279	-68.184	-67.523	-73.165	-74.52	-72.143	-70.817
11.2	19.6	-64.14	-60.634	-48.132	-58.056	-55.827	-66.996	-74.111	-74.129	-70.101	-68.179	-71.603	-76.441	-71.528	-70.564
11.2	19.6	-64.086	-59.231	-49.667	-55.578	-58.067	-66.983	-72.178	-75.96	-67.186	-67.712	-71.011	-76.771	-70.373	-69.261
11.2	19.6	-62.199	-60.284	-49.786	-56.558	-55.784	-65.489	-73.048	-72.289	-67.513	-67.955	-71.659	-76.435	-70.169	-69.551
11.2	19.6	-63.459	-58.347	-47.353	-55.112	-58.527	-66.239	-71.596	-73.747	-67.04	-68.179	-70.43	-75.648	-70.213	-69.409
12.2	19.6	-68.282	-63.368	-51.683	-63.853	-69.881	-68.747	-75.447	-76.109	-69.604	-75.747	-73.715	-76.549	-87.583	-67.438
12.2	19.6	-81.333	-66.345	-53.697	-57.1	-58.584	-68.945	-74.166	-85.901	-75.19	-69.976	-84.499	-90.877	-74.291	-65.982
12.2	19.6	-76.586	-63.798	-49.302	-70.824	-58.035	-68.067	-74.008	-76.314	-74.79	-70.094	-75.644	-89.763	-73.768	-72.066
12.2	19.6	-75.56	-58.78	-49.313	-69.823	-63.057	-62.843	-70.202	-76.314	-74.569	-69.515	-75.245	-75.642	-88.028	-66.272
12.2	19.6	-81.683	-65.02	-48.689	-59.95	-59.907	-73.968	-70.705	-74.782	-87.716	-72.948	-82.316	-77.592	-76.455	-64.567
12.2	19.6	-61.841	-67.595	-48.798	-65.415	-59.643	-75.377	-68.27	-73.981	-79.173	-74.918	-74.198	-74.311	-77.563	-69.384
12.2	19.6	-66.318	-77.694	-61.273	-63.669	-54.692	-76.647	-68.455	-88.869	-71.663	-78.79	-84.928	-76.542	-83.163	-66.138
12.2	19.6	-64.833	-65.368	-50.324	-54.456	-63.159	-66.444	-81.395	-77.611	-75.204	-67.582	-79.063	-97.55	-78.94	-70.18
12.2	19.6	-73.047	-72.737	-61.372	-66.156	-69.007	-71.139	-68.799	-77.757	-75.395	-73.812	-71.575	-84.608	-80.151	-80.523
12.2	19.6	-72.37	-88.351	-52.371	-70.236	-61.021	-70.897	-71.992	-88.402	-81.257	-70.783	-82.084	-85.779	-78.995	-88.826
12.2	19.6	-68.264	-62.206	-48.286	-58.957	-57.48	-64.446	-65.443	-74.825	-69.651	-65.772	-72.909	-76.22	-74.887	-65.124
12.2	19.6	-68.628	-63.326	-45.589	-58.78	-55.495	-63.832	-65.355	-73.469	-73.072	-68.705	-71.439	-79.46	-73.884	-65.932
12.2	19.6	-65.513	-65.301	-46.569	-59.583	-56.498	-64.05	-67.263	-75.033	-69.243	-67.547	-74.851	-79.517	-75.678	-65.941
12.2	19.6	-68.659	-64.807	-45.646	-59.835	-57.271	-65.51	-68.256	-75.174	-72.324	-67.427	-75.019	-77.993	-73.455	-67.169
12.2	19.6	-67.534	-65.477	-45.85	-60.016	-58.038	-64.939	-68.876	-75.41	-72.494	-65.808	-73.204	-75.931	-75.446	-67.078
12.2	19.6	-65.395	-64.261	-48.755	-58.102	-58.312	-64.452	-65.659	-74.219	-72.699	-68.64	-73.197	-76.631	-73.433	-66.476
12.2	19.6	-66.119	-61.781	-48.241	-59.716	-56.663	-66.369	-67.415	-72.752	-69.562	-67.716	-72.591	-77.105	-74.173	-65.413
12.2	19.6	-67.193	-65.035	-46.73	-59.618	-55.029	-65.387	-67.017	-73.333	-70.824	-66.632	-74.841	-78.977	-75.201	-67.145
12.2	19.6	-68.835	-65.375	-49.263	-57.648	-55.072	-65.245	-65.187	-76.07	-70.264	-67.281	-72.717	-75.754	-75.82	-66.03
12.2	19.6	-68.865	-64.353	-45.599	-57.474	-55.505	-66.715	-66.488	-73.027	-72.425	-66.835	-71.685	-75.864	-73.023	-65.301
12.2	19.6	-65.635	-64.669	-47.217	-58.991	-57.837	-64.189	-65.788	-75.72	-70.95	-65.532	-74.361	-76.368	-76.416	-67.654
12.2	19.6	-68.887	-64.611	-46.988	-60.837	-55.492	-66.075	-68.317	-74.57	-72.867	-66.187	-72.799	-78.288	-75.802	-67.402
12.2	19.6	-68.834	-63.207	-48.524	-58.359	-57.732	-66.061	-66.385	-76.402	-69.952	-65.721	-72.207	-78.619	-74.646	-66.099
12.2	19.6	-66.947	-64.26	-48.642	-59.339	-55.449	-64.568	-67.254	-72.73	-70.28	-65.963	-72.856	-78.283	-74.442	-66.388
12.2	19.6	-68.206	-62.323	-46.209	-57.893	-58.192	-65.317	-65.802	-74.188	-69.807	-66.188	-71.626	-77.496	-74.486	-66.246
13.2	19.6	-72.821	-65.203	-55.041	-71.544	-60.17	-61.513	-70.903	-87.464	-71.12	-72.658	-78.033	-75.549	-78.694	-72.28
13.2	19.6	-69.592	-56.807	-56.889	-57.935	-63.077	-72.294	-68.52	-83.622	-80.365	-82.063	-80.372	-85.21	-89.119	-69.653
13.2	19.6	-69.25	-65.782	-59.649	-65.796	-58.353	-65.57	-70.205	-74.412	-75.128	-74.696	-76.671	-82.539	-65.762	-77.497
13.2	19.6	-68.116	-58.764	-49.205	-59.087	-57.018	-63.771	-67.971	-76.503	-78.968	-74.498	-82.404	-79.789	-71.658	-74.123
13.2	19.6	-66.189	-70.709	-55.051	-61.453	-75.699	-67.355	-78.516	-78.872	-79.309	-77.682	-78.005	-82.094	-70.343	-73.35
13.2	19.6	-66.34	-63.33	-46.345	-68.451	-61.428	-70.176	-74.544	-85.165	-78.516	-81.911	-82.893	-81.405	-70.87	-68.753
13.2	19.6	-65.376	-78.147	-63.236	-65.096	-67.214	-68.534	-69.392	-74.379	-73.846	-73.151	-77.29	-75.986	-72.65	-76.712
13.2	19.6	-69.563	-69.245	-50.328	-62.661	-58.644	-61.828	-70.572	-70.511	-69.243	-76.844	-70.659	-85.317	-70.688	-76.583
13.2	19.6	-75.848	-69.829	-64.23	-62.759	-62.917	-67.585	-66.716	-78.061	-71.47	-75.852	-79.637	-78.733	-78.301	-68.699
13.2	19.6	-68.915	-62.215	-49.194	-64.359	-64.535	-74.85	-66.812	-76.492	-75.258	-80.202	-77.266	-76.126	-71.719	-73.739
13.2	19.6	-65.28	-59.304	-50.52	-58.723	-58.686	-61.486	-63.514	-73.769	-68.517	-70.311	-72.906	-73.573	-68.974	-67.125
13.2	19.6	-65.644	-60.423	-47.824	-58.546	-56.702	-60.872	-63.427	-72.413	-71.938	-73.244	-71.435	-76.814	-67.971	-67.934
13.2	19.6	-62.529	-62.399	-48.804	-59.349	-57.705	-61.09	-65.334	-73.978	-68.109	-72.086	-74.847	-76.87	-69.764	-67.943
13.2	19.6	-65.674	-61.905	-47.881	-59.601	-58.478	-62.55	-66.328	-74.118	-71.19	-71.966	-75.016	-75.346	-67.541	-69.17
13.2	19.6	-64.55	-62.574	-48.085	-59.782	-59.245	-61.979	-66.947	-74.354	-71.36	-70.347	-73.2	-73.285	-69.533	-69.079
13.2	19.6	-62.411	-61.359	-50.99	-57.868	-59.519	-61.493	-63.73	-73.163	-71.565	-73.179	-73.194	-73.985	-67.52	-68.477
13.2	19.6	-63.135	-58.879	-50.476	-59.482	-57.87	-63.409	-65.486	-71.696	-68.428	-72.255	-72.588	-74.458	-68.26	-67.414
13.2	19.6	-64.208	-62.133	-48.965	-59.384	-56.236	-62.427	-65.088	-72.277	-69.69	-71.171	-74.837	-76.33	-69.288	-69.146
13.2	19.6	-65.851	-62.472	-51.497	-57.414	-56.279	-62.285	-63.258	-75.015	-69.13	-71.82	-72.714	-73.107	-69.907	-68.031
13.2	19.6	-65.88	-61.451	-47.834	-57.24	-56.711	-63.755	-64.559	-71.971	-71.291	-71.374	-71.681	-73.218	-67.11	-67.302
13.2	19.6	-62.651	-61.767	-49.451	-58.757	-59.044	-61.229	-63.86	-74.664	-69.816	-70.071	-74.358	-73.721	-70.503	-69.656
13.2	19.6	-65.903	-61.709	-49.222	-60.603	-56.699	-63.115	-66.388	-73.515	-71.733	-70.727	-72.796	-75.642	-69.888	-69.403
13.2	19.6	-65.849	-60.305	-50.758	-58.125	-58.939	-63.101	-64.456	-75.346	-68.818	-70.26	-72.203	-75.972	-68.733	-68.1
13.2	19.6	-63.962	-61.358	-50.877	-59.105	-56.656	-61.608	-65.325	-71.674	-69.146	-70.503	-72.852	-75.636	-68.529	-68.389
13.2	19.6	-65.222	-59.421	-48.444	-57.659	-59.398	-62.357	-63.873	-73.132	-68.673	-70.727	-71.622	-74.849	-68.573	-68.248
14.2	19.6	-66.736	-60.698	-46.173	-61.012	-57.22	-61.946	-70.01	-70.052	-74.798	-76.058	-69.731	-74.68	-77.045	-72.097
14.2	19.6	-72.431	-78.303	-45.725	-66.391	-68.608	-61.623	-76.188	-73.091	-84.858	-78.549	-71.812	-79.363	-73.92	-63.215
14.2	19.6	-66.307	-61.333	-50.269	-72.516	-70.148	-70.897	-82.358	-70.523	-80.011	-67.74	-74.505	-78.533	-76.63	-74.336
14.2	19.6	-71.736	-60.558	-45.663	-67.688	-61.212	-78.365	-96.726	-73.063	-82.804	-68.696	-82.635	-91.126	-79.308	-70.316
14.2	19.6	-66.284	-63.241	-50.865	-66.726	-56.821	-61.526	-77.441	-77.421	-87.957	-71.237	-76.557	-75.686	-87.363	-74.457
14.2	19.6	-61.491	-65.635	-45.255	-63.919	-60.879	-66.176	-87.987	-74.157	-76.183	-84.809	-88.717	-79.775	-79.268	-70.682
14.2	19.6	-71.978	-59.073	-54.03	-63.89	-57.61	-65.045	-73.738	-69.873	-78.041	-73.671	-74.444	-84.759	-81.838	-74.648
14.2	19.6	-74.404	-65.176	-42.282	-59.129	-58.828	-58.052	-74.358	-70.073	-69.477	-71.936	-90.29	-92.943	-78.046	-72.035
14.2	19.6	-70.166	-60.235	-44.798	-63.419	-64.431	-59.508	-71.811	-76.788	-72.224	-73.388	-77.314	-75.6	-78.765	-75.899
14.2	19.6	-64.501	-62.759	-44.029	-74.721	-65.686	-71.915	-80.66	-69.597	-74.548	-70.785	-78.874	-81.438	-74.645	-76.067
14.2	19.6	-64.682	-57.002	-42.513	-60.75	-57.925	-59.644	-72.227	-67.685	-71.285	-67.042	-73.071	-74.689	-73.676	-66.361
14.2	19.6	-65.046	-58.121	-39.816	-60.573	-55.941	-59.03	-72.139	-66.329	-74.706	-69.975	-71.6	-77.929	-72.673	-67.17
14.2	19.6	-61.931	-60.097	-40.796	-61.376	-56.944	-59.248	-74.047	-67.893	-70.877	-68.817	-75.012	-77.986	-74.467	-67.179
14.2	19.6	-65.077	-59.603	-39.873	-61.628	-57.717	-60.708	-75.04	-68.034	-73.958	-68.698	-75.181	-76.462	-72.244	-68.406
14.2	19.6	-63.953	-60.272	-40.077	-61.809	-58.484	-60.137	-75.66	-68.27	-74.128	-67.078	-73.365	-74.4	-74.235	-68.315
14.2	19.6	-61.813	-59.057	-42.982	-59.895	-58.757	-59.65	-72.443	-67.079	-74.333	-69.91	-73.359	-75.1	-72.222	-67.713
14.2	19.6	-62.537	-56.577	-42.468	-61.509	-57.109	-61.567	-74.199	-65.612	-71.196	-68.986	-72.752	-75.574	-72.962	-66.65
14.2	19.6	-63.611	-59.831	-40.957	-61.411	-55.475	-60.585	-73.801	-66.193	-72.458	-67.902	-75.002	-77.446	-73.99	-68.382
14.2	19.6	-65.253	-60.17	-43.489	-59.441	-55.517	-60.443	-71.971	-68.93	-71.898	-68.551	-72.879	-74.223	-74.609	-67.267
14.2	19.6	-65.283	-59.149	-39.826	-59.267	-55.95	-61.912	-73.272	-65.886	-74.059	-68.105	-71.846	-74.333	-71.812	-66.539
14.2	19.6	-62.054	-59.465	-41.443	-60.784	-58.283	-59.387	-72.572	-68.58	-72.584	-66.802	-74.523	-74.837	-75.206	-68.892
14.2	19.6	-65.305	-59.407	-41.215	-62.63	-55.937	-61.272	-75.101	-67.43	-74.501	-67.458	-72.96	-76.757	-74.591	-68.64
14.2	19.6	-65.252	-58.003	-42.75	-60.152	-58.177	-61.259	-73.168	-69.261	-71.586	-66.991	-72.368	-77.088	-73.435	-67.336
14.2	19.6	-63.365	-59.056	-42.869	-61.132	-55.894	-59.765	-74.038	-65.59	-71.914	-67.234	-73.017	-76.752	-73.231	-67.626
14.2	19.6	-64.624	-57.119	-40.436	-59.686	-58.637	-60.515	-72.586	-67.048	-71.441	-67.458	-71.787	-75.965	-73.275	-67.484
15.2	19.6	-69.911	-63.802	-45.529	-66.671	-69.483	-75.718	-80.479	-78.394	-76.803	-79.492	-73.208	-77.602	-70.178	-80.721
15.2	19.6	-63.756	-74.31	-49.07	-62.065	-68.428	-66.381	-76.899	-75.607	-77.16	-83.932	-74.564	-80.641	-65.399	-80.721
15.2	19.6	-71.443	-61.004	-46.161	-61.946	-60.25	-69.385	-78.921	-78.72	-77.165	-81.396	-72.656	-81.106	-70.614	-73.195
15.2	19.6	-66.644	-60.955	-46.844	-64.835	-63.888	-68.886	-73.247	-78.942	-72.433	-76.96	-73.796	-77.603	-73.341	-68.117
15.2	19.6	-69.233	-59.399	-40.162	-58.287	-66.416	-71.152	-64.281	-77.003	-69.685	-73.457	-72.799	-74.399	-78.008	-70.527
15.2	19.6	-61.755	-59.207	-35.45	-61.484	-66.81	-68.238	-75.402	-75.957	-82.979	-76.847	-77.43	-87.287	-67.251	-67.58
15.2	19.6	-71.037	-65.768	-37.706	-69.822	-67.224	-66.044	-74.402	-75.254	-77.243	-82.888	-79.181	-74.612	-69.69	-88.46
15.2	19.6	-68.182	-63.907	-39.157	-61.59	-69.36	-70.943	-71.904	-75.071	-68.969	-75.984	-71.18	-83.711	-74.124	-89.107
15.2	19.6	-65.506	-63.043	-43.125	-57.34	-72.209	-74.377	-67.352	-76.786	-85.601	-74.124	-75.292	-83.342	-75.455	-77.993
15.2	19.6	-70.18	-71.61	-44.986	-70.735	-62.904	-78.267	-65.645	-74.185	-81.261	-71.453	-77.594	-79.733	-65.825	-70.026
15.2	19.6	-63.843	-57.601	-38.423	-58.286	-62.478	-65.077	-65.952	-71.813	-70.125	-71.009	-69.353	-73.302	-65.982	-70.631
15.2	19.6	-64.208	-58.72	-35.726	-58.109	-60.494	-64.464	-65.865	-70.457	-73.546	-73.942	-67.882	-76.542	-64.979	-71.439
15.2	19.6	-61.092	-60.696	-36.706	-58.912	-61.497	-64.682	-67.772	-72.021	-69.717	-72.783	-71.294	-76.599	-66.772	-71.448
15.2	19.6	-64.238	-60.202	-35.783	-59.164	-62.269	-66.142	-68.766	-72.162	-72.798	-72.664	-71.463	-75.075	-64.55	-72.676
15.2	19.6	-63.114	-60.871	-35.987	-59.346	-63.037	-65.571	-69.385	-72.398	-72.968	-71.044	-69.647	-73.013	-66.541	-72.585
15.2	19.6	-60.975	-59.656	-38.892	-57.431	-63.31	-65.084	-66.169	-71.207	-73.173	-73.877	-69.641	-73.713	-64.528	-71.983
15.2	19.6	-61.698	-57.176	-38.378	-59.046	-61.662	-67.001	-67.924	-69.74	-70.036	-72.953	-69.035	-74.187	-65.268	-70.92
15.2	19.6	-62.772	-60.43	-36.867	-58.947	-60.028	-66.019	-67.527	-70.321	-71.297	-71.868	-71.284	-76.059	-66.296	-72.652
15.2	19.6	-64.414	-60.769	-39.399	-56.977	-60.07	-65.876	-65.697	-73.058	-70.738	-72.518	-69.161	-72.836	-66.915	-71.537
15.2	19.6	-64.444	-59.748	-35.736	-56.803	-60.503	-67.346	-66.997	-70.015	-72.899	-72.072	-68.128	-72.946	-64.118	-70.808
15.2	19.6	-61.215	-60.064	-37.353	-58.32	-62.836	-64.821	-66.298	-72.708	-71.424	-70.768	-70.805	-73.45	-67.511	-73.161
15.2	19.6	-64.467	-60.006	-37.125	-60.166	-60.49	-66.706	-68.826	-71.558	-73.341	-71.424	-69.243	-75.371	-66.897	-72.909
15.2	19.6	-64.413	-58.602	-38.661	-57.689	-62.73	-66.692	-66.894	-73.39	-70.426	-70.958	-68.65	-75.701	-65.741	-71.606
15.2	19.6	-62.526	-59.655	-38.779	-58.668	-60.447	-65.199	-67.763	-69.718	-70.754	-71.2	-69.299	-75.365	-65.537	-71.895
15.2	19.6	-63.786	-57.718	-36.346	-57.222	-63.19	-65.949	-66.312	-71.176	-70.28	-71.424	-68.069	-74.578	-65.581	-71.754
16.2	19.6	-68.166	-57.107	-36.536	-62.917	-57.675	-73.689	-64.537	-77.685	-71.979	-73.722	-74.73	-77.101	-69.699	-74.028
16.2	19.6	-75.875	-68.214	-43.675	-65.466	-57.574	-85.469	-77.462	-72.77	-74.477	-82.997	-72.708	-75.856	-72.851	-73.265
16.2	19.6	-68.108	-60.791	-38.125	-67.299	-67.92	-76.034	-72.24	-74.656	-73.992	-74.456	-81.146	-74.939	-77.546	-75.555
16.2	19.6	-64.961	-57.729	-35.682	-62.712	-58.702	-76.034	-74.862	-72.513	-75.431	-67.325	-76.232	-71.72	-82.994	-77.041
16.2	19.6	-70.192	-59.602	-37.512	-80.752	-56.894	-77.452	-76.038	-76.398	-72.52	-79.234	-79.308	-83.545	-70.196	-64.965
16.2	19.6	-63.81	-60.795	-44.745	-62.29	-57.461	-80.01	-79.725	-81.607	-74.688	-76.804	-81.27	-73.641	-73.629	-72.722
16.2	19.6	-65.929	-81.326	-40.183	-73.642	-73.073	-71.684	-73.6	-81.534	-66.924	-71.162	-73.305	-71.291	-77.653	-80.768
16.2	19.6	-74.407	-61.974	-34.152	-64.365	-56.072	-77.485	-83.884	-76.42	-74.388	-85.66	-95.297	-71.721	-78.091	-71.867
16.2	19.6	-62.681	-63.962	-47.606	-69.922	-60.324	-77.142	-65.58	-82.413	-69.304	-68.1	-81.853	-76.011	-76.612	-78.425
16.2	19.6	-70.953	-55.613	-37.466	-63.205	-65.158	-78.631	-75.171	-85.564	-70.307	-76.78	-78.228	-68.559	-85.181	-75.145
16.2	19.6	-64.587	-56.012	-35.172	-62.066	-56.866	-71.501	-67.409	-73.377	-65.596	-68.98	-73.99	-67.737	-71.438	-68.364
16.2	19.6	-64.951	-57.131	-32.475	-61.889	-54.882	-70.888	-67.321	-72.021	-69.017	-71.912	-72.52	-70.977	-70.436	-69.173
16.2	19.6	-61.836	-59.107	-33.455	-62.692	-55.885	-71.106	-69.229	-73.585	-65.188	-70.754	-75.932	-71.034	-72.229	-69.182
16.2	19.6	-64.981	-58.613	-32.532	-62.944	-56.658	-72.566	-70.222	-73.726	-68.269	-70.635	-76.1	-69.51	-70.006	-70.409
16.2	19.6	-63.857	-59.282	-32.736	-63.125	-57.425	-71.995	-70.842	-73.962	-68.439	-69.015	-74.285	-67.448	-71.997	-70.318
16.2	19.6	-61.718	-58.067	-35.641	-61.211	-57.698	-71.508	-67.625	-72.771	-68.644	-71.847	-74.278	-68.148	-69.984	-69.716
16.2	19.6	-62.442	-55.587	-35.127	-62.825	-56.05	-73.425	-69.381	-71.304	-65.507	-70.924	-73.672	-68.622	-70.724	-68.653
16.2	19.6	-63.515	-58.841	-33.616	-62.727	-54.416	-72.442	-68.983	-71.885	-66.769	-69.839	-75.922	-70.494	-71.753	-70.385
16.2	19.6	-65.158	-59.18	-36.149	-60.757	-54.458	-72.3	-67.153	-74.622	-66.209	-70.488	-73.798	-67.271	-72.371	-69.27
16.2	19.6	-65.187	-58.159	-32.485	-60.582	-54.891	-73.77	-68.454	-71.579	-68.37	-70.043	-72.766	-67.381	-69.575	-68.542
16.2	19.6	-61.958	-58.475	-34.103	-62.1	-57.224	-71.245	-67.754	-74.272	-66.895	-68.739	-75.442	-67.885	-72.968	-70.895
16.2	19.6	-65.21	-58.417	-33.874	-63.945	-54.878	-73.13	-70.283	-73.122	-68.812	-69.395	-73.88	-69.806	-72.353	-70.643
16.2	19.6	-65.157	-57.013	-35.41	-61.468	-57.118	-73.116	-68.351	-74.954	-65.897	-68.929	-73.288	-70.136	-71.198	-69.339
16.2	19.6	-63.269	-58.066	-35.528	-62.448	-54.835	-71.623	-69.22	-71.282	-66.225	-69.171	-73.937	-69.8	-70.994	-69.629
16.2	19.6	-64.529	-56.129	-33.095	-61.002	-57.578	-72.373	-67.768	-72.74	-65.752	-69.395	-72.707	-69.013	-71.038	-69.487
17.2	19.6	-72.464	-64.079	-41.035	-72.285	-65.693	-61.879	-70.413	-77.828	-72.598	-71.578	-83.028	-82.571	-71.159	-73.62
17.2	19.6	-62.153	-62.053	-42.148	-66.404	-66.089	-68.705	-65.277	-76.412	-90.873	-77.234	-94.492	-82.571	-74.6	-75.372
17.2	19.6	-64.6	-66.853	-40.806	-71.298	-57.234	-74.755	-72.76	-76.176	-74.602	-67.51	-73.72	-86.435	-69.814	-87.922
17.2	19.6	-67.762	-65.701	-41.163	-66.604	-61.506	-72.054	-75.267	-79.865	-70.805	-69.651	-85.678	-76.868	-70.217	-69.251
17.2	19.6	-68.87	-67.632	-43.55	-63.292	-58.623	-74.644	-72.562	-75.557	-88.839	-70.584	-79.604	-80.012	-72.025	-75.799
17.2	19.6	-68.621	-73.209	-42.14	-67.653	-67.379	-70.054	-75.505	-72.084	-75.867	-67.497	-81.752	-83.203	-69.443	-72.528
17.2	19.6	-72.148	-60.267	-51.618	-64.551	-61.644	-71.35	-71.57	-70.117	-76.254	-69.09	-83.121	-96.417	-67.05	-88.255
17.2	19.6	-62.13	-82.868	-43.461	-69.505	-65.761	-70.918	-70.023	-83.475	-76.278	-67.424	-74.666	-76.624	-70.37	-73.834
17.2	19.6	-63.394	-73.772	-35.883	-81.566	-65.721	-64.025	-78.907	-71.353	-80.288	-77.703	-92.716	-79.532	-77.034	-70.409
17.2	19.6	-61.234	-63.037	-43.045	-64.785	-72.776	-71.665	-70.319	-71.063	-70.969	-74.521	-77.582	-77.511	-74.868	-72.614
17.2	19.6	-62.416	-61.248	-38.089	-63.603	-60.024	-64.143	-65.359	-70.614	-70.932	-64.635	-77.219	-75.473	-66.651	-69.946
17.2	19.6	-62.78	-62.367	-35.392	-63.426	-58.039	-63.53	-65.272	-69.258	-74.353	-67.568	-75.748	-78.713	-65.648	-70.755
17.2	19.6	-59.665	-64.343	-36.372	-64.229	-59.042	-63.748	-67.179	-70.822	-70.524	-66.409	-79.16	-78.77	-67.442	-70.764
17.2	19.6	-62.811	-63.849	-35.449	-64.481	-59.815	-65.207	-68.173	-70.963	-73.605	-66.29	-79.329	-77.246	-65.219	-71.992
17.2	19.6	-61.687	-64.518	-35.653	-64.663	-60.582	-64.636	-68.792	-71.199	-73.775	-64.67	-77.513	-75.184	-67.21	-71.9
17.2	19.6	-59.547	-63.303	-38.558	-62.748	-60.856	-64.15	-65.576	-70.008	-73.98	-67.503	-77.507	-75.884	-65.197	-71.298
17.2	19.6	-60.271	-60.823	-38.044	-64.363	-59.207	-66.067	-67.331	-68.541	-70.843	-66.579	-76.9	-76.358	-65.937	-70.235
17.2	19.6	-61.345	-64.077	-36.533	-64.264	-57.573	-65.084	-66.934	-69.122	-72.105	-65.494	-79.15	-78.23	-66.966	-71.967
17.2	19.6	-62.987	-64.416	-39.065	-62.294	-57.616	-64.942	-65.104	-71.859	-71.545	-66.143	-77.027	-75.007	-67.584	-70.852
17.2	19.6	-63.017	-63.395	-35.402	-62.12	-58.049	-66.412	-66.405	-68.816	-73.706	-65.698	-75.994	-75.117	-64.788	-70.124
17.2	19.6	-59.788	-63.711	-37.019	-63.637	-60.381	-63.887	-65.705	-71.509	-72.231	-64.394	-78.671	-75.621	-68.181	-72.477
17.2	19.6	-63.04	-63.653	-36.791	-65.483	-58.036	-65.772	-68.233	-70.359	-74.148	-65.05	-77.108	-77.542	-67.566	-72.225
17.2	19.6	-62.986	-62.249	-38.326	-63.005	-60.276	-65.758	-66.301	-72.191	-71.233	-64.584	-76.516	-77.872	-66.41	-70.922
17.2	19.6	-61.099	-63.302	-38.445	-63.985	-57.993	-64.265	-67.17	-68.519	-71.561	-64.826	-77.165	-77.536	-66.207	-71.211
17.2	19.6	-62.358	-61.365	-36.012	-62.539	-60.736	-65.015	-65.719	-69.977	-71.088	-65.05	-75.935	-76.749	-66.25	-71.069
18.2	19.6	-73.43	-55.03	-42.492	-77.229	-73.024	-66.6	-78.685	-69.951	-69.675	-70.367	-86.73	-76.411	-74.929	-71.211
18.2	19.6	-74.699	-64.173	-47.638	-67.412	-69.006	-69.455	-66.39	-75.497	-76.033	-70.517	-76.336	-79.049	-65.615	-68.679
18.2	19.6	-62.729	-59.592	-44.493	-65.924	-77.268	-58.76	-67.89	-77.132	-72.689	-73.925	-76.336	-71.776	-69.114	-83.554
18.2	19.6	-65.728	-62.946	-44.092	-67.786	-66.608	-64.772	-72.956	-73.873	-75.079	-78.383	-76.281	-84.956	-68.727	-65.768
18.2	19.6	-63.336	-63.359	-48.871	-66.721	-70.284	-61.128	-72.268	-69.176	-72.081	-69.469	-80.045	-70.547	-75.282	-82.219
18.2	19.6	-72.756	-61.321	-58.564	-67.556	-72.882	-70.194	-67.833	-71.186	-87.853	-65.648	-76.162	-71.505	-79.726	-76.917
18.2	19.6	-66.084	-71.67	-51.701	-70.366	-63.304	-73.269	-71.415	-75.502	-94.228	-83.778	-78.734	-71.838	-67.354	-77.143
18.2	19.6	-57.696	-59.156	-47.488	-66.351	-63.22	-64.634	-71.601	-73.085	-70.239	-72.203	-82.474	-72.837	-65.889	-71.97
18.2	19.6	-68.335	-53.789	-44.055	-64.878	-63.55	-73.329	-66.281	-68.543	-71.671	-76.872	-76.974	-80.464	-72.658	-75.045
18.2	19.6	-68.513	-56.789	-47.363	-68.333	-68.459	-66.33	-77.584	-73.199	-80.33	-78.119	-79.73	-73.991	-79.432	-73.145
18.2	19.6	-63.409	-54.083	-43.279	-63.064	-64.541	-60.985	-64.389	-67.935	-70.183	-67.284	-73.563	-68.636	-66.866	-68.551
18.2	19.6	-63.773	-55.202	-40.582	-62.887	-62.557	-60.372	-64.302	-66.579	-73.604	-70.217	-72.092	-71.876	-65.863	-69.36
18.2	19.6	-60.658	-57.178	-41.563	-63.69	-63.56	-60.59	-66.209	-68.144	-69.775	-69.058	-75.505	-71.933	-67.657	-69.369
18.2	19.6	-63.804	-56.684	-40.64	-63.943	-64.333	-62.05	-67.203	-68.284	-72.856	-68.939	-75.673	-70.409	-65.434	-70.596
18.2	19.6	-62.68	-57.353	-40.844	-64.124	-65.1	-61.479	-67.822	-68.52	-73.025	-67.319	-73.857	-68.347	-67.425	-70.505
18.2	19.6	-60.54	-56.138	-43.749	-62.209	-65.374	-60.992	-64.606	-67.33	-73.231	-70.152	-73.851	-69.047	-65.412	-69.903
18.2	19.6	-61.264	-53.658	-43.234	-63.824	-63.725	-62.909	-66.361	-65.863	-70.094	-69.228	-73.245	-69.521	-66.152	-68.84
18.2	19.6	-62.338	-56.912	-41.724	-63.725	-62.091	-61.927	-65.964	-66.443	-71.355	-68.143	-75.494	-71.393	-67.18	-70.572
18.2	19.6	-63.98	-57.251	-44.256	-61.756	-62.134	-61.784	-64.134	-69.181	-70.796	-68.792	-73.371	-68.17	-67.799	-69.457
18.2	19.6	-64.01	-56.23	-40.593	-61.581	-62.566	-63.254	-65.435	-66.137	-72.956	-68.347	-72.339	-68.28	-65.002	-68.729
18.2	19.6	-60.781	-56.546	-42.21	-63.099	-64.899	-60.729	-64.735	-68.831	-71.482	-67.043	-75.015	-68.784	-68.395	-71.082
18.2	19.6	-64.033	-56.488	-41.981	-64.944	-62.554	-62.614	-67.263	-67.681	-73.399	-67.699	-73.453	-70.705	-67.781	-70.83
18.2	19.6	-63.979	-55.084	-43.517	-62.467	-64.794	-62.6	-65.331	-69.512	-70.484	-67.233	-72.861	-71.035	-66.625	-69.526
18.2	19.6	-62.092	-56.137	-43.636	-63.446	-62.511	-61.107	-66.2	-65.84	-70.811	-67.475	-73.509	-70.699	-66.421	-69.816
18.2	19.6	-63.351	-54.2	-41.203	-62	-65.253	-61.857	-64.749	-67.298	-70.338	-67.699	-72.28	-69.912	-66.465	-69.674
19.2	19.6	-68.586	-63.366	-44.348	-63.045	-64.519	-69.398	-73.525	-90.545	-75.068	-79.87	-85.597	-77.79	-77.93	-75.492
19.2	19.6	-71.766	-59.011	-49.847	-60.289	-63.236	-67.907	-78.798	-65.841	-76.993	-68.437	-91.318	-89.597	-85.987	-67.844
19.2	19.6	-57.291	-57.033	-49.247	-70.481	-64.094	-71.961	-75.619	-84.532	-79.512	-81.034	-79.517	-82.724	-79.164	-68.779
19.2	19.6	-71.336	-60.397	-44.101	-65.078	-58.785	-71.569	-70.664	-71.207	-77.579	-70.294	-90.944	-76.304	-80.359	-65.778
19.2	19.6	-73.07	-57.495	-59.549	-78.448	-73.905	-72.075	-72.477	-66.863	-73.068	-79.098	-89.366	-78.871	-72.969	-66.842
19.2	19.6	-72.201	-58.79	-52.389	-78.917	-67.923	-66.898	-84.185	-82.335	-83.033	-73.858	-92.998	-72.936	-80.338	-72.152
19.2	19.6	-60.815	-63.197	-56.62	-72.042	-72.718	-70.556	-75.181	-77.255	-88.665	-70.761	-86.702	-72.577	-77.684	-68.632
19.2	19.6	-71.347	-65.651	-52.719	-63.33	-63.105	-80.27	-72.167	-70.832	-85.085	-74.815	-89.632	-78.369	-74.59	-64.545
19.2	19.6	-77.846	-72.952	-51.823	-62.123	-62.72	-68.239	-68.111	-80.426	-75.943	-75.448	-81.858	-79.187	-91.695	-78.928
19.2	19.6	-73.752	-61.903	-54.567	-61.272	-58.997	-68.917	-74.744	-77.92	-83.688	-66.099	-95.932	-76.175	-74.26	-69.428
19.2	19.6	-65.88	-55.28	-47.125	-62.311	-60.781	-64.917	-67.646	-71.997	-73.058	-67.327	-82.969	-71.752	-74.491	-63.828
19.2	19.6	-66.244	-56.399	-44.428	-62.134	-58.797	-64.304	-67.559	-70.641	-76.479	-70.26	-81.499	-74.992	-73.488	-64.637
19.2	19.6	-63.129	-58.375	-45.408	-62.937	-59.8	-64.522	-69.466	-72.205	-72.65	-69.102	-84.911	-75.048	-75.282	-64.646
19.2	19.6	-66.274	-57.881	-44.485	-63.189	-60.572	-65.982	-70.46	-72.346	-75.731	-68.982	-85.079	-73.525	-73.059	-65.873
19.2	19.6	-65.15	-58.55	-44.689	-63.371	-61.34	-65.411	-71.079	-72.581	-75.901	-67.363	-83.263	-71.463	-75.05	-65.782
19.2	19.6	-63.011	-57.335	-47.594	-61.456	-61.613	-64.924	-67.862	-71.391	-76.107	-70.195	-83.257	-72.163	-73.037	-65.18
19.2	19.6	-63.735	-54.855	-47.08	-63.071	-59.965	-66.841	-69.618	-69.924	-72.97	-69.271	-82.651	-72.636	-73.777	-64.117
19.2	19.6	-64.808	-58.109	-45.569	-62.972	-58.331	-65.858	-69.22	-70.505	-74.231	-68.186	-84.9	-74.508	-74.805	-65.849
19.2	19.6	-66.451	-58.448	-48.101	-61.002	-58.373	-65.716	-67.39	-73.242	-73.671	-68.836	-82.777	-71.285	-75.424	-64.734
19.2	19.6	-66.48	-57.427	-44.438	-60.828	-58.806	-67.186	-68.691	-70.198	-75.832	-68.39	-81.745	-71.396	-72.627	-64.006
19.2	19.6	-63.251	-57.743	-46.055	-62.345	-61.139	-64.661	-67.992	-72.892	-74.357	-67.087	-84.421	-71.9	-76.02	-66.359
19.2	19.6	-66.503	-57.685	-45.827	-64.191	-58.793	-66.546	-70.52	-71.742	-76.274	-67.742	-82.859	-73.82	-75.406	-66.106
19.2	19.6	-66.449	-56.281	-47.363	-61.714	-61.033	-66.532	-68.588	-73.573	-73.359	-67.276	-82.267	-74.151	-74.25	-64.803
19.2	19.6	-64.562	-57.334	-47.481	-62.693	-58.75	-65.039	-69.457	-69.901	-73.687	-67.518	-82.916	-73.815	-74.046	-65.093
19.2	19.6	-65.822	-55.397	-45.048	-61.247	-61.493	-65.789	-68.005	-71.359	-73.214	-67.742	-81.686	-73.027	-74.09	-64.951
[truncated: 53,350 more rows]
