# Supplementary material for: Novel integrated matching algorithm using a deep learning algorithm for Wi-Fi fingerprint-positioning technique in the indoors-IoT era
Source: PeerJ Comput Sci. 2023 May 31;9:e1406. doi: 10.7717/peerj-cs.1406 (PMC10280486; doi:10.7717/peerj-cs.1406)
Supplement: Supplemental Information 1 — The OMNeT++ simulator simulates the third floor of the Faculty of Engineering at Koya University. The floor is chosen and constructed as an experimental setting in the proposed solution. The simulated area is approximately 56 ×77.6 square meters. In addition, four corridors, sixteen study halls, four computer laboratories, nine staff offices, three restrooms, and a large 13 m ×19 m Meeting Hall are included in the survey positions. The entire region of the 3rd floor is considered for data collection. The whole area is divided into grids of 1m × 1m, resulting in dividing the region into 2,214 points, as illustrated in Fig. 6. At each sample point, RSSI data is recorded for one second. As a result, 22,140 records are collected. [file peerj-cs-09-1406-s001.zip › dataset/original.csv]

X	Y	AP_1	AP_2	AP_3	AP_4	AP_5	AP_6	AP_7	AP_8	AP_9	AP_10	AP_11	AP_12	AP_13	AP_14
0.5	13.6	-82.53	-67.269	-63.31	-57.849	-61.79	-77.12	-71.484	-75.636	-76.853	-76.756	-87.328	-73.865	-95.606	-81.661
0.5	13.6	-74.322	-72.804	-60.429	-56.904	-66.879	-72.973	-65.898	-74.258	-80.631	-76.573	-87.534	-69.843	-95.606	-78.324
0.5	13.6	-75.708	-66.064	-71.478	-56.536	-85.016	-70.078	-76.343	-83.66	-71.688	-71.896	-69.29	-78.25	-73.22	-72.404
0.5	13.6	-84.606	-64.977	-70.028	-49.477	-60.285	-83.695	-70.453	-70	-81.046	-74.493	-86.907	-74.195	-81.436	-76.025
0.5	13.6	-81.356	-80.657	-66.797	-59.638	-77.692	-75.368	-81.542	-73.672	-74.06	-92.123	-70.834	-69.716	-71.394	-76.866
0.5	13.6	-77.902	-72.408	-69.363	-48.645	-62.211	-79.682	-72.091	-79.614	-73.491	-75.969	-82.914	-73.906	-85.962	-83.795
0.5	13.6	-81.938	-63.28	-67.214	-54.301	-61.135	-73.746	-68.934	-81.832	-79.416	-87.123	-82.734	-78.718	-78.508	-73.212
0.5	13.6	-74.785	-63.239	-71.461	-55.958	-70.049	-70.758	-76.775	-72.87	-73.369	-72.911	-74.283	-70.433	-72.894	-74.745
0.5	13.6	-88.887	-69.804	-65.257	-57.785	-60.562	-77.177	-78.708	-72.037	-77.734	-69.114	-90.265	-73.244	-68.591	-79.142
0.5	13.6	-72.299	-62.925	-81.772	-51.031	-64.613	-69.701	-72.133	-76.615	-76.56	-72.697	-74.869	-69.096	-78.437	-78.632
1.5	13.6	-68.513	-63.911	-68.26	-55.504	-66.953	-68.732	-69.149	-77.263	-74.467	-77.473	-78.064	-74.252	-83.604	-71.655
1.5	13.6	-78.767	-96.6	-59.359	-71.832	-67.834	-78.26	-83.556	-71.28	-74.399	-78.816	-74.048	-79.159	-78.013	-93.955
1.5	13.6	-71.053	-66.465	-65.331	-54.605	-60.166	-71.922	-78.302	-75.407	-80.172	-85.333	-85.101	-91.996	-82.295	-80.324
1.5	13.6	-78.304	-63.637	-65.885	-52.37	-63.064	-72.611	-72.973	-74.634	-81.33	-78.905	-85.853	-74.862	-77.236	-78.911
1.5	13.6	-78.852	-62.225	-70.947	-51.97	-63.705	-81.694	-85.711	-79.181	-78.582	-75.452	-76.229	-84.261	-80.355	-71.237
1.5	13.6	-80.994	-76.084	-62.643	-50.007	-64.673	-85.17	-72.468	-71.21	-74.199	-84.036	-70.981	-78.552	-69.97	-72.868
1.5	13.6	-76.285	-68.783	-66.159	-65.258	-68.03	-72.435	-82.877	-82.835	-79.945	-79.317	-74.303	-78.961	-78.831	-73.463
1.5	13.6	-75.954	-66.628	-61.374	-56.19	-60.427	-76.729	-77.744	-70.332	-77.333	-68.601	-80.438	-83.541	-75.109	-65.686
1.5	13.6	-81.464	-72.603	-61.271	-53.243	-69.766	-75.071	-77.801	-75.793	-73.563	-73.977	-78.19	-83.556	-78.903	-70.076
1.5	13.6	-89.237	-67.159	-65.973	-64.937	-63.177	-77.219	-76.421	-76.798	-79.952	-69.602	-78.145	-77.58	-77.534	-79.427
2.5	13.6	-75.286	-71.074	-70.542	-48.333	-61.157	-79.092	-70.035	-85.914	-74.392	-74.956	-77.932	-82.421	-75.962	-70.053
2.5	13.6	-75.467	-66.015	-67.066	-58.143	-62.821	-79.193	-70.781	-76.633	-78.644	-79.852	-75.866	-81.31	-68.784	-77.976
2.5	13.6	-69.816	-75.113	-67.887	-50.908	-62.821	-73.631	-68.011	-71.244	-81.42	-90.107	-66.588	-68.323	-69.487	-81.731
2.5	13.6	-73.664	-64.219	-69.65	-48.844	-56.65	-70.779	-66.599	-70.049	-83.927	-80.143	-78.199	-71.197	-69.526	-76.609
2.5	13.6	-85.336	-73.174	-63.786	-66.883	-64.973	-81.162	-63.533	-72.184	-81.39	-73.976	-75.945	-75.501	-73.819	-76.609
2.5	13.6	-72.133	-66.364	-71.481	-62.613	-72.042	-74.158	-83.15	-73.001	-74.517	-80.633	-81.786	-77.607	-78.592	-67.246
2.5	13.6	-83.421	-72.751	-66.59	-57.224	-66.344	-79.744	-78.715	-78.293	-75.859	-78.332	-72.832	-77.168	-75.846	-76.024
2.5	13.6	-74.109	-63.181	-70.663	-55.29	-62.119	-83.299	-68.906	-88.778	-77.757	-77.716	-75.294	-80.723	-75.924	-72.831
2.5	13.6	-89.079	-73.078	-75.822	-54.227	-64.115	-76.242	-76.124	-70.679	-94.835	-72.794	-79.066	-78.135	-75.073	-71.017
2.5	13.6	-75.456	-66.779	-68.829	-50.823	-74.88	-75.511	-66.91	-70.397	-94.835	-81.478	-77.851	-83.186	-71.167	-85.422
3.5	13.6	-75.362	-71.244	-62.562	-57.7	-88.512	-79.695	-77.249	-79.573	-74.148	-71.252	-82.978	-71.794	-76.199	-67.149
3.5	13.6	-74.624	-85.747	-62.92	-65.959	-68.241	-67.033	-75.447	-86.483	-72.5	-72.001	-75.308	-74.421	-84.346	-73.966
3.5	13.6	-74.729	-65.866	-66.09	-55.183	-70.754	-68.442	-73.315	-77.626	-75.688	-77.335	-79.605	-65.885	-81.341	-66.955
3.5	13.6	-75.543	-69.363	-69.699	-50.507	-64.135	-72.112	-67.555	-74.916	-74.114	-70.825	-88.449	-80.589	-73.486	-73.203
3.5	13.6	-74.969	-61.801	-65.646	-54.945	-62.624	-70.629	-76.828	-77.18	-75.494	-74.828	-78.595	-72.939	-81.571	-68.712
3.5	13.6	-73.441	-81.233	-59.195	-67.587	-89.154	-69.605	-74.136	-80.553	-77.204	-77.774	-87.51	-78.334	-79.203	-73.651
3.5	13.6	-72.82	-61.585	-66.254	-52.492	-62.064	-66.883	-81.39	-79.288	-71.75	-80.934	-77.345	-79.416	-77.473	-76.515
3.5	13.6	-85.358	-73.216	-64.47	-58.055	-69.863	-72.109	-74.487	-75.644	-71.593	-78.299	-82.773	-80.333	-72.898	-68.737
3.5	13.6	-91.634	-72.37	-73.54	-55.371	-66.776	-63.929	-72.647	-73.54	-70.374	-75.88	-72.135	-72.017	-74.539	-71.453
3.5	13.6	-78.042	-67.84	-62.185	-51.614	-62.471	-71.635	-78.099	-84.902	-72.958	-69.214	-87.687	-77.582	-83.637	-72.042
4.5	13.6	-82.591	-67.549	-60.84	-58.516	-61.573	-67.739	-78.027	-77.893	-72.099	-72.975	-82.847	-80.932	-85.249	-72.496
4.5	13.6	-81.531	-63.965	-67.805	-59.905	-71.284	-67.387	-75.167	-94.033	-71.272	-79.36	-82.044	-94.359	-88.483	-86.734
4.5	13.6	-69.97	-74.897	-59.917	-51.542	-71.77	-68.649	-87.162	-78.79	-80.249	-74.425	-78.625	-97.655	-76.919	-72.507
4.5	13.6	-73.585	-67.81	-62.954	-62.759	-56.71	-67.935	-71.458	-73.67	-76.462	-81.58	-82.25	-70.813	-73.197	-79.046
4.5	13.6	-75.321	-69.624	-61.913	-60.638	-72.009	-71.217	-76.548	-72.562	-71.572	-71.575	-86.992	-80.451	-80.162	-88.294
4.5	13.6	-74.26	-70.869	-62.728	-70.752	-59.665	-71.386	-81.251	-76.583	-73.562	-89.318	-82.695	-85.025	-85.81	-73.398
4.5	13.6	-74.453	-67.636	-68.345	-64.147	-54.394	-69.269	-72.672	-76.494	-81.488	-68.05	-76.613	-75.249	-84.77	-67.609
4.5	13.6	-71.118	-68.326	-64.747	-49.427	-79.913	-69.705	-79.522	-83.738	-70.375	-75.328	-87.445	-77.91	-75.842	-70.83
4.5	13.6	-79.466	-72.386	-60.308	-54.611	-62.253	-69.4	-71.91	-71.426	-69.829	-78.072	-70.591	-91.366	-70.367	-68.664
4.5	13.6	-75.968	-65.364	-66.304	-54.756	-62.944	-63.755	-73.461	-83.929	-85.766	-77.751	-83.008	-78.418	-80.049	-71.196
5.5	13.6	-72.121	-84.354	-64.106	-54.748	-68.159	-77.587	-75.033	-84.629	-73.791	-80.772	-78.617	-73.936	-83.403	-73.015
5.5	13.6	-73.999	-79.549	-53.34	-66.228	-66.989	-67.663	-74.563	-76.685	-67.842	-81.58	-75.98	-74.633	-89.204	-76.705
5.5	13.6	-77.261	-65.565	-73.164	-53.822	-61.249	-76.715	-74.131	-86.087	-78.583	-85.949	-84.932	-81.779	-71.534	-90.442
5.5	13.6	-76.024	-69.4	-63.391	-59.241	-72.928	-76.52	-73.282	-94.255	-78.325	-74.089	-78.535	-76.235	-80.79	-74.862
5.5	13.6	-82.868	-67.928	-64.434	-53.182	-64.202	-75.616	-87.608	-75.406	-67.88	-72.404	-85.292	-68.521	-81.797	-73.486
5.5	13.6	-77.623	-69.573	-57.185	-62.627	-71.504	-78.399	-79.933	-78.494	-69.643	-75.599	-77.365	-78.198	-74.776	-76.991
5.5	13.6	-73.541	-78.375	-57.971	-55.632	-77.253	-71.883	-75.605	-79.638	-83.174	-78.549	-81.907	-93.08	-75.473	-82.282
5.5	13.6	-84.065	-84.316	-63.584	-58.385	-61.205	-67.958	-88.213	-85.764	-67.817	-82.328	-80.185	-84.673	-77.87	-82.25
5.5	13.6	-70.204	-61.53	-60.804	-56.584	-57.136	-70.968	-77.681	-89.219	-77.968	-83.223	-80.775	-84.77	-76.76	-85.625
5.5	13.6	-87.681	-69.58	-58.808	-54.545	-62.991	-69.933	-73.846	-89.951	-73.891	-73.716	-79.442	-77.671	-90.392	-81.997
6.5	13.6	-72.425	-72.158	-73.098	-54.752	-63.022	-67.945	-83.058	-96.331	-84.342	-82.103	-78.488	-83.889	-70.77	-75.483
6.5	13.6	-91.167	-63.72	-61.316	-91.761	-72.047	-73.844	-89.662	-90.175	-71.834	-76.789	-73.647	-88.351	-76.652	-78.733
6.5	13.6	-72.006	-64.785	-61.955	-59.422	-57.51	-74.563	-90.294	-93.348	-72.925	-79.742	-78.076	-89.872	-80.491	-77.022
6.5	13.6	-71.554	-66.145	-56.573	-56.024	-64.182	-71.259	-80.046	-93.377	-73.706	-84.344	-80.149	-77.493	-77.131	-83.008
6.5	13.6	-85.112	-69.034	-58.863	-69.636	-61.231	-75.712	-87.705	-94.52	-82.332	-75.883	-77.275	-79.839	-69.396	-83.008
6.5	13.6	-79.614	-68.522	-59.997	-55.227	-76.088	-71.991	-92.246	-87.366	-74.504	-78.683	-68.458	-87.097	-71.461	-76.738
6.5	13.6	-67.138	-67.173	-58.769	-55.775	-71.642	-78.729	-90.847	-87.366	-76.957	-84.067	-75.027	-81.632	-76.987	-80.073
6.5	13.6	-77.593	-74.7	-60.369	-57.57	-55.738	-71.874	-90.419	-87.366	-81.985	-76.201	-74.373	-78.104	-73.593	-71.69
6.5	13.6	-79.586	-67.336	-62.316	-60.184	-60.757	-82.42	-82.92	-87.366	-74.421	-86.933	-74.539	-82.116	-68.544	-80.812
6.5	13.6	-70.624	-70.824	-60.946	-57.104	-70	-80.572	-85.189	-93.684	-72.424	-84.47	-74.25	-77.257	-70.848	-75.131
7.5	13.6	-70.82	-67.935	-59.188	-58.228	-64.232	-76.018	-81.586	-68.342	-74.77	-76.587	-74.725	-83.815	-82.129	-75.052
7.5	13.6	-75.473	-62.362	-55.663	-57.422	-66.13	-70.336	-71.483	-76.556	-78.309	-76.006	-83.916	-84.376	-73.175	-68.525
7.5	13.6	-68.885	-62.05	-56.046	-54.406	-68.054	-72.617	-79.687	-75.975	-86.023	-68.891	-87.502	-84.901	-78.744	-73.29
7.5	13.6	-82.105	-70.818	-65.158	-55.499	-70.687	-70.823	-69.464	-78.912	-76.247	-68.381	-87.891	-76.843	-85.666	-71.482
7.5	13.6	-76.868	-81.296	-58.892	-68.601	-63.284	-79.802	-74.869	-71.749	-92.863	-75.71	-73.326	-84.18	-74.921	-76.885
7.5	13.6	-74.208	-62.94	-67.4	-61.931	-69.842	-79.802	-74.675	-72.828	-74.431	-76.067	-72.756	-79.702	-75.859	-68.883
7.5	13.6	-74.453	-68.961	-57.073	-57.791	-66.864	-80	-80.596	-67.823	-85.231	-84.029	-75.555	-87.448	-76.825	-82.077
7.5	13.6	-75.445	-64.331	-55.65	-53.841	-63.209	-65.521	-76.144	-81.382	-79.514	-71.332	-71.2	-80.889	-85.819	-78.114
7.5	13.6	-75.887	-62.139	-59.812	-56.36	-61.296	-81.36	-74.482	-79.375	-79.231	-78.668	-71.564	-76.721	-76.976	-80.964
7.5	13.6	-76.354	-61.825	-57.563	-60.02	-65.267	-70.324	-84.179	-76.535	-79.405	-83.933	-87.244	-82.661	-83.211	-67.862
8.5	13.6	-87.747	-82.959	-58.837	-52.543	-69.809	-75.723	-70.205	-66.435	-76.827	-76.203	-70.642	-83.793	-78.055	-68.348
8.5	13.6	-77.454	-63.981	-61.938	-55.232	-64.081	-68.79	-82.12	-72.377	-77.814	-74.683	-78.236	-85.859	-83.681	-71.841
8.5	13.6	-80.391	-61.372	-61.424	-57.686	-57.262	-66.298	-80.588	-72.845	-72.773	-86.256	-89.553	-86.288	-76.538	-78.989
8.5	13.6	-72.382	-69.087	-56.543	-58.427	-62.951	-66.451	-70.877	-74.771	-89.275	-68.774	-73.146	-81.454	-68.857	-74.833
8.5	13.6	-78.958	-60.95	-52.654	-62.617	-67.841	-75.78	-73.359	-82.006	-69.539	-73.4	-72.431	-92.582	-76.572	-78.941
8.5	13.6	-90.656	-71.161	-61.682	-60.306	-65.271	-70.324	-79.014	-68.1	-81.419	-80.532	-81.458	-84.593	-66.76	-76.235
8.5	13.6	-84.808	-66.689	-65.08	-60.962	-66.506	-69.79	-68.168	-67.061	-82.285	-83.727	-72.953	-88.248	-75.167	-87.819
8.5	13.6	-75.318	-73.181	-56.983	-58.493	-66.342	-62.688	-72.597	-71.558	-83.663	-75.594	-79.59	-77.959	-73.67	-78.302
8.5	13.6	-71.853	-67.779	-64.75	-60.615	-63.115	-71.137	-70.436	-69.598	-88.949	-70.678	-74.274	-79.837	-83.005	-68.182
8.5	13.6	-70.404	-69.379	-57.131	-56.559	-61.984	-73.596	-70.03	-66.959	-78.819	-80.842	-73.904	-82.973	-77.502	-64.707
9.5	13.6	-71.43	-91.201	-58.668	-63.048	-72.046	-70.11	-65.503	-78.427	-72.591	-68.425	-84.739	-80.655	-78.575	-79.181
9.5	13.6	-78.663	-68.882	-69.189	-57.116	-60.6	-65.843	-93.087	-81.358	-77.94	-75.306	-74.583	-87.075	-75.878	-69.175
9.5	13.6	-86.903	-62.678	-57.076	-68.987	-61.554	-66.334	-69.639	-74.747	-88.09	-73.019	-74.905	-79.249	-80.728	-74.386
9.5	13.6	-81.285	-60.134	-56.75	-56.519	-69.775	-66.928	-77.296	-77.709	-74.573	-71.779	-88.477	-75.709	-73.4	-77.768
9.5	13.6	-69.814	-69.697	-56.087	-67.966	-63.315	-65.07	-81.45	-69.613	-70.605	-74.536	-91.229	-79.525	-81.246	-80.873
9.5	13.6	-74.104	-65.395	-49.656	-65.904	-71.074	-70.038	-75.566	-73.165	-69.881	-72.373	-87.998	-80.246	-86.667	-74.587
9.5	13.6	-91.003	-58.547	-54.658	-79.408	-62.911	-86.903	-90.094	-88.72	-79.116	-75.62	-78.109	-82.492	-80.439	-74.704
9.5	13.6	-70.388	-73.206	-55.704	-63.057	-65.5	-59.163	-75.615	-72.979	-70.02	-80.966	-77.322	-85.691	-77.869	-69.713
9.5	13.6	-87.808	-65.749	-60.534	-57.219	-64.623	-74.368	-74.352	-73.589	-76.047	-77.952	-73.297	-76.814	-78.075	-74.317
9.5	13.6	-69.761	-65.921	-53.738	-64.969	-57.864	-71.093	-71.045	-88.44	-70.461	-71.135	-72.227	-80.632	-89.938	-80.89
9.5	14.6	-81.826	-57.581	-56.107	-66.744	-65.158	-63.234	-74.739	-72.403	-84.792	-71.472	-85.909	-81.747	-70.128	-80.024
9.5	14.6	-85.896	-71.666	-56.008	-86.046	-63.574	-63.678	-78.683	-73.94	-80.923	-82.142	-80.766	-81.19	-68.493	-72.626
9.5	14.6	-74.342	-70.149	-62.283	-51.264	-66.262	-61.879	-70.405	-79.624	-83.394	-70.97	-76.934	-86.004	-69.067	-69.996
9.5	14.6	-79.191	-62.879	-56.571	-53.337	-59.657	-65.19	-79.917	-84.574	-72.995	-80.344	-82.515	-86.849	-67.66	-88.176
9.5	14.6	-79.919	-76.657	-56.157	-56.144	-57.277	-66.356	-73.898	-70.009	-72.278	-73.937	-74.755	-86.736	-75.256	-72.702
9.5	14.6	-75.007	-66.939	-53.886	-60.611	-56.596	-66.436	-84.839	-72.442	-68.134	-72.708	-80.84	-78.992	-78.075	-69.961
9.5	14.6	-86.824	-64.841	-62.036	-55.151	-60.964	-71.766	-73.533	-93.134	-76.758	-70.62	-76.524	-85.426	-68.547	-75.816
9.5	14.6	-71.952	-65.621	-54.138	-58.949	-63.351	-68.685	-82.995	-68.197	-68.859	-73.347	-89.608	-84.247	-72.164	-74.417
9.5	14.6	-81.746	-65.175	-60.262	-53.889	-68.715	-67.865	-62.414	-71.948	-69.964	-79.417	-75.632	-85.236	-71.986	-70.657
9.5	14.6	-87.355	-73.025	-52.208	-56.049	-63.449	-72.25	-66.469	-76.534	-67.967	-73.337	-79.458	-77.12	-82.551	-77.267
8.5	14.6	-95.996	-64.661	-58.682	-57.371	-58.47	-64.426	-62.501	-77.385	-84.72	-80.849	-80.888	-81.949	-71.628	-72.926
8.5	14.6	-77.071	-70.604	-57.772	-60.28	-65.181	-70.362	-72.79	-74.603	-78.886	-71.769	-80.02	-81.949	-87.331	-71.287
8.5	14.6	-78.368	-68.636	-53.555	-66.739	-61.189	-68.099	-67.337	-66.105	-72.817	-73.925	-80.02	-76.325	-78.096	-89.635
8.5	14.6	-86.217	-72.373	-54.691	-57.597	-59.776	-71.593	-69.431	-78.401	-77.847	-71.275	-77.025	-79.277	-78.609	-70.039
8.5	14.6	-72.396	-60.524	-55.641	-63.579	-61.427	-71.169	-71.671	-76.5	-70.544	-72.918	-77.88	-79.904	-79.949	-75.924
8.5	14.6	-79.447	-63.17	-59.331	-62.276	-61.678	-65.916	-70.52	-74.338	-72.996	-79.045	-78.829	-85.228	-95.21	-70.936
8.5	14.6	-77.951	-67.372	-62.943	-56.057	-55.642	-67.413	-73.221	-75.315	-79.527	-68.384	-79.864	-79.088	-87.186	-75.866
8.5	14.6	-71.477	-61.82	-60.427	-54.286	-66.199	-73.342	-80.858	-68.564	-74.894	-75.378	-73.856	-77.149	-83.193	-78.848
8.5	14.6	-71.856	-63.73	-60.505	-55.223	-62.206	-63.521	-66.735	-76.084	-72.703	-68.837	-81.569	-82.477	-91.44	-71.982
8.5	14.6	-79.668	-71.011	-60.559	-59.802	-64.72	-72.524	-67.35	-70.842	-72.219	-71.392	-73.41	-86.667	-74.577	-72.93
7.5	14.6	-68.238	-66.347	-54.787	-65.98	-60.427	-76.952	-67.669	-71.653	-72.691	-80.009	-76.371	-92.521	-65.933	-71.471
7.5	14.6	-74.271	-63.645	-66.8	-60.479	-60.968	-76.169	-66.072	-80.785	-72.987	-72.393	-77.705	-80.12	-75.487	-87.144
7.5	14.6	-93.653	-70.25	-62.715	-62.854	-69.015	-73.668	-70.215	-80.157	-82.774	-82.177	-83.723	-81.931	-73.711	-73.223
7.5	14.6	-79.187	-68.643	-61.954	-54.635	-59.831	-62.111	-73.874	-71.901	-69.108	-66.34	-79.606	-77.814	-69.955	-76.015
7.5	14.6	-75.29	-66.471	-63.655	-53.067	-70.382	-67.058	-72.568	-79.378	-71.881	-71.523	-80.366	-76.985	-70.213	-83.579
7.5	14.6	-89.052	-61.009	-58.101	-56.316	-58.204	-60.13	-78.663	-87.211	-72.857	-76.884	-68.337	-87.186	-71.046	-75.552
7.5	14.6	-67.92	-84.221	-60.477	-54.355	-63.308	-66.542	-73.652	-80.817	-70.232	-75.526	-95.086	-82.652	-80.49	-80.627
7.5	14.6	-72.036	-66.107	-60.179	-57.006	-68.197	-65.65	-70.738	-69.875	-73.774	-70.808	-79.338	-80.385	-77.029	-79.104
7.5	14.6	-73.509	-65.169	-56.102	-55.921	-57.689	-65.304	-74.694	-66.633	-73.497	-82.23	-81.197	-73.27	-79.897	-77.684
7.5	14.6	-83.766	-66.616	-55.703	-63.927	-72.265	-65.108	-72.847	-78.748	-87.268	-66.629	-82.245	-81.319	-71.652	-71.723
6.5	14.6	-74.536	-60.365	-72.012	-57.309	-61.293	-71.846	-90.083	-91.697	-80.78	-70.668	-90.951	-75.113	-72.636	-72.398
6.5	14.6	-76.012	-75.601	-59.693	-50.416	-76.517	-69.715	-85.966	-95.976	-70.835	-79.815	-80.626	-79.046	-72.636	-71.822
6.5	14.6	-74.149	-60.132	-65.108	-59.089	-62.407	-75.899	-80.611	-96.117	-71.678	-86.486	-79.883	-77.903	-73.884	-76.378
6.5	14.6	-85.077	-68.47	-80.812	-58.802	-59.465	-82.31	-86.218	-90.588	-76.494	-81.37	-72.341	-86.325	-74.232	-83.568
6.5	14.6	-82.343	-63.626	-58.302	-48.386	-64.073	-81.018	-92.57	-95.389	-88.983	-78.139	-87.522	-79.403	-84.621	-73.356
6.5	14.6	-84.858	-88.078	-65.201	-56.859	-55.34	-79.086	-83.346	-89.804	-87.058	-77.467	-78.392	-76.456	-71.49	-75.036
6.5	14.6	-75.123	-74.511	-55.262	-56.767	-68.878	-78.336	-92.148	-89.804	-76.686	-73.946	-77.216	-70.543	-88.252	-69.064
6.5	14.6	-82.916	-69.167	-72.877	-55.806	-61.357	-68.418	-88.536	-86.577	-73.601	-73.925	-77.076	-73.635	-72.759	-67.923
6.5	14.6	-87.375	-64.264	-68.166	-60.953	-87.527	-75.904	-84.513	-86.577	-66.893	-78.893	-87.479	-74.28	-78.605	-73.066
6.5	14.6	-89.5	-77.764	-66.779	-52.622	-68.381	-77.231	-90.217	-94.272	-74.575	-84.354	-85.038	-73.747	-84.859	-72.346
5.5	14.6	-78.772	-63.456	-78.179	-61.619	-66.578	-78.516	-72.617	-83.569	-70.52	-75.933	-84.721	-82.504	-74.134	-71.781
5.5	14.6	-77.331	-69.5	-61.812	-64.581	-64.379	-67.729	-75.588	-83.926	-76.735	-82.446	-72.51	-80.317	-85.218	-72.187
5.5	14.6	-75.139	-69.564	-63.276	-50.3	-58.36	-66.618	-68.772	-76.141	-73.842	-72.461	-76.9	-79.674	-87.011	-72.876
5.5	14.6	-87.335	-70.084	-68.909	-60.487	-56.324	-71.634	-70.579	-77.404	-73.474	-76.067	-82.077	-88.146	-79.908	-69.14
5.5	14.6	-79.803	-74.934	-70.024	-52.615	-60.834	-73.765	-80.009	-79.955	-77.413	-82.797	-76.213	-76.356	-69.112	-80.551
5.5	14.6	-94.564	-76.669	-65.048	-54.295	-61.485	-68.258	-74.56	-74.899	-82.066	-77.941	-77.174	-93.237	-84.95	-65.292
5.5	14.6	-80.435	-66.345	-68.578	-68.471	-55.769	-77.569	-73.487	-84.658	-80.202	-80.587	-74.427	-78.33	-73.667	-75.85
5.5	14.6	-78.683	-63.083	-67.806	-56.37	-77.094	-64.429	-76.73	-81.098	-70.906	-75.856	-82.761	-75.82	-80.167	-68.891
5.5	14.6	-76.557	-72.093	-58.9	-58.523	-54.485	-71.003	-75.793	-77.105	-89.597	-82.482	-82.239	-72.318	-76.867	-75.422
5.5	14.6	-82.685	-67.6	-63.52	-72.906	-55.553	-69.395	-78.739	-90.163	-83.817	-79.389	-76.381	-76.108	-79.385	-66.423
4.5	14.6	-81.499	-68.099	-61.905	-53.241	-62.613	-71.667	-79.26	-75.25	-72.584	-75.72	-89.993	-74.383	-84.362	-68.75
4.5	14.6	-75.454	-68.064	-65.485	-52.26	-65.565	-72.437	-77.368	-85.753	-72.768	-76.553	-79.767	-74.383	-84.815	-73.731
4.5	14.6	-71.425	-75.253	-59.661	-57.363	-66.923	-66.046	-73.992	-78.807	-73.971	-69.45	-75.089	-87.79	-70.483	-75.612
4.5	14.6	-77.803	-72.308	-66.67	-53.894	-56.901	-77.584	-75.24	-79.74	-74.779	-75.785	-78.369	-88.191	-79.433	-75.123
4.5	14.6	-71.576	-66.63	-65.395	-53.708	-65.98	-73.653	-71.579	-79.74	-87.984	-80.116	-73.666	-79.83	-83.344	-78.435
4.5	14.6	-76.694	-76.583	-66.233	-50.107	-59.001	-73.938	-70.257	-81.712	-67.754	-68.407	-80.935	-75.765	-71.636	-71.854
4.5	14.6	-85.524	-67.853	-65	-55.371	-60.433	-73.304	-85.987	-78.25	-77.695	-69.79	-71.728	-73.598	-85.845	-72.936
4.5	14.6	-77.852	-85.55	-66.372	-51.25	-59.026	-77.771	-78.863	-76.996	-84.853	-75.964	-76.32	-79.368	-75.102	-73.482
4.5	14.6	-76.686	-65.285	-66.073	-58.357	-67.205	-72.7	-76.472	-83.741	-71.436	-71.498	-75.93	-77.478	-82.741	-68.446
4.5	14.6	-71.386	-76.987	-71.603	-57.87	-60.919	-76.365	-73.491	-82.676	-78.706	-66.874	-91.903	-76.122	-73.327	-74.81
3.5	14.6	-76.68	-65.119	-63.01	-60.23	-66.973	-68.09	-67.791	-74.045	-75.319	-82.136	-76.377	-78.604	-73.357	-76.234
3.5	14.6	-78.773	-65.02	-66.163	-58.537	-67.15	-72.948	-75.945	-68.061	-75.579	-70.908	-80.53	-78.132	-75.612	-90.706
3.5	14.6	-71.456	-63.082	-69.687	-58.388	-64.669	-63.13	-67.757	-74.705	-75.66	-87.371	-81.643	-67.486	-72.758	-73.839
3.5	14.6	-76.209	-65.754	-67.911	-51.35	-64.798	-70.71	-70.341	-78.609	-79.682	-67.464	-81.835	-75.539	-71.253	-71.111
3.5	14.6	-73.012	-65.621	-61.837	-55.306	-68.294	-68.359	-78.803	-79.828	-86.972	-69.137	-79.547	-71.214	-75.252	-71.461
3.5	14.6	-75.576	-79.296	-57.683	-55.383	-57.986	-71.577	-69.22	-76.839	-74.76	-80.209	-81.697	-73.925	-78.533	-68.464
3.5	14.6	-86.772	-63.317	-67.182	-49.066	-54.892	-71.123	-73.88	-73.824	-79.118	-72.641	-74.845	-69.405	-70.926	-75.895
3.5	14.6	-81.925	-65.131	-59.035	-50.966	-73.75	-69.103	-91.38	-80.367	-74.697	-81.202	-83.143	-72.421	-69.598	-77.354
3.5	14.6	-80.811	-72.47	-77.442	-63.05	-61.922	-71.091	-75.806	-80.588	-91.135	-72.782	-87.814	-70.757	-70.059	-72.045
3.5	14.6	-73.957	-68.86	-69.68	-58.432	-58.571	-68.755	-86.521	-83.284	-88.711	-73.359	-75.465	-73.742	-80.314	-69.011
2.5	14.6	-83.412	-72.147	-70.705	-52.838	-68.171	-77.204	-73.555	-73.367	-73.861	-71.51	-76.055	-81.828	-77.772	-76.164
2.5	14.6	-69.801	-73.607	-67.297	-55.491	-61.08	-72.699	-73.934	-76.77	-78.892	-70.379	-79.774	-76.106	-73.537	-84.708
2.5	14.6	-71.296	-66.916	-71.598	-48.734	-67.569	-71.225	-69.672	-85.335	-87.185	-69.393	-82.417	-76.149	-73.448	-75.468
2.5	14.6	-74.134	-68.894	-76.23	-52.033	-73.99	-85.19	-76.094	-95.289	-74.537	-66.543	-72.509	-75.999	-76.096	-77.807
2.5	14.6	-78.414	-77.413	-62.579	-55.7	-62.62	-75.523	-70.567	-78.026	-85.338	-83.703	-76.585	-75.805	-87.911	-81.176
2.5	14.6	-81.618	-64.748	-69.634	-53.37	-64.905	-84.297	-69.631	-69.802	-78.452	-76.457	-79.132	-81.963	-67.137	-73.209
2.5	14.6	-73.574	-71.374	-59.47	-54.28	-67.435	-75.647	-66.009	-73.011	-74.045	-83.365	-89.845	-76.796	-82.145	-65.779
2.5	14.6	-69.036	-74.626	-64.264	-60.64	-75.33	-82.259	-64.866	-74.202	-70.748	-74.444	-72.769	-85.503	-73.252	-75.43
2.5	14.6	-80.609	-68.102	-61.94	-53.745	-65.733	-70.555	-72.512	-71.207	-92.406	-83.063	-79.456	-75.28	-78.559	-84.44
2.5	14.6	-83.936	-67.809	-64.779	-56.882	-60.555	-75.718	-64.516	-67.783	-78.519	-71.066	-84.308	-79.65	-77.898	-72.784
1.5	14.6	-77.421	-59.811	-69.694	-59.336	-60.422	-72.526	-94.963	-86.674	-84.413	-71.926	-83.225	-82.874	-72.675	-73.698
1.5	14.6	-70.853	-68.854	-84.253	-62.772	-62.994	-68.98	-75.117	-74.113	-84.335	-74.833	-95.188	-85.353	-73.069	-73.768
1.5	14.6	-75.68	-68.384	-65.386	-51.437	-77.93	-72.118	-75.37	-78.468	-81.127	-81.072	-72.369	-81.377	-77.958	-73.687
1.5	14.6	-81.069	-76.038	-60.384	-59.068	-64.063	-73.837	-81.613	-75.798	-88.452	-75.412	-74.707	-80.541	-74.536	-74.723
1.5	14.6	-76.339	-73.181	-68.448	-51.602	-59.841	-76.396	-74.099	-72.707	-75.453	-75.54	-78.435	-81.276	-78.502	-76.063
1.5	14.6	-76.595	-68.009	-68.439	-78.938	-66.994	-82.221	-72.667	-74.655	-86.231	-70.01	-84.774	-73.973	-65.526	-89.729
1.5	14.6	-80.737	-61.352	-65.618	-51.459	-74.485	-69.844	-79.66	-81.591	-79.442	-83.724	-72.866	-80.785	-73.429	-74.486
1.5	14.6	-80.343	-63.641	-68.264	-60.873	-70.469	-72.801	-71.277	-68.781	-79.442	-79.197	-83.373	-72.546	-80.085	-77.999
1.5	14.6	-71.513	-66.801	-68.77	-50.25	-61.776	-67.68	-72.732	-73.086	-77.159	-71.816	-78.126	-78.175	-73.895	-73.835
1.5	14.6	-78.617	-90.509	-79.298	-57.94	-60.234	-70.394	-73.157	-94.508	-78.621	-69.068	-74.567	-69.695	-73.692	-85.424
0.5	14.6	-75.612	-64.178	-66.936	-54.304	-65.763	-69.715	-72.004	-91.033	-83.017	-79.974	-83.857	-74.724	-69.15	-69.634
0.5	14.6	-75.801	-76.057	-66.586	-53.393	-64.13	-76.649	-70.274	-80.789	-70.92	-89.611	-75.664	-79.352	-71.602	-69.341
0.5	14.6	-81.463	-72.513	-72.175	-56.601	-73.631	-84.965	-71.904	-76.771	-81.868	-83.547	-74.679	-75.839	-74.77	-73.652
0.5	14.6	-81.028	-63.872	-68.327	-54.454	-65.571	-75.486	-73.45	-78.27	-77.657	-70.096	-81.258	-69.224	-83.844	-89.784
0.5	14.6	-77.512	-74.797	-65.459	-56.66	-72.425	-70.279	-71.519	-88.022	-78.084	-80.108	-73.061	-89.634	-76.898	-72.251
0.5	14.6	-75.987	-73.393	-74.244	-50.331	-61.523	-72.098	-87.228	-73.731	-66.374	-72.002	-86.035	-76.988	-72.406	-68.71
0.5	14.6	-77.665	-77.68	-75.929	-65.254	-61.575	-75.399	-79.702	-80.349	-69.77	-78.83	-79.066	-73.376	-73.957	-72
0.5	14.6	-90.702	-68.976	-69.151	-50.765	-57.645	-75.399	-84.164	-80.812	-79.09	-75.627	-85.549	-73.226	-78.023	-66.928
0.5	14.6	-81.432	-78.202	-69.712	-50.302	-72.955	-91.447	-74.216	-77.13	-77.218	-75.098	-77.155	-79.783	-85.691	-78.28
0.5	14.6	-79.634	-65.543	-71.808	-63.38	-63.395	-78.004	-82.161	-72.377	-92.489	-73.85	-91.889	-76.387	-73.817	-72.383
0.5	15.6	-84.336	-64.975	-67.667	-49.998	-70.015	-77.395	-69.296	-73.124	-94.212	-75.073	-90.758	-83.553	-76.122	-80.19
0.5	15.6	-76.385	-69.933	-67.736	-58.5	-73.598	-75.548	-77.103	-73.745	-75.128	-78.93	-73.065	-80.39	-71.222	-82.547
0.5	15.6	-69.763	-65.015	-66.051	-56.486	-70.774	-75.249	-78.046	-77.781	-73.154	-76.485	-82.504	-75.5	-74.488	-76.389
0.5	15.6	-81.558	-69.143	-67.02	-58.054	-65.25	-73.332	-76.341	-72.255	-70.511	-77.082	-72.331	-73.463	-75.721	-71.61
0.5	15.6	-74.133	-60.564	-65.685	-76.318	-59.574	-66.909	-79.597	-80.318	-74.379	-79.963	-75.502	-71.918	-71.607	-81.968
0.5	15.6	-78.364	-62.25	-69.373	-46.27	-61.264	-76.666	-70.45	-73.421	-77.46	-75.737	-78.544	-73.157	-79.032	-72.991
0.5	15.6	-71.99	-67.607	-69.08	-48.554	-73.217	-73.321	-72.525	-81.737	-82.948	-79.498	-84.038	-74.612	-70.75	-70.989
0.5	15.6	-78.189	-73.829	-59.037	-51.352	-66.452	-80.32	-80.809	-79.03	-81.756	-78.732	-79.985	-77.108	-80.663	-73.669
0.5	15.6	-84.816	-71.204	-71.561	-63.71	-65.994	-81.619	-68.307	-85.461	-72.724	-76.911	-82.514	-85.315	-74.489	-84.803
0.5	15.6	-76.593	-66.021	-68.887	-56.595	-68.535	-73.019	-80.163	-73.528	-70.06	-81.19	-80.664	-73.825	-76.671	-80.636
1.5	15.6	-81.694	-63.883	-79.837	-57.947	-61.632	-78.522	-75.892	-74.639	-76.763	-75.086	-83.188	-72.988	-77.981	-78.621
1.5	15.6	-86.62	-67.205	-72.817	-53.655	-63.994	-74.429	-78.934	-76.128	-78.005	-76.83	-77.057	-79.159	-78.189	-89.013
1.5	15.6	-82.925	-68.207	-56.289	-51.615	-58.87	-70.525	-71.532	-78.427	-72.542	-76.304	-72.591	-83.28	-75.612	-70.07
1.5	15.6	-87.24	-68.172	-61.82	-49.971	-71.599	-80.241	-70.142	-69.53	-83.432	-72.477	-76.99	-75.561	-71.835	-76.342
1.5	15.6	-77.382	-66.905	-70.481	-54.117	-68.522	-71.692	-75.245	-73.833	-84.841	-73.691	-82.779	-86.216	-70.227	-73.462
1.5	15.6	-76.287	-66.291	-72.14	-57.976	-73.259	-78.72	-72.966	-78.063	-83.011	-78.412	-84.424	-88.776	-73.553	-95.307
1.5	15.6	-74.249	-76.857	-67.567	-68.571	-61.432	-78.41	-72.94	-79.426	-81.326	-73.437	-88.515	-77.398	-74.044	-76.202
1.5	15.6	-79.547	-66.925	-69.194	-49.986	-68.541	-79.743	-69.495	-76.718	-71.504	-74.82	-72.438	-85.436	-78.984	-77.823
1.5	15.6	-86.417	-66.796	-63.482	-54.303	-60.766	-77.395	-67.086	-73.255	-74.724	-69.588	-87.569	-84.214	-78.571	-79.595
1.5	15.6	-75.065	-65.462	-62.533	-54.666	-66.72	-77.888	-73.584	-75.88	-86.298	-70.587	-76.702	-73.144	-72.9	-70.77
2.5	15.6	-71.755	-62.143	-58.702	-49.276	-78.449	-69.028	-71.37	-77.654	-77.252	-79.273	-81.306	-88.714	-70.485	-77.778
2.5	15.6	-75.454	-64.226	-63.155	-56.904	-61.114	-74.567	-84.475	-72.322	-79.206	-77.506	-71.618	-74.552	-77.142	-70.449
2.5	15.6	-75.833	-82.542	-71.171	-55.93	-62.755	-82.898	-94.995	-83.467	-76.451	-79.285	-91.735	-73.058	-76.058	-68.974
2.5	15.6	-73.928	-71.832	-72.038	-48.857	-83.859	-72.203	-71.423	-78.165	-84.134	-82.446	-76.726	-86.492	-72.586	-71.085
2.5	15.6	-73.789	-65.759	-73.29	-50.333	-56.84	-71.998	-69.615	-76.892	-74.416	-76.502	-76.218	-81.249	-75.351	-82.284
2.5	15.6	-90.876	-64.48	-69.562	-54.919	-59.422	-76.951	-69.088	-72.065	-81.165	-79.726	-72.964	-78.54	-69.154	-69.374
2.5	15.6	-85.957	-68.269	-74.069	-54.483	-66.134	-75.753	-77.328	-72.192	-70.7	-75.747	-71.73	-91.186	-78.025	-77.395
2.5	15.6	-78.316	-71.105	-65.452	-60.438	-60.328	-79.303	-64.119	-87.663	-80.393	-80.024	-77.858	-78.528	-76.914	-71.979
2.5	15.6	-72.599	-68.721	-68.318	-57.506	-74.921	-73.595	-69.356	-81.182	-74.12	-77.097	-81.873	-73.726	-77.624	-68.529
2.5	15.6	-78.873	-67.547	-68.894	-58.019	-62.699	-74.108	-75.865	-80.345	-80.969	-76.573	-83.878	-79.513	-77.792	-71.173
3.5	15.6	-81.703	-69.693	-63.08	-57.956	-59.067	-70.98	-85.848	-70.887	-81.341	-72.2	-75.059	-79.643	-70.174	-70.107
3.5	15.6	-80.308	-69.878	-65.107	-63.054	-57.076	-82.071	-80.821	-75.048	-77.857	-79.681	-91.833	-83.471	-72.027	-74.399
3.5	15.6	-74.146	-67.125	-78.425	-52.019	-69.832	-77.195	-70.984	-69.4	-79.587	-74.611	-87.323	-78.544	-73.229	-71.772
3.5	15.6	-72.557	-81.929	-67.295	-50.722	-58.054	-68.152	-75.317	-76.463	-75.224	-72.695	-84.927	-86.845	-71.43	-67.826
3.5	15.6	-70.798	-64.249	-64.417	-65.451	-57.939	-65.228	-71.298	-77.928	-78.13	-67.955	-69.102	-80.764	-76.019	-71.718
3.5	15.6	-75.684	-77.805	-58.94	-54.422	-68.503	-93.728	-68.47	-77.316	-72.219	-83.494	-75.655	-78.903	-77.303	-73.948
3.5	15.6	-80.056	-65.641	-64.816	-54.914	-65.2	-73.664	-67.917	-80.295	-70.642	-76.633	-75.643	-79.54	-71.51	-76.321
3.5	15.6	-82.881	-65.133	-67.209	-71.161	-72.216	-66.869	-70.424	-73.648	-75.31	-71.947	-81.985	-82.178	-69.318	-74.539
3.5	15.6	-70.224	-82.133	-79.477	-53.089	-71.919	-67.034	-76.818	-76.655	-68.243	-76.636	-71.455	-74.126	-73.452	-73.854
3.5	15.6	-80.931	-66.382	-68.311	-50.247	-73.234	-73.476	-72.29	-75.528	-68.709	-68.496	-69.022	-75.265	-70.39	-76.759
4.5	15.6	-82.112	-63.645	-64.389	-59.181	-64.476	-68.359	-79.661	-95.436	-69.659	-72.302	-86.475	-75.276	-79.694	-71.51
4.5	15.6	-72.816	-74.202	-62.304	-50.362	-68.372	-75.447	-78.86	-76.087	-73.472	-73.879	-83.413	-74.463	-82.84	-77.982
4.5	15.6	-80.506	-72.91	-61.146	-52.107	-75.764	-71.339	-68.861	-81.656	-75.663	-70.889	-85.816	-72.553	-74.997	-75.004
4.5	15.6	-78.578	-79.011	-63.013	-56.292	-82.421	-78.868	-73.048	-82.425	-67.472	-78.357	-80.171	-78.609	-89.512	-78.887
4.5	15.6	-73.273	-67.508	-68.281	-55.667	-58.125	-69.48	-74.984	-90.823	-79.456	-72.729	-82.634	-75.118	-73.779	-78.685
4.5	15.6	-79.58	-67.438	-60.065	-51.538	-65.382	-63.374	-73.677	-86.285	-70.917	-82.645	-82.625	-82.604	-91.629	-75.411
4.5	15.6	-80.282	-69.573	-70.162	-55.537	-70.127	-69.682	-74.279	-77.011	-77.243	-77.949	-86.132	-71.876	-73.305	-77.943
4.5	15.6	-77.069	-70.095	-70.338	-63.914	-76.135	-66.797	-77.789	-87.213	-76.348	-81.823	-86.132	-71.286	-79.312	-80.056
4.5	15.6	-87.408	-69.899	-81.349	-44.783	-68.74	-69.396	-77.896	-91.253	-78.591	-74.251	-81.027	-81.067	-72.273	-76.744
4.5	15.6	-72.121	-67.233	-64.123	-55.615	-60.003	-67.706	-75.203	-91.253	-72.261	-76.277	-78.492	-73.283	-74.458	-80.433
5.5	15.6	-78.882	-68.639	-63.424	-55.054	-55.649	-73.67	-74.815	-85.477	-78.111	-73.693	-83.312	-85.193	-84.06	-70.942
5.5	15.6	-78.84	-62.073	-76.429	-54.538	-72.752	-69.757	-72.438	-75.302	-80.382	-71.432	-82.258	-76.608	-72.312	-70.653
5.5	15.6	-79.719	-70.512	-58.814	-54.015	-58.701	-66.397	-73.453	-87.374	-76.62	-71.172	-82.258	-69.135	-74.545	-66.781
5.5	15.6	-72.698	-70.285	-57.074	-59.202	-63.965	-65.052	-76.08	-83.774	-86.893	-73.796	-79.437	-69.413	-81.017	-69.481
5.5	15.6	-78.466	-67.741	-66.263	-57.807	-75.747	-76.062	-77.583	-88.957	-77.718	-77.656	-81.723	-70.981	-80.636	-69.222
5.5	15.6	-78.892	-66.618	-68.628	-55.559	-86.653	-71.596	-77.981	-79.09	-73.851	-74.036	-85.002	-81.537	-97.275	-71.924
5.5	15.6	-75.444	-63.588	-56.67	-56.467	-67.369	-76.344	-76.015	-81.626	-82.748	-75.258	-87.707	-77.816	-87.536	-69.984
5.5	15.6	-81.297	-71.309	-58.197	-55.564	-60.994	-68.744	-74.359	-87.189	-80.184	-69.222	-79.594	-88.03	-71.662	-74.857
5.5	15.6	-76.104	-68.707	-67.15	-55.971	-67.527	-73.534	-77.192	-81.915	-84.798	-80.496	-78.689	-76.444	-75.47	-71.995
5.5	15.6	-71.636	-63.704	-76.071	-56.934	-57.717	-87.348	-76.45	-80.584	-78.312	-77.87	-79.299	-69.957	-77.132	-85.953
6.5	15.6	-78.65	-67.618	-72.55	-52.323	-57.399	-73.203	-86.712	-85.628	-70.702	-68.113	-81.123	-77.173	-82.626	-72.342
6.5	15.6	-70.221	-72.966	-61.691	-54.219	-64.633	-73.21	-88.186	-94.921	-72.438	-73.09	-77.739	-76.858	-76.073	-69.261
6.5	15.6	-77.089	-63.825	-62.991	-51.44	-56.077	-70.313	-82.307	-94.921	-76.739	-73.271	-72.133	-68.31	-82.024	-71.197
6.5	15.6	-77.411	-65.393	-72.898	-59.407	-55.889	-83.833	-80.444	-86.871	-78.002	-73.002	-88.121	-77.085	-82.745	-78.836
6.5	15.6	-79.642	-75.886	-63.465	-59.16	-57.664	-67.12	-87.465	-90.362	-71.805	-69.58	-83.826	-74.829	-71.621	-76.245
6.5	15.6	-74.658	-66.255	-60.722	-52.602	-71.212	-81.625	-86.746	-87.083	-68.847	-69.829	-80.391	-78.769	-75.688	-71.479
6.5	15.6	-70.751	-87.225	-59.317	-51.808	-60.983	-70.197	-93.416	-82.998	-73.29	-74.277	-86.961	-71.456	-76.029	-85.096
6.5	15.6	-74.55	-72.861	-62.667	-50.834	-75.609	-76.294	-84.064	-82.998	-78.153	-67.019	-75.107	-81.3	-73.603	-66.125
6.5	15.6	-93.779	-59.958	-59.999	-54.89	-60.282	-75.042	-85.714	-87.226	-74.017	-69.353	-77.772	-80.56	-74.84	-71.076
6.5	15.6	-80.495	-71.965	-60.308	-55.53	-74.009	-93.383	-86.645	-86.723	-73.014	-70.439	-79.275	-79.334	-71.578	-77.657
7.5	15.6	-75.586	-70.994	-54.37	-56.376	-57.072	-67.834	-73.285	-66.964	-74.403	-80.143	-69.693	-88.068	-80.083	-76.29
7.5	15.6	-79.969	-60.595	-66.677	-56.547	-69.873	-70.567	-83.681	-77.485	-76.045	-73.77	-71.999	-81.946	-74.351	-71.451
7.5	15.6	-70.345	-72.851	-58.629	-54.672	-60.124	-62.253	-74.767	-77.158	-68.737	-73.892	-81.54	-74.234	-81.275	-72.45
7.5	15.6	-70.713	-63.193	-57.662	-56.921	-60.255	-78.34	-86.815	-70.158	-74.519	-75.234	-89.267	-70.582	-81.238	-86.798
7.5	15.6	-79.708	-66.927	-60.59	-57.903	-57.747	-69.184	-66.103	-73.527	-69.222	-73.338	-71.817	-75.632	-78.63	-74.147
7.5	15.6	-77.145	-74.221	-56.772	-57.972	-62.482	-68.003	-65.52	-74.464	-74.119	-81.197	-80.612	-84.403	-81.905	-79.991
7.5	15.6	-71.53	-66.386	-60.443	-55.483	-62.329	-72.651	-76.942	-81.252	-70.825	-78.505	-72.653	-77.673	-80.289	-65.943
7.5	15.6	-75.278	-65.147	-57.835	-60.037	-66.75	-73.685	-70.143	-74.736	-72.772	-79.263	-78.945	-78.524	-73.625	-77.64
7.5	15.6	-76.86	-61.234	-61.933	-54.393	-60.495	-66.93	-74.547	-67.901	-76.205	-72.891	-78.442	-74.959	-77.681	-70.268
7.5	15.6	-73.274	-77.433	-59.562	-78.484	-59.212	-73.921	-67.163	-73.93	-67.911	-71.143	-79.328	-79.478	-76.069	-66.887
8.5	15.6	-79.422	-67.938	-61.427	-68.166	-82.92	-65.835	-78.519	-72.243	-67.538	-68.716	-72.649	-81.083	-78.006	-82.347
8.5	15.6	-75.589	-67.62	-66.37	-49.802	-60.579	-64.187	-74.481	-64.94	-78.826	-75.34	-77.072	-82.061	-79.337	-84.476
8.5	15.6	-75.932	-71.35	-69.37	-72.515	-54.961	-61.293	-78.883	-71.375	-71.052	-71.83	-75.141	-83.205	-70.748	-76.732
8.5	15.6	-84.902	-77.078	-56.348	-61.973	-60.764	-67.395	-69.034	-69.146	-67.827	-87.387	-70.253	-90.478	-78.364	-75.103
8.5	15.6	-78.433	-70.113	-49.373	-56.358	-69.047	-69.404	-72.062	-71.709	-76.713	-75.074	-82.194	-74.948	-77.445	-78.112
8.5	15.6	-76.382	-76.38	-65.658	-51.097	-63.666	-74.986	-80.905	-70.325	-73.492	-73.184	-84.262	-87.662	-77.549	-70.616
8.5	15.6	-87.733	-66.094	-59.541	-58.618	-69.885	-73.25	-73.841	-81.894	-72.763	-91.239	-76.412	-77.374	-81.261	-70.64
8.5	15.6	-87.808	-64.405	-64.31	-53.792	-57.307	-63.224	-68.243	-70.942	-75.075	-69.366	-78.567	-81.163	-74.866	-75.362
8.5	15.6	-75.058	-78.771	-54.915	-57.215	-56.857	-75.136	-66.975	-71.236	-70.365	-70.503	-76.833	-75.713	-82.549	-80.629
8.5	15.6	-72.478	-75.563	-62.683	-60.015	-70.066	-68.807	-67.201	-73.611	-68.508	-79.993	-77.476	-80.337	-77.42	-70.549
9.5	15.6	-76.145	-71.008	-65.964	-58.647	-59.48	-74.999	-65.64	-69.605	-73.266	-73.439	-75.694	-76.344	-76.711	-69.874
9.5	15.6	-76.362	-60.466	-56.553	-68.915	-60.128	-72.353	-77.963	-68.193	-66.639	-72.2	-77.02	-76.445	-75.263	-74.744
9.5	15.6	-76.95	-63.907	-54.373	-57.036	-61.842	-73.064	-72.313	-71.449	-71.654	-86.639	-81.022	-87.942	-74.713	-72.53
9.5	15.6	-70.596	-74.766	-76.147	-67.059	-62.218	-70.979	-68.874	-71.96	-68.386	-73.371	-81.022	-81.904	-76.389	-76.604
9.5	15.6	-74.505	-63.626	-52.789	-54.936	-56.372	-74.226	-80.426	-73.347	-76.631	-69.891	-77.321	-89.526	-71.762	-93.097
9.5	15.6	-73.388	-68.567	-60.12	-72.419	-59.364	-61.623	-75.169	-80.865	-75.74	-78.5	-76.35	-86.892	-80.021	-73.921
9.5	15.6	-80.727	-60.434	-60.246	-61.773	-54.277	-68.083	-72.541	-79.046	-76.284	-72.514	-78.356	-80.311	-71.072	-71.559
9.5	15.6	-84.193	-74.397	-63.537	-58.56	-64.811	-63.916	-73.757	-63.151	-76.713	-87.06	-74.898	-81.562	-74.963	-84.261
9.5	15.6	-74.104	-61.804	-60.555	-58.605	-63.251	-71.533	-68.808	-66.277	-70.914	-76.126	-76.994	-85.075	-78.326	-72.158
9.5	15.6	-76.19	-63.653	-54.594	-57.39	-59.36	-82.092	-67.744	-75.412	-74.108	-70.648	-73.419	-78.438	-76.49	-78.421
9.5	16.6	-74.155	-69.99	-58.997	-59.198	-57.653	-68.465	-75.44	-74.596	-66.917	-86.814	-78.452	-85.227	-83.505	-75.307
9.5	16.6	-77.538	-63.431	-55.14	-50.066	-60.611	-65.216	-76.71	-71.838	-69.555	-68.173	-71.024	-76.414	-77.444	-70.391
9.5	16.6	-77.343	-64.718	-59.001	-59.962	-58.464	-68.956	-75.343	-72.325	-75.416	-72.411	-71.024	-79.553	-80.233	-80.883
9.5	16.6	-80.169	-71.03	-60.076	-57.484	-59.519	-67.173	-84.104	-72.903	-70.494	-93.789	-81.121	-77.965	-68.981	-77.079
9.5	16.6	-67.532	-65.165	-61.953	-69.672	-64.435	-66.4	-70.975	-67.944	-75.272	-86.974	-79.011	-88.463	-67.571	-67.773
9.5	16.6	-72.875	-62.37	-59.466	-51.009	-63.962	-64.843	-71.128	-72.276	-73.525	-76.179	-72.604	-85.964	-73.015	-76.578
9.5	16.6	-67.4	-61.609	-53.61	-61.117	-65.185	-71.848	-68.994	-71.775	-76.4	-75.036	-80.38	-80.334	-68.69	-79.109
9.5	16.6	-77.396	-63.397	-58.15	-62.222	-63.628	-73.202	-67.606	-86.795	-69.759	-69.799	-70.415	-75.658	-74.399	-74.191
9.5	16.6	-80.143	-63.26	-63.153	-60.371	-61.406	-69.749	-63.911	-67.708	-79.043	-73.429	-74.586	-75.482	-67.669	-67.149
9.5	16.6	-87.756	-66.315	-59.105	-60.464	-59.276	-67.479	-65.692	-74.306	-72.906	-74.255	-81.554	-78.13	-67.287	-77.437
8.5	16.6	-76.106	-76.653	-55.092	-56.916	-57.441	-67.233	-87.024	-71.525	-85.785	-82.765	-74.586	-78.784	-80.911	-73.703
8.5	16.6	-68.218	-65.12	-61.468	-55.153	-55.069	-61.969	-68.3	-67.957	-75.3	-70.534	-71.538	-70.73	-75.325	-69.3
8.5	16.6	-70.893	-74.029	-60.456	-60.262	-70.444	-68.326	-71.243	-71.219	-78.146	-70.104	-80.125	-76.217	-80.184	-86.437
8.5	16.6	-83.323	-64.269	-65.004	-57.397	-57.243	-70.933	-69.837	-82.271	-76.016	-83.697	-72.224	-78.494	-77.34	-69.167
8.5	16.6	-88.363	-64.255	-53.191	-53.542	-61.896	-63.525	-74.268	-73.14	-73.069	-75.8	-72.548	-76.853	-81.59	-68.516
8.5	16.6	-73.513	-69.583	-69.528	-51.891	-61.697	-68.164	-79.009	-69.448	-70.92	-68.529	-71.682	-87.435	-77.028	-80.383
8.5	16.6	-78.565	-61.346	-61.837	-60.108	-55.704	-62.372	-71.147	-77.464	-81.062	-83.024	-79.599	-84.75	-82.16	-66.772
8.5	16.6	-74.754	-62.699	-52.596	-66.344	-64.848	-74.005	-68.598	-82.878	-85.374	-70.497	-80.748	-80.288	-80.594	-74.783
8.5	16.6	-70.873	-68.642	-59.488	-55.328	-55.355	-69.501	-67.63	-77.504	-77.132	-72.001	-78.927	-90.976	-74.094	-90.452
8.5	16.6	-71.986	-59.886	-59.588	-57.524	-60.452	-63.021	-67.192	-85.185	-72.918	-73.653	-80.496	-79.846	-86.622	-73.756
7.5	16.6	-65.08	-66.839	-63.877	-55.253	-62.436	-72.049	-96.103	-80.622	-67.226	-84.475	-80.217	-76.469	-78.273	-71.378
7.5	16.6	-72.685	-67.517	-57.801	-49.25	-61.1	-60.255	-68.16	-73.044	-71.485	-73.794	-80.217	-77.895	-68.327	-72.918
7.5	16.6	-87.026	-73.846	-62.091	-52.211	-62.031	-63.169	-74.165	-77.295	-78.276	-81.584	-82.845	-70.568	-71.733	-70.129
7.5	16.6	-71.567	-70.675	-59.412	-53.459	-60.583	-74.833	-74.261	-82.596	-70.044	-78.991	-90.345	-75.922	-81.208	-76.567
7.5	16.6	-68.957	-62.039	-70.098	-54.69	-58.097	-64.279	-75.699	-90.76	-72.032	-76.5	-77.437	-77.492	-72.344	-68.667
7.5	16.6	-75.912	-66.575	-56.976	-56.466	-72.901	-77.314	-65.674	-71.559	-66.911	-74.473	-90.286	-80.22	-67.024	-74.499
7.5	16.6	-75.522	-61.446	-60.793	-63.359	-64.136	-74.912	-73.984	-73.558	-76.932	-83.115	-76.962	-70.893	-69.687	-66.749
7.5	16.6	-71.741	-62.083	-79.973	-54.938	-54.849	-63.624	-74.945	-84.374	-74.972	-75.758	-79.948	-78.662	-79.093	-73.924
7.5	16.6	-71.404	-74.45	-65.475	-58.8	-64.551	-59.049	-77.693	-69.162	-69.288	-87.076	-81.634	-75.738	-66.636	-77.348
7.5	16.6	-75.416	-72.683	-80.862	-50.98	-63.045	-74.603	-83.481	-74.289	-69.312	-70.95	-79.404	-82.948	-76.905	-68.156
6.5	16.6	-76.685	-64.291	-64.993	-49.307	-60.212	-75.507	-92.478	-87.091	-70.311	-80.134	-76.477	-75.708	-75.728	-75.966
6.5	16.6	-72.333	-66.502	-57.1	-53.512	-80.458	-73.158	-84.944	-88.204	-69.545	-82.911	-81.032	-69.131	-78.602	-91.331
6.5	16.6	-70.026	-76.5	-58.878	-49.463	-74.469	-76.544	-82.015	-88.204	-69.528	-79.288	-91.037	-76.802	-76.091	-81.028
6.5	16.6	-70.61	-64.194	-63.248	-54.218	-63.797	-74.456	-88.793	-94.174	-71.473	-78.146	-81.294	-74.205	-78.535	-81.337
6.5	16.6	-86.88	-60.069	-61.219	-53.414	-68.762	-72.266	-84.935	-93.356	-72.909	-78.509	-81.34	-89.589	-74.337	-77.878
6.5	16.6	-72.525	-61.721	-67.834	-50.558	-74.881	-67.978	-90.359	-93.356	-78.861	-87.098	-90.101	-77.992	-67.958	-68.911
6.5	16.6	-68.361	-64.907	-62.156	-56.496	-62.139	-78.665	-81.729	-90.124	-76.422	-76.756	-79.843	-79.197	-90.346	-73.311
6.5	16.6	-69.587	-58.298	-55.398	-61.47	-65.188	-77.946	-90.053	-89.557	-78.193	-83.484	-87.95	-70.387	-80.94	-76.559
6.5	16.6	-72.055	-72.743	-69.556	-57.302	-55.596	-76.695	-83.36	-88.446	-80.192	-79.333	-77.608	-79.889	-85.657	-75.532
6.5	16.6	-79.399	-67.167	-59.885	-54.364	-59.111	-72.946	-85.294	-88.446	-70.298	-92.646	-74.21	-67.187	-74.255	-77.953
5.5	16.6	-79.364	-63.492	-60.04	-50.974	-60.73	-71.921	-76.846	-83.255	-71.791	-71.691	-80.08	-72.299	-77.373	-80.279
5.5	16.6	-74.207	-61.717	-62.429	-62.094	-77.213	-66.253	-76.39	-77.614	-68.439	-71.154	-80.08	-75.151	-77.513	-63.902
5.5	16.6	-75.97	-69.216	-59.548	-56.2	-65.007	-67.466	-71.944	-82.75	-74.046	-69.513	-84.063	-82.852	-77.341	-71.254
5.5	16.6	-73.448	-62.03	-65.186	-48.436	-59.887	-74.951	-71.673	-77.268	-69.825	-80.696	-81.057	-78.649	-81.161	-68.571
5.5	16.6	-70.919	-65.527	-63.133	-65.047	-62.546	-78.701	-89.168	-87.984	-73.511	-80.696	-83.302	-74.015	-73.997	-74.912
5.5	16.6	-71.802	-67.666	-55.701	-50.489	-64.585	-74.541	-77.086	-75.63	-72.339	-89.427	-83.302	-86.9	-75.774	-78.494
5.5	16.6	-75.921	-64.649	-59.547	-54.788	-66.827	-72.181	-74.052	-87.838	-75.284	-83.065	-79.869	-68.248	-79.238	-79.885
5.5	16.6	-79.223	-64.731	-69.801	-58.568	-60.303	-73.576	-94.238	-85.004	-78.326	-80.134	-73.568	-81.836	-76.077	-74.839
5.5	16.6	-72.339	-68.284	-64.322	-48.026	-60.387	-79.698	-80.363	-82.288	-72.926	-73.053	-82.886	-71.63	-80.688	-75.483
5.5	16.6	-69.92	-91.832	-67.979	-54.43	-65.499	-69.327	-78.887	-75.747	-72.489	-83.535	-78.769	-72.128	-85.766	-72.019
4.5	16.6	-77.705	-70.122	-62.265	-61.896	-68.882	-67.826	-76.165	-79.603	-70.948	-76.231	-79.103	-73.49	-74.487	-75.889
4.5	16.6	-79.89	-64.497	-59.138	-74.188	-59.332	-70.843	-76.009	-74.956	-69.98	-88.06	-74.677	-72.99	-78.613	-79.312
4.5	16.6	-76.35	-66.456	-67.631	-52.824	-62.764	-95.061	-70.293	-89.819	-85.245	-82.11	-76.903	-84.16	-79.582	-73.229
4.5	16.6	-70.646	-63.029	-63.104	-49.339	-73.737	-67.118	-75.996	-77.795	-82.656	-71.457	-74.871	-72.635	-81.607	-82.765
4.5	16.6	-74.518	-71.024	-61.978	-52.21	-62.484	-61.149	-74.418	-76.424	-80.175	-67.807	-84.312	-73.232	-79.645	-73.734
4.5	16.6	-71.54	-72.123	-68.459	-52.453	-62.293	-63.338	-76.13	-72.626	-78.772	-90.166	-78.372	-82.83	-83.002	-68.832
4.5	16.6	-72.259	-68.96	-67.978	-53.949	-69.704	-73.89	-78.966	-77.459	-73.406	-81.966	-73.178	-81.805	-74.354	-87.739
4.5	16.6	-71.089	-71.273	-67.32	-58.035	-57.778	-68.143	-73.153	-79.608	-81.251	-71.866	-74.133	-74.877	-79.387	-72.499
4.5	16.6	-82.298	-77.023	-53.879	-46.36	-70.273	-64.887	-76.424	-74.498	-72.657	-72.031	-74.523	-73.669	-76.807	-75.947
4.5	16.6	-72.903	-66.207	-65.995	-48.976	-70.211	-68.709	-67.272	-82.441	-76.16	-69.059	-73.022	-75.391	-72.316	-90.914
3.5	16.6	-73.726	-64.55	-61.633	-58.143	-65.781	-76.082	-72.724	-82.954	-71.316	-72.594	-74.654	-76.953	-68.681	-74.008
3.5	16.6	-69.982	-69.955	-68.791	-59.433	-58.676	-72.073	-64.855	-75.139	-89.043	-73.834	-84.564	-75.745	-69.687	-72.042
3.5	16.6	-70.768	-69.363	-60.167	-48.088	-69.245	-63.791	-73.216	-73.795	-75.91	-86.211	-77.154	-75.094	-74.785	-81.928
3.5	16.6	-70.066	-65.652	-71.169	-70.554	-64.389	-70.732	-83.35	-72.074	-79.732	-77.333	-71.913	-74.287	-72.352	-75.829
3.5	16.6	-68.785	-73.846	-67.014	-49.947	-71.631	-73.456	-75.011	-79.132	-79.206	-68.935	-70.139	-73.985	-81.461	-78.98
3.5	16.6	-70.154	-73.701	-72.728	-54.169	-56.032	-67.693	-66.588	-76.002	-85.48	-83.145	-78.564	-78.477	-86.145	-71.158
3.5	16.6	-74.173	-72.766	-65.11	-55.662	-59.085	-74.672	-69.053	-86.257	-79.977	-72.076	-69.321	-76.576	-72.575	-76.844
3.5	16.6	-72.717	-62.588	-69.506	-57.434	-63.177	-70.51	-69.582	-67.595	-74.279	-77.056	-74.294	-70.049	-73.446	-77.401
3.5	16.6	-88.65	-64.727	-60.247	-57.23	-61.478	-63.634	-79.057	-80.471	-74.507	-72.396	-76.523	-68.954	-72.784	-74.066
3.5	16.6	-75.538	-64.805	-56.122	-50.77	-58.058	-77.568	-77.107	-69.958	-72.997	-77.775	-71.644	-77.167	-83.457	-75.588
2.5	16.6	-91.775	-69.719	-69.039	-53.687	-62.481	-72.428	-74.179	-71.21	-83.487	-80.666	-79.119	-85.237	-74.541	-72.363
2.5	16.6	-77.928	-81.173	-71.41	-57.805	-61.866	-68.353	-74.6	-83.034	-75.347	-72.816	-77.279	-79.604	-71.995	-75.205
2.5	16.6	-79.694	-65.405	-71.835	-51.829	-60.804	-77.257	-68.187	-78.272	-75.611	-73.783	-82.772	-72.299	-73.66	-76.813
2.5	16.6	-77.594	-63.54	-61.394	-45.39	-68.522	-73.671	-74.871	-84.803	-76.091	-84.664	-77.273	-79.591	-76.022	-66.613
2.5	16.6	-77.413	-68.08	-64.1	-46.703	-67.114	-85.685	-89.995	-78.049	-75.901	-73.723	-76.849	-74.694	-88.048	-70.894
2.5	16.6	-72.268	-68.951	-61.575	-49.62	-60.705	-75.731	-67.515	-75.637	-87.809	-73.655	-76.994	-75.285	-66.508	-71.65
2.5	16.6	-75.199	-79.289	-60.282	-50.774	-62.704	-81.844	-74.1	-73.824	-74.715	-78.528	-76.943	-78.122	-73.278	-69.354
2.5	16.6	-78.643	-71.88	-72.778	-52.119	-68.011	-70.343	-74.558	-66.899	-71.371	-81.346	-84.091	-77.976	-73.393	-75.525
2.5	16.6	-70.937	-64.374	-68.719	-53.545	-74.091	-79.017	-72.961	-80.162	-74.913	-74.568	-82.556	-82.892	-68.485	-68.23
2.5	16.6	-74.151	-67.825	-72.695	-49.683	-65.39	-85.865	-82.231	-73.837	-76.748	-80.838	-88.894	-75.972	-76.162	-80.335
1.5	16.6	-69.129	-73.655	-64.561	-53.739	-58.796	-81.359	-71.292	-83.201	-73.911	-76.571	-81.961	-71.767	-84.878	-69.193
1.5	16.6	-75.858	-67.416	-68.813	-47.378	-61.399	-71.841	-70.962	-78.493	-76.818	-77.734	-71.727	-68.52	-78	-71.89
1.5	16.6	-82.407	-67.431	-62.089	-49.668	-62.927	-79.04	-68.161	-75.789	-72.988	-79.121	-89.231	-77.397	-73.102	-75.121
1.5	16.6	-70.505	-66.076	-64.189	-55.605	-64.667	-75.706	-68.439	-72.33	-71.674	-83.926	-79.539	-78.634	-84.926	-70.737
1.5	16.6	-68.837	-68.089	-70.062	-62.042	-68.943	-85.099	-85.718	-73.129	-71.252	-72.797	-81.056	-73.734	-71.604	-83.338
1.5	16.6	-71.545	-83.146	-61.629	-54.333	-77.622	-85.615	-77.127	-83.635	-75.335	-73.321	-76.745	-73.295	-81.582	-75.48
1.5	16.6	-81.569	-77.487	-63.619	-56.516	-64.856	-75.93	-91.634	-70.816	-72.301	-81.131	-80.822	-82.723	-76.469	-72.94
1.5	16.6	-80.036	-62.84	-61.095	-53.422	-75.991	-74.691	-75.813	-76.288	-72.773	-77.049	-78.35	-75.592	-79.359	-76.073
1.5	16.6	-75.989	-72.325	-73.458	-60.79	-69.648	-76.348	-78.357	-82.95	-74.21	-75.567	-77.562	-74.423	-86.258	-81.906
1.5	16.6	-75.905	-66.619	-71.354	-51.801	-64.124	-82.895	-96.554	-73.267	-70.254	-71.82	-77.562	-71.478	-79.875	-78.711
0.5	16.6	-76.745	-64.096	-61.27	-49.487	-69.059	-83.333	-73.788	-76.257	-70.818	-76.349	-72.54	-73.767	-84.474	-80.805
0.5	16.6	-74.852	-74.054	-78.437	-48.168	-67.018	-72.36	-70.469	-75.603	-72.96	-74.349	-86.328	-88.367	-83.841	-75.08
0.5	16.6	-74.652	-76.562	-64.712	-51.03	-66.684	-71.878	-75.312	-71.161	-71.965	-74.828	-72.115	-76.589	-86.756	-72.564
0.5	16.6	-82.52	-76.279	-61.912	-59.806	-65.258	-72.723	-86.135	-92.806	-70.61	-75.021	-75.976	-74.115	-85.838	-85.322
0.5	16.6	-79.302	-64.979	-61.418	-55.246	-69.269	-80.141	-76.091	-78.546	-72.69	-76.39	-83.111	-72.236	-78.929	-84.007
0.5	16.6	-70.789	-63.059	-71.524	-57.438	-62.71	-79.177	-86.296	-78.215	-68.338	-68.581	-94.386	-75.084	-82.834	-80.029
0.5	16.6	-80.455	-73.046	-71.081	-54.804	-60.322	-72.916	-70.63	-77.111	-72.143	-80.682	-80.219	-73.91	-85.519	-70.603
0.5	16.6	-78.451	-64.445	-61.361	-56.109	-62.652	-71.203	-84.621	-72.026	-78.389	-79.283	-75.387	-73.633	-86.747	-69.621
0.5	16.6	-88.572	-72.044	-58.977	-49.05	-70.027	-68.531	-76.701	-66.554	-66.836	-74.38	-81.358	-77.207	-80.561	-74.096
0.5	16.6	-75.369	-73.066	-61.419	-52.246	-63.926	-76.063	-66.941	-80.595	-75.526	-69.131	-76.47	-75.109	-89.96	-76.775
0.5	17.6	-78.814	-71.744	-65.234	-57.274	-78.12	-95.389	-78.757	-76.88	-72.75	-71.3	-79.642	-72.515	-79.604	-73.065
0.5	17.6	-70.902	-81.624	-62.372	-48.597	-70.944	-85.298	-73.662	-76.541	-73.078	-72.389	-77.044	-67.44	-88.779	-66.073
0.5	17.6	-78.086	-64.466	-60.787	-44.995	-79.693	-91.603	-79.384	-82.124	-78.474	-71.092	-88.246	-79.743	-76.11	-64.582
0.5	17.6	-73.755	-60.802	-62.556	-47.942	-67.164	-74.554	-75.067	-72.532	-72.282	-75.645	-75.83	-74.342	-83.726	-75.781
0.5	17.6	-81.761	-67.727	-65.432	-56.957	-66.609	-71.56	-75.581	-78.864	-74.724	-72.462	-92.094	-68.067	-76.825	-76.67
0.5	17.6	-76.955	-75.684	-65.222	-46.405	-57.889	-83.678	-72.363	-85.687	-72.644	-71.548	-80.817	-75.308	-80.058	-74.017
0.5	17.6	-76.955	-70.282	-54.954	-56.533	-70.873	-74.926	-72.764	-83.666	-85.99	-72.005	-81.716	-70.982	-75.188	-81.544
0.5	17.6	-82.755	-68.447	-66.442	-54.678	-62.405	-81.669	-73.758	-79.826	-84.688	-95.542	-75.185	-79.687	-86.483	-68.993
0.5	17.6	-78.594	-65.089	-63.332	-55.612	-63.553	-72.682	-73.225	-76.13	-74.042	-77.578	-76.117	-90.668	-82.645	-68.264
0.5	17.6	-72.225	-69.315	-63.09	-43.463	-63.694	-72.34	-69.402	-77.732	-80.54	-81.231	-87.386	-73.38	-74.878	-78.492
1.5	17.6	-81.18	-67.123	-59.121	-39.812	-59.277	-69.917	-79.601	-69.339	-68.482	-78.957	-80.665	-71.648	-80.319	-83.247
1.5	17.6	-70.41	-62.822	-78.616	-51.246	-69.302	-67.644	-88.306	-81.503	-85.209	-71.653	-78.656	-76.769	-86.584	-73.932
1.5	17.6	-78.497	-72.297	-58.212	-52.579	-58.982	-76.663	-79.279	-90.871	-72.495	-92.456	-71.87	-73.179	-86.584	-77.471
1.5	17.6	-79.358	-64.477	-69.666	-50.428	-65.752	-76.267	-77.936	-71.037	-82.623	-75.859	-75.837	-79.846	-83.28	-70.378
1.5	17.6	-73.003	-64.861	-56.856	-56.525	-63.537	-87.326	-78.862	-83.525	-74.972	-67.241	-79.643	-85.309	-97.661	-76.423
1.5	17.6	-72.911	-77.893	-68.824	-52.062	-59.206	-89.57	-80.15	-74.869	-70.312	-79.399	-74.968	-81.488	-97.661	-75.436
1.5	17.6	-80.869	-65.42	-58.831	-43.242	-67.522	-74.516	-80.566	-72.925	-75.039	-69.427	-73.435	-79.073	-80.601	-88.974
1.5	17.6	-80.803	-62.256	-58.192	-46.638	-66.712	-72.269	-73.105	-81.407	-87.467	-78.272	-76.087	-68.338	-87.852	-74.933
1.5	17.6	-79.234	-91.94	-57.324	-52.886	-67.936	-70.519	-75.08	-76.237	-74.56	-79.608	-81.842	-69.372	-93.04	-76.322
1.5	17.6	-72.452	-66.423	-68.403	-48.92	-62.31	-76.565	-69.705	-87.504	-87.435	-92.06	-77.087	-69.54	-81.895	-74.365
2.5	17.6	-76.102	-65.974	-74.888	-42.646	-64.759	-72.912	-72.809	-75.545	-81.924	-84.045	-73.708	-77.587	-76.452	-69.519
2.5	17.6	-85.231	-86.697	-59.83	-61.27	-66.208	-75.502	-76.319	-92.162	-87.893	-73.96	-73.79	-76.459	-76.147	-68.319
2.5	17.6	-80.913	-66.966	-57.105	-59.779	-66.151	-82.365	-76.674	-74.081	-76.595	-69.546	-85.036	-76.755	-76.623	-70.767
2.5	17.6	-86.988	-69.536	-67.892	-47.468	-65.182	-90.995	-79.549	-80.187	-79.978	-75.88	-71.851	-74.093	-79.257	-75.842
2.5	17.6	-84.115	-81.81	-58.258	-50.587	-62.211	-69.068	-72.462	-83.444	-73.164	-74.321	-91.281	-72.586	-82.989	-77.213
2.5	17.6	-72.218	-76.362	-58.179	-48.193	-68.31	-76.919	-66.201	-75.843	-69.383	-72.91	-73.939	-80.774	-86.302	-68.872
2.5	17.6	-70.559	-62.829	-61.201	-49.952	-86.611	-68.934	-76.773	-72.672	-82.491	-75.411	-83.296	-73.004	-81.435	-70.729
2.5	17.6	-79.592	-68.196	-70.967	-45.472	-58.368	-86.451	-70.199	-76.049	-78.291	-71.298	-78.234	-75.598	-79.247	-89.717
2.5	17.6	-76.857	-72.601	-65.084	-45.18	-72.821	-71.924	-65.19	-75.775	-75.897	-70.907	-86.007	-76.294	-79.352	-72.155
2.5	17.6	-70.723	-65.176	-58.404	-49.813	-65.351	-85.795	-77.663	-84.715	-87.801	-71.288	-83.998	-82.379	-80.438	-69.273
3.5	17.6	-72.817	-68.968	-63.86	-49.187	-58.92	-63.272	-71.966	-77.67	-86.775	-78.653	-77.753	-77.789	-69.43	-84.795
3.5	17.6	-88.149	-64.894	-60.739	-52.988	-61.342	-74.181	-73.389	-71.149	-92.287	-82.239	-70.282	-81.094	-78.021	-85.745
3.5	17.6	-74.183	-73.798	-59.828	-46.876	-65.418	-69.043	-68.346	-75.951	-75.952	-88.481	-78.027	-70.314	-69.845	-83.234
3.5	17.6	-74.479	-89.577	-57.979	-47.234	-67.589	-66.784	-72.807	-71.058	-79.546	-79.411	-78.135	-72.561	-77.882	-77.299
3.5	17.6	-80.655	-65.22	-66.267	-57.219	-62.596	-63.78	-67.404	-72.25	-86.62	-92.76	-85.717	-82.552	-69.271	-72.095
3.5	17.6	-81.21	-69.622	-60.946	-53.745	-65.3	-78.094	-67.023	-70.98	-82.031	-75.132	-78.678	-78.203	-86.314	-72.134
3.5	17.6	-76.557	-62.715	-59.1	-47.383	-60.811	-80.9	-69.235	-71.287	-84.966	-71.911	-75.69	-73.003	-74.02	-80.061
3.5	17.6	-74.426	-72.552	-68.335	-49.362	-56.693	-73.424	-70.336	-71.624	-82.526	-71.233	-75.215	-73.526	-79.413	-70.88
3.5	17.6	-84.947	-68.018	-65.829	-56.318	-69.771	-70.591	-64.703	-68.17	-82.218	-81.701	-73.222	-71.207	-82.172	-72.717
3.5	17.6	-78.701	-66.636	-52.258	-47.513	-67.839	-64.718	-70.485	-74.22	-82.833	-86.37	-73.807	-75.488	-73.102	-69.735
4.5	17.6	-71.327	-66.357	-55.626	-55.54	-71.71	-72.888	-79.392	-79.911	-91.631	-69.155	-84.17	-77.275	-65.158	-76.899
4.5	17.6	-73.545	-68.447	-57.841	-56.562	-70.194	-63.375	-72.967	-85.591	-74.295	-80.233	-69.787	-81.429	-70.529	-70.338
4.5	17.6	-76.216	-60.986	-65.165	-49.805	-54.961	-70.73	-69.348	-75.6	-77.002	-73.39	-77.132	-76.789	-82.15	-70.666
4.5	17.6	-71.917	-64.443	-57.703	-50.402	-55.948	-74.507	-72.565	-79.247	-68.167	-73.679	-72.297	-68.637	-74.087	-70.208
4.5	17.6	-79.321	-64.158	-65.688	-50.784	-63.223	-59.846	-71.548	-81.163	-79.319	-83.107	-72.208	-72.927	-80.929	-69.708
4.5	17.6	-73.261	-64.652	-57.972	-49.932	-56.208	-66.369	-74.457	-77.128	-84.446	-74.527	-73.342	-75.112	-71.328	-70.841
4.5	17.6	-82.984	-62.683	-66.253	-63.023	-72.07	-68.445	-70.734	-76.479	-78.56	-73.713	-76.381	-73.312	-78.258	-81.829
4.5	17.6	-77.398	-68.157	-61.566	-51.943	-69.359	-68.418	-78.351	-82.956	-80.86	-70.3	-80.103	-76.133	-72.775	-66.812
4.5	17.6	-79.069	-66.413	-73.944	-50.614	-59.113	-64.517	-71.574	-87.851	-76.28	-68.959	-76.402	-86.634	-77.19	-74.835
4.5	17.6	-92.039	-63.256	-66.498	-46.321	-59.896	-69.902	-74.518	-90.38	-83.691	-77.596	-87.794	-70.455	-75.804	-72.218
5.5	17.6	-67.611	-67.351	-65.857	-50.681	-60.3	-71.85	-73.199	-78.555	-75.843	-83.789	-81.604	-76.733	-73.878	-73.005
5.5	17.6	-74.794	-64.5	-55.896	-52.043	-67.82	-69.463	-79.058	-82.523	-77.736	-82.373	-71.758	-69.14	-83.601	-73.005
5.5	17.6	-74.163	-62.174	-68.586	-79.801	-60.805	-74.664	-83.079	-81.097	-72.697	-79.251	-75.216	-67.641	-71.876	-80.083
5.5	17.6	-73.169	-72.017	-61.693	-52.063	-59.623	-80.55	-74.417	-79.267	-66.37	-67.411	-75.216	-85.558	-76.512	-83.91
5.5	17.6	-77.192	-67.043	-59.408	-57.933	-66.328	-70.978	-72.687	-77.263	-77.481	-79.699	-79.579	-81.693	-80.859	-73.44
5.5	17.6	-68.847	-61.822	-59.929	-65.203	-57.166	-78.765	-81.073	-80.384	-89.893	-79.538	-79.707	-70.166	-72.715	-76.328
5.5	17.6	-79.168	-66.706	-58.144	-47.277	-66.225	-68.017	-84.57	-74.811	-71.877	-79.721	-69.899	-78.174	-72.543	-74.334
5.5	17.6	-79.865	-61.276	-63.458	-47.804	-59.24	-71.492	-70.251	-86.533	-68.62	-71.137	-76.922	-85.849	-67.938	-74.612
5.5	17.6	-83.262	-67.655	-75.902	-49.396	-61.351	-65.919	-79.805	-82.909	-68.376	-74.128	-85.599	-73.421	-84.269	-71.75
5.5	17.6	-71.534	-70.241	-62.553	-53.648	-57.777	-67.84	-85.782	-82.909	-68.59	-69.376	-71.24	-79.318	-67.294	-68.324
6.5	17.6	-70.915	-63.247	-73.519	-51.367	-66.132	-90.038	-84.701	-95.883	-79.847	-74.707	-84.136	-79.333	-76.428	-81.709
6.5	17.6	-77.209	-67.333	-59.829	-63.953	-61.386	-70.226	-88.077	-95.883	-86.221	-68.935	-82.719	-84.531	-69.081	-77.491
6.5	17.6	-77.393	-69.633	-61.637	-56.692	-70.323	-78.051	-79.614	-97.252	-89.96	-71.505	-79.347	-72.952	-76.189	-71.614
6.5	17.6	-68.931	-65.22	-59.654	-55.607	-77.319	-73.108	-82.607	-86.61	-86.269	-74.426	-72.174	-77.847	-86.174	-70.564
6.5	17.6	-73.87	-70.058	-62.422	-53.592	-60.713	-79.683	-83.364	-86.61	-75.608	-68.996	-86.934	-73.806	-73.534	-82.308
6.5	17.6	-79.96	-69.92	-64.02	-52.008	-58.666	-69.749	-78.315	-90.951	-69.543	-68.112	-77.194	-75.351	-87.149	-75.735
6.5	17.6	-75.198	-65.144	-58.188	-58.933	-65.16	-70.155	-84.107	-90.951	-83.683	-72.255	-87.186	-75.131	-78.697	-70.783
6.5	17.6	-71.784	-64.883	-59.007	-52.568	-64.991	-74.566	-85.279	-90.837	-70.195	-76.917	-75.939	-88.276	-70.618	-76.195
6.5	17.6	-80.28	-79.01	-58.086	-53.155	-79.323	-76.112	-85.854	-94.553	-88.133	-74.039	-77.935	-85.939	-81.534	-77.454
6.5	17.6	-74.687	-67.293	-59.277	-53.742	-63.017	-70.949	-76.637	-90.388	-79.222	-82.217	-76.195	-66.803	-73.982	-75.81
7.5	17.6	-73.026	-66.241	-57.377	-56.807	-57.889	-62.228	-70.504	-67.575	-70.185	-68.587	-74.331	-73.59	-73.044	-72.764
7.5	17.6	-88.014	-68.167	-58.211	-67.492	-57.66	-69.359	-71.269	-76.742	-68.339	-69.026	-80.638	-73.64	-73.804	-93.187
7.5	17.6	-73.569	-68.583	-59.585	-54.431	-65.835	-63.661	-75.562	-70.786	-73.896	-83.33	-79.173	-73.895	-80.757	-64.037
7.5	17.6	-92.742	-72.716	-54.763	-62.287	-66.117	-61.245	-67.171	-65.414	-73.97	-72.383	-85.131	-78.645	-68.895	-73.607
7.5	17.6	-75.242	-62.143	-73.719	-55.406	-61.517	-68.877	-71.764	-79.691	-69.696	-80.982	-72.207	-73.984	-72.678	-75.761
7.5	17.6	-75.766	-60.194	-60.669	-54.618	-61.307	-78.953	-72.806	-78.42	-68.783	-67.029	-72.207	-75.788	-71.711	-72.728
7.5	17.6	-73.52	-67.893	-84.709	-53.216	-52.565	-68.935	-85.235	-67.726	-74.585	-77.599	-77.143	-85.75	-84.546	-75.471
7.5	17.6	-87.583	-66.878	-53.975	-56.566	-54.961	-63.753	-78.323	-73.389	-72.438	-71.842	-85.126	-75.716	-76.377	-72.482
7.5	17.6	-92.336	-64.658	-75.313	-51.43	-58.609	-66.04	-63.324	-66.015	-72.88	-76.692	-90.624	-73.317	-74.982	-83.766
7.5	17.6	-86.75	-66.533	-64.674	-55.144	-60.129	-65.748	-74.324	-73.867	-85.017	-72.291	-72.932	-77.291	-74.616	-76.482
8.5	17.6	-71.968	-71.68	-59.826	-56.05	-63.214	-69.125	-67.198	-73.076	-80.051	-76.736	-73.147	-77.294	-74.17	-75.045
8.5	17.6	-86.013	-66.933	-76.494	-54.418	-64.647	-64.25	-78.683	-74.72	-73.661	-77.199	-75.269	-76.613	-75.847	-73.561
8.5	17.6	-76.277	-59.731	-60.589	-55.199	-57.872	-72.856	-72.509	-77.699	-92.437	-84.455	-80.904	-74.871	-70.758	-84.218
8.5	17.6	-76.428	-67.955	-65.846	-59.958	-59.791	-74.428	-74.401	-71.421	-74.678	-79.067	-73.102	-72.89	-74.809	-81.208
8.5	17.6	-72.715	-73.831	-64.965	-59.829	-62.351	-66.971	-72.437	-80.96	-84.266	-77.963	-77.186	-75.686	-76.383	-83.483
8.5	17.6	-77.391	-60.963	-54.646	-52.142	-60.942	-69.797	-68.603	-79.569	-84.266	-87.049	-75.392	-77.935	-76.913	-79.513
8.5	17.6	-69.059	-66.081	-59.659	-54.219	-61.144	-63.767	-71.404	-71.298	-75.431	-83.925	-77.108	-74.9	-66.118	-70.968
8.5	17.6	-81.319	-70.136	-56.471	-54.092	-62.072	-70.426	-77.475	-71.319	-75.431	-73.245	-79.047	-72.231	-69.339	-70.344
8.5	17.6	-74.405	-65.531	-54.868	-53.607	-65.027	-62.912	-75.974	-80.674	-82.922	-76.991	-73.642	-78.977	-72.452	-69.674
8.5	17.6	-70.578	-57.555	-66.584	-52.27	-61.126	-64.984	-76.791	-75.171	-73.225	-83.35	-89.006	-79.711	-72.334	-71.824
9.5	17.6	-70.909	-63.031	-57.023	-64.983	-57.225	-67.713	-71.376	-82.308	-75.233	-73.555	-78.296	-76.484	-85.4	-76.629
9.5	17.6	-73.025	-71.753	-60.05	-55.187	-59.522	-59.961	-70.066	-71.137	-74.596	-72.05	-79.91	-85.641	-76.126	-76.734
9.5	17.6	-76.996	-70.889	-56.169	-60.715	-59.194	-79.84	-68.421	-78.177	-71.527	-69.494	-94.373	-80.61	-80.968	-77.521
9.5	17.6	-78.2	-64.218	-56.421	-56.411	-57.08	-71.01	-67.657	-75.2	-81.103	-73.602	-74.565	-79.28	-84.337	-75.199
9.5	17.6	-77.722	-74.893	-65.499	-54.426	-56.811	-75.884	-70.261	-78.094	-87.329	-77.38	-72.46	-72.465	-93.532	-79.317
9.5	17.6	-71.652	-65.76	-55.782	-54.848	-61.943	-61.114	-69.345	-69.075	-83.078	-71.225	-71.44	-81.137	-73.651	-75.755
9.5	17.6	-73.333	-64.049	-71.35	-59.83	-64.154	-66.561	-72.157	-66.878	-71.848	-72.82	-75.67	-84.897	-84.516	-77.562
9.5	17.6	-75.319	-60.636	-66.117	-52.826	-52.733	-66.819	-67.868	-72.726	-77.715	-73.373	-75.406	-75.726	-80.735	-68.343
9.5	17.6	-73.697	-62.436	-55.429	-51.538	-59.796	-63.668	-72.697	-70.241	-77.129	-78.198	-78.316	-84.701	-79.926	-73.824
9.5	17.6	-87.11	-63.849	-62.911	-63.336	-75.345	-69.505	-78.189	-73.684	-81.043	-82.658	-77.876	-80.708	-85.398	-80.291
9.5	18.6	-71.662	-59.816	-52.008	-68.943	-63.151	-69.342	-63.523	-68.985	-72.023	-79.793	-78.836	-86.552	-78.522	-71.389
9.5	18.6	-81.246	-62.533	-53.452	-61.932	-58.078	-62.329	-69.842	-73.268	-73.566	-68.608	-70.792	-69.585	-73.105	-69.002
9.5	18.6	-76.689	-61.432	-55.879	-51.553	-64.714	-61.011	-77.696	-78.48	-85.03	-79.35	-91.645	-71.229	-72.032	-76.679
9.5	18.6	-73.535	-62.678	-64.886	-56.781	-65.632	-64.608	-74.284	-74.462	-73.168	-80.94	-74.286	-77.565	-72.032	-69.41
9.5	18.6	-73.806	-67.3	-52.262	-59.433	-61.044	-69.331	-70.45	-74.546	-73.025	-71.825	-82.427	-74.714	-77.479	-69.787
9.5	18.6	-77.101	-71.5	-58.377	-54.427	-56.465	-64.931	-68.145	-71.295	-73.025	-79.953	-88.905	-77.179	-77.179	-76.09
9.5	18.6	-75.903	-61.153	-51.843	-56.361	-58.348	-62.136	-68.915	-71.156	-81.202	-78.806	-75.768	-73.134	-77.702	-68.07
9.5	18.6	-72.317	-72.39	-57.561	-64.012	-74.102	-64.807	-63.179	-70.939	-80.139	-75.559	-76.91	-80.175	-72.671	-75.115
9.5	18.6	-87.136	-65.051	-67.028	-59.21	-63.094	-73.248	-65.622	-70.215	-70.498	-68.565	-78.016	-82.673	-79.996	-73.463
9.5	18.6	-88.127	-58.647	-74.889	-53.986	-78.052	-65.046	-74.681	-67.949	-70.75	-70.015	-81.014	-73.531	-68.209	-72.974
8.5	18.6	-76.321	-73.84	-63.709	-56.179	-64.654	-64.621	-73.1	-69.926	-81.198	-72.353	-74.944	-83.375	-74.84	-69.276
8.5	18.6	-78.936	-65.08	-59.495	-58.646	-59.943	-63.833	-71.271	-71.265	-70.493	-73.006	-76.605	-74.243	-78.779	-90.003
8.5	18.6	-75.276	-70.237	-54.413	-53.776	-56.761	-72.871	-73.626	-67.242	-69.41	-89.984	-88.369	-83.121	-90.634	-70.465
8.5	18.6	-77.126	-61.887	-58.085	-61.002	-64.273	-75.237	-67.3	-81.55	-73.393	-84.614	-79.278	-82.582	-70.152	-81.418
8.5	18.6	-72.151	-66.026	-56.671	-56.169	-59.331	-68.216	-73.765	-69.943	-73.975	-74.016	-78.072	-68.286	-70.78	-74.307
8.5	18.6	-73.967	-70.352	-63.37	-54.597	-56.062	-80.893	-76.381	-68.542	-77.074	-73.791	-71.941	-83.905	-66.021	-76.307
8.5	18.6	-90.332	-61.309	-53.353	-54.76	-66.644	-67.646	-68.972	-70.503	-68.808	-74.616	-74.981	-79.389	-72.417	-72.885
8.5	18.6	-84.192	-71.178	-74.178	-57.348	-57.494	-66.258	-65.779	-80.047	-73.97	-78.933	-79.899	-77.127	-77.179	-73.151
8.5	18.6	-78.32	-74.317	-47.87	-50.021	-66.465	-63.613	-64.269	-66.965	-70.349	-72.506	-79.47	-88.661	-69.598	-71.966
8.5	18.6	-76.625	-81.19	-55.648	-58.775	-58.812	-74.913	-67.511	-74.034	-70.986	-78.501	-81.433	-73.299	-72.367	-71.39
7.5	18.6	-78.912	-65.014	-65.594	-59.821	-54.13	-70.567	-65.612	-68.828	-76.035	-79.227	-90.732	-81.036	-78.17	-67.636
7.5	18.6	-73.999	-67.972	-57.253	-64.393	-64.708	-66.924	-70.924	-77.131	-67.201	-76.578	-79.661	-76.485	-92.51	-68.935
7.5	18.6	-73.434	-62.497	-55.665	-56.93	-61.229	-68.617	-65.506	-76.024	-72.203	-79.003	-82.245	-68.983	-75.067	-73.658
7.5	18.6	-90.107	-66.354	-62.029	-64.232	-54.62	-65.746	-71.893	-78.59	-75.659	-77.678	-78.22	-75.578	-73.878	-71.284
7.5	18.6	-75.05	-61.319	-57.15	-52.935	-54.631	-66.332	-75.502	-69.988	-78.369	-75.386	-78.122	-68.1	-69.709	-68.877
7.5	18.6	-82.72	-62.695	-53.631	-53.072	-60.079	-64.022	-68.428	-79.208	-73.784	-76.287	-86.075	-68.033	-76.136	-77.098
7.5	18.6	-86.092	-71.678	-59.116	-52.327	-58.067	-76.637	-75.893	-82.995	-75.018	-86.491	-77.91	-91.959	-70.259	-71.029
7.5	18.6	-70.789	-82.774	-57.615	-60.076	-56.771	-65.734	-68.369	-77.611	-74.129	-85.578	-76.442	-72.37	-82.251	-76.474
7.5	18.6	-75.897	-73.633	-55.399	-53.653	-70.125	-64.568	-69.768	-64.933	-80.703	-82.133	-81.393	-77.285	-84.739	-70.828
7.5	18.6	-77.823	-64.538	-57.084	-57.783	-61.084	-67.317	-61.629	-76.627	-73.012	-70.458	-75.473	-71.83	-68.587	-70.67
6.5	18.6	-75.754	-70.724	-59.382	-51.842	-60.676	-75.966	-80.892	-92.456	-79.256	-68.957	-83.66	-83.555	-72.757	-81.881
6.5	18.6	-78.829	-68.668	-54.331	-55.086	-57.293	-70.329	-95.778	-87.092	-71.733	-84.327	-82.505	-73.753	-72.534	-69.243
6.5	18.6	-80.941	-66.114	-58.339	-58.346	-65.815	-71.989	-77.874	-90.647	-77.286	-76.17	-76.021	-72.25	-82.246	-69.978
6.5	18.6	-80.858	-70.916	-58.128	-51.968	-61.353	-83.677	-77.421	-90.813	-68.199	-86.213	-73.848	-69.017	-80.34	-69.823
6.5	18.6	-88.233	-62.524	-63.706	-66.126	-65.285	-87.758	-84.833	-91.42	-75.593	-78.551	-91.443	-76.562	-71.756	-66.359
6.5	18.6	-76.506	-73.477	-59.99	-55.21	-61.071	-73.4	-84.833	-92.669	-78.561	-69.685	-84.043	-76.098	-74.733	-78.124
6.5	18.6	-81.83	-77.2	-60.7	-59.07	-57.62	-76.612	-78.682	-92.669	-78.783	-82.707	-78.905	-76.305	-75.683	-69.904
6.5	18.6	-75.092	-59.84	-56.461	-52.365	-68.551	-75.222	-79.376	-84.651	-78.783	-67.261	-79.045	-76.514	-80.727	-71.462
6.5	18.6	-75.08	-66.77	-57.908	-51.089	-65.574	-77.048	-78.9	-84.651	-71.491	-69.219	-79.54	-73.699	-70.99	-74.643
6.5	18.6	-79.065	-71.296	-52.454	-62.873	-65.807	-64.536	-91.263	-93.769	-85.353	-72.259	-78.976	-69.404	-66.763	-73.803
5.5	18.6	-94.961	-64.379	-64.408	-59.517	-64.671	-68.22	-78.521	-82.162	-76.484	-88.477	-78.173	-70.657	-74.102	-68.587
5.5	18.6	-73.102	-64.098	-56.619	-50.023	-60.387	-73.621	-81.436	-86.219	-76.046	-75.472	-89.654	-71.006	-71.796	-80.082
5.5	18.6	-71.867	-59.373	-58.099	-58.433	-60.454	-68.979	-72.343	-77.979	-69.787	-71.202	-86.591	-83.019	-91.447	-84.477
5.5	18.6	-70.842	-58.957	-53.961	-54.383	-71.58	-69.435	-79.466	-77.881	-75.643	-70.758	-74.137	-80.079	-70.931	-79.413
5.5	18.6	-80.139	-67.592	-65.583	-50.467	-57.057	-76.002	-69.52	-79.41	-71.884	-96.858	-79.547	-84.869	-74.11	-79.744
5.5	18.6	-73.828	-64.311	-56.511	-56.277	-66.408	-80.879	-80.693	-77.624	-70.786	-72.662	-80.868	-76.02	-71.037	-69.664
5.5	18.6	-72.773	-66.597	-61.608	-48.376	-77.95	-70.002	-71.845	-77.524	-69.54	-74.281	-75.851	-71.32	-70.646	-75.756
5.5	18.6	-76.209	-64.678	-64.827	-47.602	-59.178	-68.899	-72.951	-76.046	-73.235	-82.607	-76.185	-70.508	-87.917	-73.442
5.5	18.6	-94.658	-65.542	-50.767	-55.142	-61.874	-78.303	-70.64	-71.665	-81.493	-77.336	-79.667	-69.374	-81.53	-77.946
5.5	18.6	-81.441	-65.105	-58.041	-52.363	-58.802	-77.421	-78.8	-82.139	-76.995	-76.533	-79.446	-69.34	-72.618	-73.923
4.5	18.6	-83.715	-67.946	-57.636	-51.342	-60.341	-60.513	-69.81	-81.841	-70.504	-76.777	-72.273	-68.999	-72.174	-70.693
4.5	18.6	-75.371	-74.711	-55.822	-49.35	-57.064	-68.006	-73.588	-74.738	-79.985	-77.044	-92.17	-92.097	-73.059	-69.621
4.5	18.6	-86.479	-76.052	-70.153	-52.284	-61.441	-67.972	-76.823	-79.94	-83.046	-80.161	-96.491	-88.213	-74.55	-72.528
4.5	18.6	-71.965	-73.278	-59.948	-48.278	-68.607	-64.014	-82.18	-85.823	-74.938	-93.255	-75.828	-72.562	-77.117	-85.281
4.5	18.6	-76.686	-68.74	-61.32	-49.054	-57.58	-64.701	-69.802	-82.516	-86.178	-73.388	-76.278	-83.521	-83.887	-74.694
4.5	18.6	-76.446	-67.821	-66.398	-51.345	-62.354	-66.292	-76.343	-86.022	-74.594	-76.49	-75.415	-68.86	-70.765	-68.018
4.5	18.6	-76.449	-67.317	-59.459	-43.647	-58.2	-64.871	-65.651	-79.556	-76.638	-72.853	-92.611	-72.339	-82.91	-70.643
4.5	18.6	-70.698	-64.665	-57.513	-49.017	-63.866	-69.85	-71.32	-84.862	-77.638	-68.183	-71.661	-88.006	-71.902	-68.187
4.5	18.6	-78.571	-76.899	-61.233	-49.681	-60.921	-80.323	-85.859	-92.658	-77.626	-80.22	-81.202	-67.456	-77.966	-68.863
4.5	18.6	-75.662	-64.359	-58.907	-67.901	-69.399	-66.923	-70.939	-83.817	-71.022	-72.222	-82.723	-72.845	-78.652	-65.177
3.5	18.6	-71.211	-61.514	-68.946	-69.435	-80.787	-71.704	-72.501	-79.017	-81.327	-75.613	-72.684	-77.097	-80.624	-67.445
3.5	18.6	-83.114	-63.675	-62.502	-60.899	-67.714	-75.874	-74.884	-82.059	-76.212	-79.909	-70.846	-70.91	-79.349	-74.798
3.5	18.6	-74.369	-70.839	-62.337	-69.72	-61.838	-85.09	-64.87	-70.841	-89.74	-70.964	-68.171	-91.166	-75.38	-70.39
3.5	18.6	-74.795	-66.384	-62.676	-45.862	-78.103	-77.223	-68.485	-84.934	-76.525	-68.767	-79.436	-89.552	-84.283	-71.729
3.5	18.6	-73.304	-75.686	-60.012	-56.546	-67.125	-71.034	-70.054	-71.308	-75.164	-68.767	-78.849	-79.416	-76.548	-71.089
3.5	18.6	-76.346	-68.453	-56.319	-53.477	-62.362	-73.172	-70.694	-68.005	-70.979	-77.092	-83.353	-70.965	-76.511	-71.075
3.5	18.6	-78.266	-71.625	-56.274	-49.456	-60.364	-75.169	-68.867	-76.797	-83.457	-77.369	-74.527	-70.508	-87.912	-76.259
3.5	18.6	-78.221	-72.157	-71.794	-50.902	-62.006	-72.419	-71.278	-68.745	-73.93	-79.852	-71.64	-83.641	-79.545	-68.508
3.5	18.6	-73.625	-62.923	-59.723	-53.838	-59.187	-72.042	-75.897	-74.724	-84.807	-70.522	-80	-92.516	-79.413	-75.354
3.5	18.6	-81.676	-66.307	-79.856	-42.062	-65.147	-72.173	-81.61	-69.468	-81.609	-72.448	-74.092	-76.302	-77.905	-78.344
2.5	18.6	-86.887	-65.181	-59.16	-47.387	-72.924	-70.347	-79.354	-83.71	-77.581	-73.434	-76.229	-90.105	-76.436	-92.218
2.5	18.6	-70.9	-66.909	-69.432	-45.035	-60.552	-68.957	-77.045	-75.214	-78.622	-75.159	-81.83	-70.07	-86.459	-86.798
2.5	18.6	-77.118	-68.913	-61.819	-57.818	-60.759	-76.652	-69.201	-80.762	-72.95	-75.159	-82.051	-70.863	-77.086	-76.461
2.5	18.6	-74.147	-59.94	-66.364	-59.445	-64.438	-71.651	-78.16	-76.144	-81.085	-80.599	-80.145	-81.554	-75.681	-83.764
2.5	18.6	-77.856	-65.168	-60.294	-38.203	-68.954	-68.024	-69.573	-89.984	-76.879	-79.526	-76.743	-71.552	-81.141	-74.733
2.5	18.6	-76.043	-68.765	-65.733	-42.975	-59.679	-82.533	-75.389	-79.001	-88.77	-78.246	-86.411	-72.967	-93.319	-74.755
2.5	18.6	-82.541	-65.477	-62.305	-36.814	-66.754	-71.876	-70.392	-81.163	-84.023	-83.231	-76.609	-78.073	-75.999	-78.809
2.5	18.6	-74.781	-70.945	-66.49	-62.393	-64.474	-69.22	-80.114	-73.6	-89.995	-74.37	-73.652	-72.99	-75.81	-76.816
2.5	18.6	-77.696	-66.762	-64.962	-41.258	-56.559	-80.909	-69.339	-75.514	-80.372	-78.989	-77.92	-86.09	-88.368	-79.601
2.5	18.6	-71.301	-77.833	-60.833	-60.092	-67.249	-62.738	-73.432	-72.459	-89.136	-90.354	-75.825	-77.381	-88.368	-95.742
1.5	18.6	-76.765	-76.536	-72.234	-44.512	-70.931	-66.271	-71.526	-79.426	-80.061	-77.918	-84.708	-78.122	-78.9	-82.1
1.5	18.6	-77.026	-71.218	-69.879	-49.175	-63.29	-73.574	-76.69	-74.758	-74.085	-68.263	-71.997	-84.87	-82.3	-72.658
1.5	18.6	-80.995	-81.009	-67.663	-43.123	-60.106	-75.932	-75.618	-74.051	-68.344	-72.984	-82.97	-78.367	-69.836	-70.056
1.5	18.6	-75.331	-64.74	-59.835	-50.486	-56.968	-71.383	-83.341	-84.447	-73.27	-69.727	-73.183	-71.291	-83.455	-84.878
1.5	18.6	-79.695	-70.773	-59.166	-48.232	-65.088	-70.451	-66.508	-77.584	-84.292	-66.02	-73.526	-77.139	-79.158	-76.107
1.5	18.6	-74.317	-65.501	-60.665	-51.118	-72.737	-71.422	-72.875	-71.249	-73.933	-78.963	-75.456	-77.512	-74.238	-77.567
1.5	18.6	-85.531	-80.205	-69.263	-42.938	-60.906	-67.538	-80.183	-72.073	-81.668	-81.496	-80.611	-73.724	-72.408	-69.677
1.5	18.6	-91.852	-66.245	-63.175	-41.256	-60.039	-69.128	-69.221	-73.719	-75.232	-69.756	-75.975	-78.309	-70.431	-78.135
1.5	18.6	-74.021	-69.696	-57.282	-50.633	-64.224	-76.407	-75.797	-70.713	-70.995	-75.14	-83.344	-80.215	-76.247	-72.698
1.5	18.6	-76.487	-66.084	-76.683	-41.552	-59.727	-78.983	-75.871	-82.954	-77.575	-74.379	-73.144	-80.093	-75.038	-72.944
0.5	18.6	-74.81	-78.588	-60.703	-51.108	-66.482	-72.53	-73.145	-80.216	-81.374	-65.889	-80.684	-72.199	-82.669	-76.509
0.5	18.6	-80.287	-70.296	-62.682	-40.373	-62.921	-69.743	-68.148	-74.931	-76.958	-74.383	-86.259	-71.558	-88.746	-75.873
0.5	18.6	-83.639	-72.044	-62.71	-43.911	-70.026	-68.451	-73.682	-76.083	-84.832	-72.855	-91.975	-77.767	-89.089	-85.211
0.5	18.6	-77.749	-69.496	-71.359	-42.117	-62.549	-73.656	-83.967	-72.275	-72.617	-73.07	-81.688	-85.047	-79.672	-74.562
0.5	18.6	-78.38	-67.806	-66.596	-45.76	-67.462	-90.477	-70.952	-82.695	-82.059	-75.733	-75.639	-73.72	-83.567	-75.124
0.5	18.6	-88.228	-91.741	-65.835	-42.463	-68.008	-88.891	-75.06	-76.893	-77.464	-70.756	-80.191	-76.136	-86.399	-77.963
0.5	18.6	-77.843	-66.703	-59.157	-48.617	-59.147	-79.499	-76.112	-73.595	-83.8	-75.02	-82.757	-92.904	-89.689	-84.104
0.5	18.6	-75.605	-71.57	-61.483	-44.967	-72.779	-70.287	-73.786	-77.112	-93.239	-70.491	-74.905	-75.787	-77.728	-81.09
0.5	18.6	-82.117	-69.186	-68.609	-58.706	-61.694	-66.25	-77.793	-69.291	-82.056	-74.705	-76.048	-74.884	-79.889	-74.1
0.5	18.6	-77.211	-76.204	-70.082	-41.781	-60.944	-73.359	-70.507	-79.9	-82.82	-78.693	-77.843	-81.031	-79.249	-72.374
0.5	19.6	-71.972	-68.66	-71.203	-43.554	-79.025	-76.917	-80.066	-79.525	-83.398	-76.849	-75.764	-77.058	-75.494	-70.534
0.5	19.6	-75.941	-74.057	-64.699	-34.224	-67.719	-68.469	-84.861	-85.631	-84.717	-74.841	-69.804	-70.939	-79.559	-77.758
0.5	19.6	-76.182	-66.725	-65.541	-51.295	-66.267	-74.691	-74.599	-80.246	-81.501	-74.307	-79.135	-71.508	-85.632	-70.246
0.5	19.6	-78.713	-67.914	-64.402	-47.329	-65.426	-78.034	-79.768	-79.525	-78.763	-77.229	-77.955	-70.817	-76.802	-81.028
0.5	19.6	-67.519	-64.3	-63.185	-41.038	-71.15	-70.356	-74.334	-74.929	-84.533	-80.049	-74.273	-76.499	-77.417	-80.883
0.5	19.6	-69.798	-72.149	-66.519	-38.012	-75.75	-77.258	-75.028	-79.459	-83.094	-74.886	-79.067	-78.536	-85.579	-75.937
0.5	19.6	-70.985	-71.09	-61.236	-35.613	-59.832	-78.927	-85.596	-79.459	-83.058	-66.725	-69.736	-79.935	-78.125	-73.02
0.5	19.6	-67.1	-74.471	-64.529	-40.605	-64.538	-80.011	-66.726	-80.264	-85.222	-73.003	-96.292	-78.071	-81.356	-90.964
0.5	19.6	-67.186	-72.878	-66.022	-39.692	-65.837	-84.851	-70.033	-78.712	-84.416	-82.715	-81.044	-70.812	-76.507	-70.919
0.5	19.6	-71.425	-70.756	-71.084	-41.409	-64.487	-70.06	-67.277	-74.654	-80.404	-69.61	-78.433	-80.63	-82.029	-72.672
1.5	19.6	-72.299	-64.357	-62.491	-41.075	-63.81	-75.552	-67.292	-70.394	-70.724	-79.022	-75.467	-78.761	-77.983	-69.194
1.5	19.6	-84.05	-68.991	-63.577	-47.666	-64.522	-65.834	-71.586	-76.988	-68.38	-70.991	-78.505	-70.158	-85.487	-82.455
1.5	19.6	-87.854	-74.975	-74.243	-41.213	-60.084	-72.114	-74.408	-81.506	-72.239	-73.399	-86.473	-72.87	-81.173	-75.516
1.5	19.6	-66.34	-67.195	-62.082	-38.949	-68.914	-74.969	-67.66	-79.503	-78.364	-72.834	-84.938	-71.614	-82.044	-76.271
1.5	19.6	-73.835	-71.185	-64.561	-40.478	-63.734	-83.835	-76.321	-77.046	-71.05	-83.55	-78.481	-74.475	-77.895	-73.29
1.5	19.6	-72.66	-77.184	-69.449	-48.253	-59.381	-71.881	-83.02	-73.482	-75.955	-75.167	-73.184	-76.391	-86.582	-75.149
1.5	19.6	-81.434	-64.107	-66.463	-38.683	-75.723	-83.078	-70.212	-84.34	-71.565	-66.601	-87.263	-78.598	-77.926	-75.709
1.5	19.6	-88.551	-75.893	-63.653	-55.695	-62.32	-66.283	-69.07	-78.936	-75.093	-78.989	-78.195	-74.856	-94.991	-80.413
1.5	19.6	-81.376	-72.01	-67.987	-42.402	-65.314	-79.39	-67.443	-76.446	-69.888	-77.36	-80.409	-83.223	-91.743	-66.728
1.5	19.6	-81.355	-61.245	-67.19	-47.802	-61.544	-69.977	-89.933	-80.218	-72.268	-71.305	-92.961	-75.759	-80.208	-73.4
2.5	19.6	-68.873	-61.831	-63.726	-51.31	-61.133	-73.714	-74.613	-85.211	-78.195	-89.162	-79.969	-77.052	-84.398	-71.753
2.5	19.6	-77.502	-74.437	-59.15	-73.547	-58.167	-68.38	-63.803	-78.457	-74.401	-74.701	-82.066	-72.676	-74.523	-70.76
2.5	19.6	-72.751	-67.044	-67.532	-43.796	-60.884	-67.435	-73.458	-69.759	-83.596	-76.112	-75.277	-69.566	-82.047	-75.516
2.5	19.6	-77.787	-68.342	-60.37	-41.338	-73.271	-72.085	-74.137	-71.154	-82.88	-87.685	-80.009	-80.784	-88.768	-78.148
2.5	19.6	-69.717	-67.085	-61.099	-39.687	-72.469	-69.754	-89.867	-67.874	-69.583	-70.709	-75.413	-79.818	-77.456	-71.898
2.5	19.6	-80.463	-64.725	-60.965	-50.13	-63.262	-76.881	-69.514	-73.568	-70.105	-74.332	-79.696	-76.08	-76.983	-73.095
2.5	19.6	-73.214	-64.882	-64.805	-39.485	-70.826	-80.402	-78.968	-73.353	-76.14	-87.784	-74.224	-71.906	-71.152	-71.175
2.5	19.6	-79.369	-64.942	-81.765	-40.064	-61.725	-74.844	-78.968	-68.533	-77.813	-79.018	-70.317	-86.327	-77.393	-75.201
2.5	19.6	-71.928	-89.702	-68.773	-49.976	-57.398	-74.065	-71.154	-74.888	-79.938	-77.104	-77.129	-75.047	-78.922	-68.279
2.5	19.6	-77.948	-68.864	-54.762	-40.36	-57.903	-69.366	-74.221	-78.626	-78.448	-80.15	-72.533	-69.423	-84.092	-76.794
3.5	19.6	-64.875	-62.712	-70.136	-48.051	-59.482	-96.536	-64.438	-71.844	-73.819	-72.317	-73.534	-70.389	-86.402	-76.786
3.5	19.6	-71.186	-64.583	-60.531	-43.234	-60.305	-76.332	-73.359	-74.17	-68.266	-71.246	-77.517	-77.169	-71.765	-84.306
3.5	19.6	-74.473	-65.612	-59.384	-41.539	-62.545	-77.325	-72.571	-73.136	-77.669	-68.474	-79.357	-77.444	-72.488	-74.241
3.5	19.6	-72.5	-66.417	-72.499	-55.54	-59.537	-78.908	-79.34	-68.821	-85.296	-80.565	-73.133	-78.566	-79.61	-79.77
3.5	19.6	-67.014	-64.659	-63.833	-45.688	-59.003	-76.137	-70.455	-73.796	-74.669	-72.616	-74.389	-69.765	-73.962	-74.305
3.5	19.6	-68.766	-62.041	-68.44	-47.832	-63.657	-73.049	-69.941	-70.106	-80.379	-84.407	-82.76	-76.001	-72.248	-87.678
3.5	19.6	-72.528	-72.436	-64.178	-45.033	-69.769	-89.811	-78.741	-72.122	-70.699	-69.912	-73.394	-69.825	-76.834	-73.844
3.5	19.6	-66.648	-70.079	-64.898	-47.854	-66.99	-76.996	-75.451	-82.54	-70.933	-72.98	-75.848	-72.653	-82.539	-71.055
3.5	19.6	-70.814	-62.851	-60.634	-50.008	-67.103	-73.656	-64.882	-68.245	-70.333	-78.732	-74.132	-73.853	-78.692	-92.84
3.5	19.6	-72.803	-63.292	-71.617	-43.532	-58.696	-79.69	-68.69	-86.463	-83.211	-77.581	-78.332	-81.088	-73.968	-75.642
4.5	19.6	-67.639	-75.11	-70.645	-51.086	-58.752	-64.37	-73.98	-83.756	-79.438	-69.124	-82.317	-75.167	-76.36	-73.033
4.5	19.6	-70.672	-65.901	-65.153	-47.917	-61.023	-66.914	-68.516	-86.724	-75.494	-73.293	-76.413	-81.586	-77.469	-85.889
4.5	19.6	-69.357	-72.079	-56.451	-62.969	-53.754	-67.113	-82.245	-83.839	-76.815	-70.741	-89.867	-76.545	-86.635	-79.012
4.5	19.6	-78.04	-61.965	-68.463	-45.071	-58.682	-65.261	-71.434	-77.046	-80.418	-67.806	-80.824	-77.211	-79.525	-70.668
4.5	19.6	-66.692	-68.545	-66.824	-62.069	-61.379	-81.035	-76.373	-78.855	-76.293	-70.41	-72.607	-72.911	-81.467	-72.765
4.5	19.6	-84.666	-62.698	-61.856	-47.96	-57.988	-63.093	-71.299	-81.13	-82.304	-78.956	-81.096	-84.911	-81.801	-75.731
4.5	19.6	-69.448	-61.487	-64.146	-51.71	-66.901	-71.44	-75.493	-81.075	-73.853	-71.302	-76.144	-75.332	-84.65	-78.363
4.5	19.6	-69.564	-74.38	-64.909	-63.404	-58.38	-62.67	-64.813	-79.867	-78.794	-73.637	-83.288	-71.17	-79.136	-68.778
4.5	19.6	-73.823	-70.838	-67.476	-51.028	-55.893	-64.891	-79.097	-83.25	-77.126	-77.179	-78.747	-82.921	-80.56	-68.51
4.5	19.6	-71.824	-69.104	-71.565	-50.32	-54.244	-70.316	-73.61	-85.761	-71.716	-76.378	-72.542	-87.564	-78.338	-70.096
5.5	19.6	-72.165	-70.016	-62.882	-55.202	-51.421	-74.869	-70.382	-80.735	-73.097	-78.3	-75.215	-80.021	-71.515	-66.473
5.5	19.6	-73.803	-63.81	-63.863	-54.179	-71.741	-76.148	-76.825	-77.92	-73.939	-68.336	-82.072	-77.09	-69.911	-69.118
5.5	19.6	-82.057	-67.792	-63.423	-59.205	-62.955	-60.289	-76.597	-76.805	-72.488	-76.009	-73.393	-71.691	-73.049	-68.64
5.5	19.6	-69.555	-68.401	-59.561	-48.357	-58.983	-71.071	-83.382	-98.177	-73.772	-69.268	-76.795	-75.468	-75.608	-73.428
5.5	19.6	-95.07	-64.935	-75.259	-54.804	-54.763	-77.677	-68.923	-80.225	-68.149	-75.769	-79.186	-70.423	-70.748	-74.34
5.5	19.6	-63.543	-67.65	-66.827	-50.021	-55.618	-63.501	-70.586	-85.711	-67.001	-90.46	-74.911	-73.36	-74.675	-66.533
5.5	19.6	-74.888	-64.762	-56.31	-49.07	-62.978	-77.315	-67.887	-89.064	-76.366	-75.516	-83.368	-83.516	-75.903	-74.692
5.5	19.6	-68.467	-71.741	-61.4	-53.741	-52.794	-65.833	-72.531	-77.62	-71.877	-76.745	-71.086	-73.974	-82.064	-76.473
5.5	19.6	-74.317	-80.993	-59.785	-49.378	-64.142	-70.567	-73.333	-80.326	-81.243	-77.613	-76.33	-73.675	-82.064	-70.834
5.5	19.6	-67.024	-61.74	-72.939	-44.557	-66.298	-86.873	-72.107	-84.708	-85.306	-76.207	-77.495	-71.996	-77.469	-66.46
6.5	19.6	-71.799	-72.124	-67.022	-51.774	-67.676	-68.676	-81.919	-87.109	-73.875	-71.433	-70.93	-69.634	-84.477	-82.457
6.5	19.6	-66.389	-83.059	-63.511	-50.196	-57.663	-72.344	-84.176	-89.197	-72.185	-81.073	-71.204	-74.674	-72.594	-69.714
6.5	19.6	-76.092	-62.83	-60.773	-62.706	-53.176	-71.586	-80.466	-87.284	-76.422	-69.116	-75.473	-74.531	-80.808	-77.674
6.5	19.6	-71.837	-65.456	-59.676	-66.372	-72.26	-70.83	-78.764	-87.284	-69.611	-75.894	-75.197	-72.063	-83.001	-68.274
6.5	19.6	-64.134	-66.156	-60.728	-58.74	-55.897	-85.892	-79.761	-88.649	-73.983	-68.553	-82.237	-76.887	-80.533	-66.38
6.5	19.6	-71.773	-74.284	-61.842	-57.629	-59.024	-77.811	-80.1	-88.325	-67.084	-84.044	-74.651	-69.684	-80.968	-78.252
6.5	19.6	-70.32	-66.355	-58.872	-52.904	-59.417	-73.624	-76.867	-94.121	-68.064	-71.086	-72.305	-77.646	-84.28	-68.443
6.5	19.6	-74.418	-64.08	-73.877	-51.751	-52.796	-74.165	-80.785	-90.009	-75.393	-79.32	-79.128	-77.301	-71.085	-67.196
6.5	19.6	-76.487	-78.346	-60.983	-58.314	-61.089	-73.676	-87.694	-90.009	-68.678	-72.619	-75.393	-75.971	-70.502	-68.594
6.5	19.6	-75.086	-67.473	-63.043	-60.492	-57.551	-73.385	-79.347	-89.488	-74.988	-72.606	-90.28	-72.998	-74.21	-72.924
7.5	19.6	-71.491	-66.737	-65.063	-53.429	-58.799	-72.086	-67.46	-86.796	-64.153	-77.339	-87.036	-71.796	-77.244	-77.432
7.5	19.6	-71.576	-64.632	-53.744	-60.006	-62.07	-61.231	-72.505	-73.878	-76.779	-79.488	-75.73	-73.548	-70.775	-75.595
7.5	19.6	-71.055	-67.252	-54.699	-62.581	-62.849	-62.509	-76.376	-72.089	-74.2	-76.104	-78.405	-73.411	-68.317	-67.081
7.5	19.6	-65.386	-67.713	-54.351	-53.902	-60.724	-69.685	-71.592	-71.357	-70.477	-68.267	-79.534	-79.509	-74.461	-68.219
7.5	19.6	-72.518	-67.458	-55.681	-54.864	-59.763	-66.413	-76.679	-75.844	-69.425	-72.738	-82.594	-69.991	-77.665	-70.45
7.5	19.6	-68.89	-71.627	-68.598	-56.162	-70.192	-61.413	-70.179	-74.224	-73.931	-77.864	-80.856	-75.521	-77.416	-73.354
7.5	19.6	-78.36	-63.623	-61.056	-53.968	-66.867	-69.491	-70.845	-80.44	-78.517	-77.602	-75.082	-84.659	-75.317	-78.112
7.5	19.6	-66.583	-65.711	-60.072	-55.149	-56.583	-69.291	-70.775	-70.451	-73.008	-72.865	-75.082	-73.837	-72.6	-71.135
7.5	19.6	-84.342	-69.339	-56.558	-53.536	-56.79	-63.968	-81.058	-76.764	-71.978	-69.108	-80.049	-80.714	-77.649	-76.588
7.5	19.6	-92.837	-73.529	-62.493	-59.018	-56.621	-70.118	-68.997	-67.416	-73.507	-73.35	-81.886	-79.028	-67.697	-69.62
8.5	19.6	-80.569	-66.438	-51.11	-67.553	-59.904	-72.481	-70.938	-83.187	-75.48	-67.693	-72.642	-77.951	-80.112	-83.599
8.5	19.6	-69.959	-73.692	-63.036	-53.002	-53.508	-76.615	-71.632	-73.173	-68.411	-78.245	-77.495	-71.421	-72.411	-78.229
8.5	19.6	-71.472	-64.173	-51.505	-54.453	-55.844	-60.397	-79.796	-81.038	-72.731	-83.798	-84.731	-80.83	-71.672	-76.919
8.5	19.6	-67.137	-72.931	-54.892	-53.507	-55.025	-82.49	-70.619	-68.085	-71.75	-69.749	-74.898	-70.752	-68.554	-68.557
8.5	19.6	-69.366	-60.83	-62.255	-53.416	-57.408	-62.852	-80.308	-73.764	-70.144	-73.833	-81.635	-65.904	-74.111	-76.162
8.5	19.6	-69.753	-83.121	-53.575	-64.365	-59.024	-62.149	-70.233	-71.227	-70.173	-74.961	-76.577	-72.267	-66.086	-67.794
8.5	19.6	-70.857	-63.15	-61.703	-56.842	-58.223	-64.301	-69.146	-69.345	-71.04	-74.654	-74.86	-74.234	-76.823	-70.95
8.5	19.6	-75.187	-62.338	-52.591	-59.927	-62.588	-78.935	-78.071	-71.413	-73.823	-67.271	-77.078	-75.834	-71.854	-72.108
8.5	19.6	-76.247	-67.711	-53.854	-57.981	-56.186	-65.248	-64.958	-72.636	-77.34	-68.061	-77.564	-73.741	-78.855	-82.473
8.5	19.6	-74.585	-58.751	-51.705	-66.868	-59.454	-61.914	-74.719	-76.428	-75.112	-70.435	-76.388	-80.463	-79.926	-77.364
9.5	19.6	-66.401	-66.247	-58.828	-58.391	-59.679	-68.638	-65.467	-69.746	-75.356	-72.323	-83.474	-75.173	-75.086	-78.723
9.5	19.6	-64.915	-64.37	-53.773	-60.75	-59.137	-66.413	-69.868	-66.735	-78.234	-80.255	-82.488	-79.83	-73.311	-72.943
9.5	19.6	-79.583	-64.679	-52.666	-57.639	-64.359	-64.232	-83.736	-77.883	-73.242	-78.158	-79.128	-77.525	-73.734	-71.862
9.5	19.6	-81.214	-68.351	-56.909	-60.458	-58.159	-61.599	-66.524	-81.016	-71.159	-88.506	-80.102	-73.623	-76.496	-86.229
9.5	19.6	-66.964	-69.18	-58.897	-60.372	-78.704	-66.945	-75.15	-75.004	-72.351	-85.034	-83.514	-81.013	-70.867	-80.487
9.5	19.6	-68.856	-71.137	-57.525	-59.674	-66.944	-70.365	-71.489	-71.719	-73.596	-83.198	-79.59	-96.046	-69.67	-67.108
9.5	19.6	-70.37	-75.315	-53.283	-61.525	-69.769	-63.985	-87.334	-79.362	-70.582	-81.243	-83.044	-78.282	-94.489	-76.503
9.5	19.6	-66.766	-64.091	-57.047	-57.647	-61.339	-70.116	-77.768	-73.127	-67.148	-77.58	-80.064	-80.878	-72.653	-73.199
9.5	19.6	-87.701	-69.404	-62.23	-59.904	-57.393	-69.647	-68.927	-69.493	-83.275	-74.984	-83.472	-72.911	-74.217	-69.826
9.5	19.6	-70.134	-64.345	-50.847	-60.746	-59.946	-64.75	-67.58	-70.165	-70.102	-76.806	-84.629	-83.553	-89.122	-72.678
10.2	19.6	-67.028	-61.232	-51.791	-57.116	-67.848	-71.933	-80.476	-75.606	-69.269	-71.579	-73.401	-75.686	-78.492	-73.726
10.2	19.6	-68.208	-66.237	-55.575	-76.155	-64.146	-63.594	-81.788	-76.65	-71.47	-77.326	-73.131	-72.366	-84.006	-68.687
10.2	19.6	-72.603	-64.572	-51.467	-72.581	-56.571	-73.244	-78.691	-72.302	-72.063	-74.648	-72.254	-83.669	-75.476	-72.693
10.2	19.6	-73.659	-60.126	-49.913	-60.46	-69.383	-74.698	-76.215	-84.29	-89.504	-73.175	-71.55	-76.286	-71.757	-70.408
10.2	19.6	-72.32	-59.528	-57.952	-70.907	-72.44	-72.352	-76.255	-83.452	-68.104	-81.508	-73.326	-75.508	-75.463	-78.172
10.2	19.6	-69.597	-69.537	-66.727	-57.676	-61.813	-85.474	-72.743	-76.318	-73.697	-69.364	-76.473	-74.965	-73.654	-74.186
10.2	19.6	-94.999	-64.554	-59.944	-70.331	-68.536	-75.437	-72.623	-84.531	-85.662	-72.312	-75.422	-68.782	-71.67	-69.325
10.2	19.6	-71.714	-65.95	-45.599	-60.526	-69.741	-69.603	-73.274	-77.985	-74.675	-76.981	-83.096	-76.625	-72.165	-72.795
10.2	19.6	-81.1	-59.098	-53.688	-55.627	-64.712	-69.625	-77.163	-85.448	-68.256	-76.527	-83.87	-69.294	-78.416	-76.39
10.2	19.6	-67.168	-68.63	-58.882	-60.918	-62.29	-66.757	-85.896	-74.675	-78.965	-69.456	-73.339	-72.922	-80.215	-84.812
11.2	19.6	-67.669	-64.138	-53.429	-63.247	-65.206	-71.997	-95.353	-78.24	-73.638	-71.333	-81.813	-87.907	-83.217	-73.602
11.2	19.6	-72.347	-64.157	-50.107	-56.515	-65.899	-76.141	-75.942	-79.604	-69.975	-70.029	-76.98	-83.165	-75.762	-77.391
11.2	19.6	-65.837	-67.627	-59.207	-69.812	-64.695	-73.838	-76.101	-71.505	-92.083	-75.023	-74.534	-76.303	-70.762	-84.707
11.2	19.6	-70.73	-65.027	-65.56	-58.89	-60.441	-63.736	-68.485	-78.484	-75.848	-75.469	-70.871	-84.005	-72.177	-80.075
11.2	19.6	-63.413	-55.291	-48.79	-59.391	-61.673	-65.832	-79.09	-95.017	-65.44	-68.809	-83.95	-86.017	-71.458	-69.094
11.2	19.6	-65.293	-68.067	-47.416	-59.026	-62.776	-77.95	-71.843	-72.125	-67.923	-78.359	-81.473	-76.879	-73.781	-79.514
11.2	19.6	-64.039	-64.377	-51.215	-62.701	-54.755	-79.237	-76.757	-81.459	-80.563	-78.687	-72.745	-77.276	-70.125	-64.705
11.2	19.6	-67.783	-71.766	-50.648	-70.12	-69.497	-60.75	-68.946	-77.319	-72.511	-86.883	-74.875	-77.018	-81.173	-75.073
11.2	19.6	-70.73	-66.561	-59.165	-55.86	-59.119	-67.024	-90.678	-79.044	-71.584	-72.336	-79.098	-79.98	-80.54	-67.47
11.2	19.6	-66.537	-62.278	-52.722	-58.109	-56.276	-75.788	-78.182	-78.831	-67.333	-67.151	-74.963	-82.185	-77.208	-71.369
12.2	19.6	-68.282	-63.368	-51.683	-63.853	-69.881	-68.747	-75.447	-76.109	-69.604	-75.747	-73.715	-76.549	-87.583	-67.438
12.2	19.6	-81.333	-66.345	-53.697	-57.1	-58.584	-68.945	-74.166	-85.901	-75.19	-69.976	-84.499	-90.877	-74.291	-65.982
12.2	19.6	-76.586	-63.798	-49.302	-70.824	-58.035	-68.067	-74.008	-76.314	-74.79	-70.094	-75.644	-89.763	-73.768	-72.066
12.2	19.6	-75.56	-58.78	-49.313	-69.823	-63.057	-62.843	-70.202	-76.314	-74.569	-69.515	-75.245	-75.642	-88.028	-66.272
12.2	19.6	-81.683	-65.02	-48.689	-59.95	-59.907	-73.968	-70.705	-74.782	-87.716	-72.948	-82.316	-77.592	-76.455	-64.567
12.2	19.6	-61.841	-67.595	-48.798	-65.415	-59.643	-75.377	-68.27	-73.981	-79.173	-74.918	-74.198	-74.311	-77.563	-69.384
12.2	19.6	-66.318	-77.694	-61.273	-63.669	-54.692	-76.647	-68.455	-88.869	-71.663	-78.79	-84.928	-76.542	-83.163	-66.138
12.2	19.6	-64.833	-65.368	-50.324	-54.456	-63.159	-66.444	-81.395	-77.611	-75.204	-67.582	-79.063	-97.55	-78.94	-70.18
12.2	19.6	-73.047	-72.737	-61.372	-66.156	-69.007	-71.139	-68.799	-77.757	-75.395	-73.812	-71.575	-84.608	-80.151	-80.523
12.2	19.6	-72.37	-88.351	-52.371	-70.236	-61.021	-70.897	-71.992	-88.402	-81.257	-70.783	-82.084	-85.779	-78.995	-88.826
13.2	19.6	-72.821	-65.203	-55.041	-71.544	-60.17	-61.513	-70.903	-87.464	-71.12	-72.658	-78.033	-75.549	-78.694	-72.28
13.2	19.6	-69.592	-56.807	-56.889	-57.935	-63.077	-72.294	-68.52	-83.622	-80.365	-82.063	-80.372	-85.21	-89.119	-69.653
13.2	19.6	-69.25	-65.782	-59.649	-65.796	-58.353	-65.57	-70.205	-74.412	-75.128	-74.696	-76.671	-82.539	-65.762	-77.497
13.2	19.6	-68.116	-58.764	-49.205	-59.087	-57.018	-63.771	-67.971	-76.503	-78.968	-74.498	-82.404	-79.789	-71.658	-74.123
13.2	19.6	-66.189	-70.709	-55.051	-61.453	-75.699	-67.355	-78.516	-78.872	-79.309	-77.682	-78.005	-82.094	-70.343	-73.35
13.2	19.6	-66.34	-63.33	-46.345	-68.451	-61.428	-70.176	-74.544	-85.165	-78.516	-81.911	-82.893	-81.405	-70.87	-68.753
13.2	19.6	-65.376	-78.147	-63.236	-65.096	-67.214	-68.534	-69.392	-74.379	-73.846	-73.151	-77.29	-75.986	-72.65	-76.712
13.2	19.6	-69.563	-69.245	-50.328	-62.661	-58.644	-61.828	-70.572	-70.511	-69.243	-76.844	-70.659	-85.317	-70.688	-76.583
13.2	19.6	-75.848	-69.829	-64.23	-62.759	-62.917	-67.585	-66.716	-78.061	-71.47	-75.852	-79.637	-78.733	-78.301	-68.699
13.2	19.6	-68.915	-62.215	-49.194	-64.359	-64.535	-74.85	-66.812	-76.492	-75.258	-80.202	-77.266	-76.126	-71.719	-73.739
14.2	19.6	-66.736	-60.698	-46.173	-61.012	-57.22	-61.946	-70.01	-70.052	-74.798	-76.058	-69.731	-74.68	-77.045	-72.097
14.2	19.6	-72.431	-78.303	-45.725	-66.391	-68.608	-61.623	-76.188	-73.091	-84.858	-78.549	-71.812	-79.363	-73.92	-63.215
14.2	19.6	-66.307	-61.333	-50.269	-72.516	-70.148	-70.897	-82.358	-70.523	-80.011	-67.74	-74.505	-78.533	-76.63	-74.336
14.2	19.6	-71.736	-60.558	-45.663	-67.688	-61.212	-78.365	-96.726	-73.063	-82.804	-68.696	-82.635	-91.126	-79.308	-70.316
14.2	19.6	-66.284	-63.241	-50.865	-66.726	-56.821	-61.526	-77.441	-77.421	-87.957	-71.237	-76.557	-75.686	-87.363	-74.457
14.2	19.6	-61.491	-65.635	-45.255	-63.919	-60.879	-66.176	-87.987	-74.157	-76.183	-84.809	-88.717	-79.775	-79.268	-70.682
14.2	19.6	-71.978	-59.073	-54.03	-63.89	-57.61	-65.045	-73.738	-69.873	-78.041	-73.671	-74.444	-84.759	-81.838	-74.648
14.2	19.6	-74.404	-65.176	-42.282	-59.129	-58.828	-58.052	-74.358	-70.073	-69.477	-71.936	-90.29	-92.943	-78.046	-72.035
14.2	19.6	-70.166	-60.235	-44.798	-63.419	-64.431	-59.508	-71.811	-76.788	-72.224	-73.388	-77.314	-75.6	-78.765	-75.899
14.2	19.6	-64.501	-62.759	-44.029	-74.721	-65.686	-71.915	-80.66	-69.597	-74.548	-70.785	-78.874	-81.438	-74.645	-76.067
15.2	19.6	-69.911	-63.802	-45.529	-66.671	-69.483	-75.718	-80.479	-78.394	-76.803	-79.492	-73.208	-77.602	-70.178	-80.721
15.2	19.6	-63.756	-74.31	-49.07	-62.065	-68.428	-66.381	-76.899	-75.607	-77.16	-83.932	-74.564	-80.641	-65.399	-80.721
15.2	19.6	-71.443	-61.004	-46.161	-61.946	-60.25	-69.385	-78.921	-78.72	-77.165	-81.396	-72.656	-81.106	-70.614	-73.195
15.2	19.6	-66.644	-60.955	-46.844	-64.835	-63.888	-68.886	-73.247	-78.942	-72.433	-76.96	-73.796	-77.603	-73.341	-68.117
15.2	19.6	-69.233	-59.399	-40.162	-58.287	-66.416	-71.152	-64.281	-77.003	-69.685	-73.457	-72.799	-74.399	-78.008	-70.527
15.2	19.6	-61.755	-59.207	-35.45	-61.484	-66.81	-68.238	-75.402	-75.957	-82.979	-76.847	-77.43	-87.287	-67.251	-67.58
15.2	19.6	-71.037	-65.768	-37.706	-69.822	-67.224	-66.044	-74.402	-75.254	-77.243	-82.888	-79.181	-74.612	-69.69	-88.46
15.2	19.6	-68.182	-63.907	-39.157	-61.59	-69.36	-70.943	-71.904	-75.071	-68.969	-75.984	-71.18	-83.711	-74.124	-89.107
15.2	19.6	-65.506	-63.043	-43.125	-57.34	-72.209	-74.377	-67.352	-76.786	-85.601	-74.124	-75.292	-83.342	-75.455	-77.993
15.2	19.6	-70.18	-71.61	-44.986	-70.735	-62.904	-78.267	-65.645	-74.185	-81.261	-71.453	-77.594	-79.733	-65.825	-70.026
16.2	19.6	-68.166	-57.107	-36.536	-62.917	-57.675	-73.689	-64.537	-77.685	-71.979	-73.722	-74.73	-77.101	-69.699	-74.028
16.2	19.6	-75.875	-68.214	-43.675	-65.466	-57.574	-85.469	-77.462	-72.77	-74.477	-82.997	-72.708	-75.856	-72.851	-73.265
16.2	19.6	-68.108	-60.791	-38.125	-67.299	-67.92	-76.034	-72.24	-74.656	-73.992	-74.456	-81.146	-74.939	-77.546	-75.555
16.2	19.6	-64.961	-57.729	-35.682	-62.712	-58.702	-76.034	-74.862	-72.513	-75.431	-67.325	-76.232	-71.72	-82.994	-77.041
16.2	19.6	-70.192	-59.602	-37.512	-80.752	-56.894	-77.452	-76.038	-76.398	-72.52	-79.234	-79.308	-83.545	-70.196	-64.965
16.2	19.6	-63.81	-60.795	-44.745	-62.29	-57.461	-80.01	-79.725	-81.607	-74.688	-76.804	-81.27	-73.641	-73.629	-72.722
16.2	19.6	-65.929	-81.326	-40.183	-73.642	-73.073	-71.684	-73.6	-81.534	-66.924	-71.162	-73.305	-71.291	-77.653	-80.768
16.2	19.6	-74.407	-61.974	-34.152	-64.365	-56.072	-77.485	-83.884	-76.42	-74.388	-85.66	-95.297	-71.721	-78.091	-71.867
16.2	19.6	-62.681	-63.962	-47.606	-69.922	-60.324	-77.142	-65.58	-82.413	-69.304	-68.1	-81.853	-76.011	-76.612	-78.425
16.2	19.6	-70.953	-55.613	-37.466	-63.205	-65.158	-78.631	-75.171	-85.564	-70.307	-76.78	-78.228	-68.559	-85.181	-75.145
17.2	19.6	-72.464	-64.079	-41.035	-72.285	-65.693	-61.879	-70.413	-77.828	-72.598	-71.578	-83.028	-82.571	-71.159	-73.62
17.2	19.6	-62.153	-62.053	-42.148	-66.404	-66.089	-68.705	-65.277	-76.412	-90.873	-77.234	-94.492	-82.571	-74.6	-75.372
17.2	19.6	-64.6	-66.853	-40.806	-71.298	-57.234	-74.755	-72.76	-76.176	-74.602	-67.51	-73.72	-86.435	-69.814	-87.922
17.2	19.6	-67.762	-65.701	-41.163	-66.604	-61.506	-72.054	-75.267	-79.865	-70.805	-69.651	-85.678	-76.868	-70.217	-69.251
17.2	19.6	-68.87	-67.632	-43.55	-63.292	-58.623	-74.644	-72.562	-75.557	-88.839	-70.584	-79.604	-80.012	-72.025	-75.799
17.2	19.6	-68.621	-73.209	-42.14	-67.653	-67.379	-70.054	-75.505	-72.084	-75.867	-67.497	-81.752	-83.203	-69.443	-72.528
17.2	19.6	-72.148	-60.267	-51.618	-64.551	-61.644	-71.35	-71.57	-70.117	-76.254	-69.09	-83.121	-96.417	-67.05	-88.255
17.2	19.6	-62.13	-82.868	-43.461	-69.505	-65.761	-70.918	-70.023	-83.475	-76.278	-67.424	-74.666	-76.624	-70.37	-73.834
17.2	19.6	-63.394	-73.772	-35.883	-81.566	-65.721	-64.025	-78.907	-71.353	-80.288	-77.703	-92.716	-79.532	-77.034	-70.409
17.2	19.6	-61.234	-63.037	-43.045	-64.785	-72.776	-71.665	-70.319	-71.063	-70.969	-74.521	-77.582	-77.511	-74.868	-72.614
18.2	19.6	-73.43	-55.03	-42.492	-77.229	-73.024	-66.6	-78.685	-69.951	-69.675	-70.367	-86.73	-76.411	-74.929	-71.211
18.2	19.6	-74.699	-64.173	-47.638	-67.412	-69.006	-69.455	-66.39	-75.497	-76.033	-70.517	-76.336	-79.049	-65.615	-68.679
18.2	19.6	-62.729	-59.592	-44.493	-65.924	-77.268	-58.76	-67.89	-77.132	-72.689	-73.925	-76.336	-71.776	-69.114	-83.554
18.2	19.6	-65.728	-62.946	-44.092	-67.786	-66.608	-64.772	-72.956	-73.873	-75.079	-78.383	-76.281	-84.956	-68.727	-65.768
18.2	19.6	-63.336	-63.359	-48.871	-66.721	-70.284	-61.128	-72.268	-69.176	-72.081	-69.469	-80.045	-70.547	-75.282	-82.219
18.2	19.6	-72.756	-61.321	-58.564	-67.556	-72.882	-70.194	-67.833	-71.186	-87.853	-65.648	-76.162	-71.505	-79.726	-76.917
18.2	19.6	-66.084	-71.67	-51.701	-70.366	-63.304	-73.269	-71.415	-75.502	-94.228	-83.778	-78.734	-71.838	-67.354	-77.143
18.2	19.6	-57.696	-59.156	-47.488	-66.351	-63.22	-64.634	-71.601	-73.085	-70.239	-72.203	-82.474	-72.837	-65.889	-71.97
18.2	19.6	-68.335	-53.789	-44.055	-64.878	-63.55	-73.329	-66.281	-68.543	-71.671	-76.872	-76.974	-80.464	-72.658	-75.045
18.2	19.6	-68.513	-56.789	-47.363	-68.333	-68.459	-66.33	-77.584	-73.199	-80.33	-78.119	-79.73	-73.991	-79.432	-73.145
19.2	19.6	-68.586	-63.366	-44.348	-63.045	-64.519	-69.398	-73.525	-90.545	-75.068	-79.87	-85.597	-77.79	-77.93	-75.492
19.2	19.6	-71.766	-59.011	-49.847	-60.289	-63.236	-67.907	-78.798	-65.841	-76.993	-68.437	-91.318	-89.597	-85.987	-67.844
19.2	19.6	-57.291	-57.033	-49.247	-70.481	-64.094	-71.961	-75.619	-84.532	-79.512	-81.034	-79.517	-82.724	-79.164	-68.779
19.2	19.6	-71.336	-60.397	-44.101	-65.078	-58.785	-71.569	-70.664	-71.207	-77.579	-70.294	-90.944	-76.304	-80.359	-65.778
19.2	19.6	-73.07	-57.495	-59.549	-78.448	-73.905	-72.075	-72.477	-66.863	-73.068	-79.098	-89.366	-78.871	-72.969	-66.842
19.2	19.6	-72.201	-58.79	-52.389	-78.917	-67.923	-66.898	-84.185	-82.335	-83.033	-73.858	-92.998	-72.936	-80.338	-72.152
19.2	19.6	-60.815	-63.197	-56.62	-72.042	-72.718	-70.556	-75.181	-77.255	-88.665	-70.761	-86.702	-72.577	-77.684	-68.632
19.2	19.6	-71.347	-65.651	-52.719	-63.33	-63.105	-80.27	-72.167	-70.832	-85.085	-74.815	-89.632	-78.369	-74.59	-64.545
19.2	19.6	-77.846	-72.952	-51.823	-62.123	-62.72	-68.239	-68.111	-80.426	-75.943	-75.448	-81.858	-79.187	-91.695	-78.928
19.2	19.6	-73.752	-61.903	-54.567	-61.272	-58.997	-68.917	-74.744	-77.92	-83.688	-66.099	-95.932	-76.175	-74.26	-69.428
19.2	18.6	-73.361	-71.77	-52.501	-69.447	-62.317	-66.168	-72.491	-83.515	-76.089	-77.941	-82.176	-72.667	-70.916	-76.271
19.2	18.6	-69.69	-70.922	-45.3	-69.563	-66.03	-61.767	-70.633	-72.106	-78.552	-77.677	-81.93	-79.932	-75.343	-70.791
19.2	18.6	-73.038	-64.655	-47.328	-62.946	-70.961	-64.039	-68.446	-73.702	-73.546	-76.472	-82.105	-78.026	-75.106	-72.803
19.2	18.6	-78.716	-59.001	-49.83	-65.359	-66.385	-65.127	-71.809	-71.052	-87.118	-69.41	-80.426	-77.451	-69.211	-69.003
19.2	18.6	-73.828	-67.523	-47.885	-59.254	-67.371	-65.836	-80.221	-76.205	-78.775	-75.176	-80.264	-77.558	-69.981	-67.22
19.2	18.6	-71.056	-63.562	-49.592	-58.447	-65.801	-66.788	-75.223	-75.019	-78.171	-79.944	-83.15	-75.72	-70.427	-73.672
19.2	18.6	-70.424	-61.429	-55.397	-64.06	-65.768	-62.958	-68.444	-69.447	-71.396	-82.453	-78.394	-81.939	-73.471	-72.012
19.2	18.6	-86.046	-66.818	-57.022	-72.654	-63.285	-75.622	-75.699	-70.549	-75.373	-81.873	-78.246	-77.071	-67.83	-87.284
19.2	18.6	-78.761	-59.548	-46.997	-70.098	-80.836	-65.108	-75.675	-69.155	-83.976	-73.54	-75.5	-70.087	-64.751	-78.892
19.2	18.6	-81.906	-62.03	-49.296	-64.07	-66.591	-78.33	-67.269	-76.787	-85.875	-72.246	-78.37	-81.027	-79.824	-66.952
18.2	18.6	-71.177	-68.474	-48.353	-65.289	-65.21	-64.13	-76.456	-63.596	-79.234	-72.694	-76.231	-71.363	-76.824	-73.945
18.2	18.6	-79.537	-67.381	-49.882	-63.027	-58.94	-70.247	-75.921	-80.804	-71.252	-76.567	-84.167	-67.49	-69.549	-68.469
18.2	18.6	-79.537	-74.595	-47.643	-69.617	-62.866	-59.657	-77.098	-71.14	-77.679	-84.804	-87.775	-79.615	-78.348	-86.163
18.2	18.6	-74.565	-55.467	-50.504	-72.249	-67.744	-65.187	-70.002	-70.991	-72.987	-81.004	-80.931	-68.36	-76.826	-77.673
18.2	18.6	-74.196	-63.122	-43.942	-68.199	-64.675	-66.806	-77.365	-66.631	-76.1	-70.347	-81.482	-74.67	-81.227	-75.942
18.2	18.6	-72.139	-79.299	-51.931	-65.465	-59.822	-60.922	-72.453	-78.481	-71.016	-71.127	-81.355	-86.54	-79.983	-79.011
18.2	18.6	-70.738	-56.87	-59.486	-71.929	-56.554	-71.899	-73.334	-75.881	-80.298	-74.721	-83.775	-78.643	-88.098	-66.117
18.2	18.6	-79.906	-57.089	-43.338	-67.239	-58.589	-72.425	-79.688	-68.847	-81.252	-82.058	-82.061	-79.341	-75.256	-70.582
18.2	18.6	-85.214	-64.103	-50.398	-61.457	-64.539	-66.265	-70.995	-72.225	-68.905	-86.292	-88.477	-74.772	-80.574	-71.02
18.2	18.6	-81.039	-68.17	-48.453	-71.858	-57.307	-70.157	-79.602	-69.399	-77.671	-76.805	-87.693	-80.195	-80.411	-67.522
17.2	18.6	-76.599	-58.461	-51.649	-73.185	-67.705	-62.464	-73.088	-76.85	-74.233	-80.235	-90.25	-73.541	-89.219	-88.422
17.2	18.6	-76.046	-68.75	-41.976	-70.075	-68.896	-62.244	-69.271	-74.076	-68.519	-77.432	-74.019	-82.058	-69.198	-72.393
17.2	18.6	-81.281	-57.903	-38.967	-79.898	-58.199	-68.539	-73.323	-76.183	-76.928	-80.143	-76.035	-77.255	-67.736	-72.072
17.2	18.6	-75.488	-69.498	-55.305	-65.7	-70.63	-62.316	-72.174	-82.208	-70.582	-70.009	-79.164	-75.744	-74.551	-65.344
17.2	18.6	-71.482	-65.22	-44.963	-57.563	-62.482	-69.748	-66.215	-86.487	-70.017	-69.529	-88.154	-77.362	-71.941	-68.041
17.2	18.6	-71.237	-68.876	-47.677	-66.08	-60.668	-73.885	-68.058	-79.004	-71.908	-79.971	-76.002	-77.362	-69.196	-70.842
17.2	18.6	-76.855	-62.688	-42.215	-67.868	-57.804	-68.828	-68.041	-73.736	-68.847	-85.39	-82.385	-78.523	-73.163	-72.644
17.2	18.6	-94.392	-59.345	-50.456	-84.823	-57.3	-71.42	-73.524	-88.115	-67.144	-78.098	-84.052	-74.67	-74.824	-67.038
17.2	18.6	-76.498	-63.256	-49.5	-65.721	-66.342	-62.499	-72.034	-75.454	-96.663	-71.788	-88.668	-78.737	-76.113	-69.166
17.2	18.6	-76.511	-63.901	-42.065	-71.079	-59.291	-63.581	-69.074	-72.235	-76.723	-67.28	-84.928	-75.686	-67.54	-74.953
16.2	18.6	-83.1	-63.355	-45.723	-64.146	-75.178	-68.825	-79.403	-73.914	-79.304	-73.117	-85.429	-72.209	-69.508	-78.453
16.2	18.6	-81.466	-69.83	-46.275	-84.873	-79.197	-72.241	-63.375	-81.645	-68.967	-66.82	-80.697	-70.201	-64.444	-75.692
16.2	18.6	-78.703	-70.724	-45.741	-63.61	-61.699	-72.82	-73.644	-78.793	-74.458	-70.871	-79.102	-79.122	-74.583	-64.171
16.2	18.6	-75.836	-58.084	-46.915	-76.542	-66.58	-79.66	-67.064	-77.842	-70.7	-81.605	-76.242	-73.575	-75.675	-77.83
16.2	18.6	-84.129	-78.862	-55.406	-65.162	-69.536	-73.897	-66.496	-66.568	-69.054	-75.844	-87.67	-76.518	-78.256	-82.354
16.2	18.6	-73.986	-64.239	-45.205	-65.734	-63.621	-65.695	-69.428	-83.063	-73.138	-76.597	-82.607	-77.48	-82.025	-75.571
16.2	18.6	-85.712	-60.621	-46.479	-64.8	-73.501	-72.706	-74.849	-71	-71.946	-69.834	-81.029	-73.117	-72.976	-75.493
16.2	18.6	-79.242	-67.095	-47.943	-67.529	-67.139	-69.773	-72.204	-77.348	-78.491	-77.935	-73.627	-76.074	-65.307	-70.833
16.2	18.6	-87.341	-59.666	-50.979	-65.726	-64.259	-76.361	-71.983	-69.402	-67.274	-67.65	-91.21	-73.032	-70.951	-72.316
16.2	18.6	-76.249	-62.305	-50.986	-64.347	-62.134	-86.601	-63.437	-69.626	-70.156	-87.543	-75.807	-77.98	-76.263	-76.433
15.2	18.6	-76.805	-55.685	-55.354	-70.012	-63.131	-75.278	-79.382	-72.963	-78.133	-84.536	-80.011	-83.618	-75.766	-68.342
15.2	18.6	-76.124	-56.395	-43.103	-74.596	-63.415	-77.095	-69.636	-80.119	-70.14	-78.577	-77.332	-88.255	-89.079	-69.378
15.2	18.6	-83.365	-59.121	-69.118	-65.756	-59.474	-63.339	-79.017	-73.176	-77.091	-77.096	-87.764	-82.805	-73.278	-73.155
15.2	18.6	-81.113	-59.512	-49.329	-74.509	-66.925	-65.223	-88.565	-73.003	-78.986	-74.371	-82.881	-87.186	-67.18	-81.314
15.2	18.6	-74.691	-66.562	-49.677	-78.659	-59.477	-71.114	-73.088	-72.83	-75.167	-76.611	-73.245	-71.29	-78.255	-74.283
15.2	18.6	-73.082	-62.384	-46.742	-61.424	-64.397	-74.751	-78.478	-77.01	-74.87	-83.648	-69.741	-79.659	-74.928	-72.746
15.2	18.6	-76.523	-68.455	-47.77	-71.773	-63.329	-76.204	-78.562	-81.122	-80.196	-82.506	-73.99	-72.89	-74.336	-72.704
15.2	18.6	-81.133	-68.827	-62.442	-81.2	-59.003	-69.363	-80.546	-74.938	-74.247	-73.235	-80.129	-77.497	-92.218	-70.382
15.2	18.6	-73.417	-68.491	-44.787	-70.704	-58.554	-65.852	-69.331	-75.923	-85.753	-77.616	-78.334	-84.174	-84.848	-75.634
15.2	18.6	-77.281	-67.421	-48.502	-63.745	-55.392	-89.124	-74.577	-73.838	-72.204	-86.916	-71.008	-84.712	-71.32	-72.444
14.2	18.6	-77.521	-64.541	-61.467	-56.803	-55.23	-68.625	-78.569	-68.438	-77.683	-70.26	-75.618	-73.029	-70.199	-69.429
14.2	18.6	-81.564	-64.181	-46.504	-69.831	-58.048	-65.672	-81.7	-82.793	-81.301	-85.407	-72.715	-88.69	-69.663	-76.005
14.2	18.6	-81.979	-65.748	-40.789	-70.538	-67.054	-84.219	-72.853	-73.273	-73.743	-74.517	-74.166	-74.897	-66.608	-76.537
14.2	18.6	-76.597	-64.804	-39.999	-69.849	-66.987	-61.26	-73.423	-71.423	-78.874	-80.402	-68.893	-83.242	-70.706	-64.27
14.2	18.6	-75.656	-60.915	-45.818	-64.057	-57.395	-67.007	-78	-82.402	-87.077	-77.616	-79.802	-72.963	-72.621	-77.706
14.2	18.6	-80.104	-70.402	-47.709	-73.927	-60.378	-73.761	-70.306	-71.455	-73.056	-78.607	-79	-79.568	-71.359	-65.536
14.2	18.6	-85.773	-63.619	-50.716	-57.377	-69.21	-62.461	-87.356	-83.099	-73.553	-78.537	-68.508	-80.608	-75.297	-65.34
14.2	18.6	-77.039	-61.571	-47.191	-70.135	-61.113	-58.809	-89.727	-77.534	-85.536	-82.154	-77.611	-83.796	-68.171	-70.59
14.2	18.6	-74.331	-56.184	-44.694	-58.168	-70.927	-68.85	-79.401	-80.34	-70.886	-90.727	-79.913	-88.948	-72.022	-71.97
14.2	18.6	-73.267	-65.014	-43.646	-68.07	-58.674	-71.332	-84.426	-71.084	-70.422	-68.462	-76.431	-77.452	-66.918	-71.692
13.2	18.6	-73.494	-61.637	-56.975	-58.023	-64.748	-63.717	-68.331	-75.884	-70.754	-78.017	-88.592	-83.669	-73.095	-75.325
13.2	18.6	-81.416	-69.114	-50.357	-73.564	-68.242	-70.704	-78.79	-70.695	-71.987	-79.058	-71.825	-73.431	-76.117	-72.277
13.2	18.6	-81.891	-61.157	-50.051	-58.276	-60.039	-79.31	-69.473	-73.595	-74.364	-67.481	-78.724	-75.122	-74.756	-70.106
13.2	18.6	-95.45	-62.7	-49.551	-59.436	-59.434	-65.211	-71.491	-81.131	-75.55	-78.705	-72.351	-80.144	-85.199	-69.459
13.2	18.6	-75.172	-62.3	-54.37	-59.815	-56.874	-77.06	-75.201	-69.884	-64.982	-78.467	-74.119	-78.086	-70.002	-73.389
13.2	18.6	-91.792	-77.537	-47.808	-57.255	-71.386	-63.478	-65.696	-74.325	-74.338	-74.855	-76.934	-82.984	-74.223	-69.432
13.2	18.6	-71.929	-61.945	-48.217	-66.264	-58.686	-72.654	-72.742	-69.095	-75.382	-74.943	-72.317	-88.789	-73.721	-71.923
13.2	18.6	-82.378	-68.418	-50.137	-68.521	-54.668	-64.425	-68.293	-74.31	-73.71	-80.719	-71.122	-74.291	-73.409	-67.759
13.2	18.6	-70.953	-56.76	-44.651	-58.248	-65.794	-64.643	-73.337	-70.176	-75.298	-80.376	-72.97	-74.489	-67.694	-63.831
13.2	18.6	-71.815	-68.76	-52.239	-58.434	-56.875	-61.732	-70.25	-77.817	-76.655	-68.314	-78.88	-78.691	-70.465	-71.343
12.2	18.6	-73.248	-62.569	-62.915	-65.866	-72.002	-71.186	-71.396	-77.871	-78.65	-76.318	-81.175	-76.276	-66.859	-83.323
12.2	18.6	-77.344	-76.704	-52.757	-58.041	-62.621	-64.552	-73.958	-78.593	-71.13	-67.084	-75.057	-80.821	-76.614	-68.684
12.2	18.6	-73.444	-68.924	-57.776	-58.719	-61.923	-65.592	-70.404	-74.866	-74.463	-76.254	-84.839	-82.952	-70.698	-73.909
12.2	18.6	-80.14	-61.978	-52.935	-62.492	-65.262	-63.027	-72.055	-77.436	-67.969	-82.729	-84.952	-83.847	-78.004	-74.868
12.2	18.6	-75.469	-65.1	-53.273	-59.216	-58.017	-77.176	-82.852	-76.948	-70.899	-76.388	-81.448	-82.882	-78.862	-77.122
12.2	18.6	-83.612	-55.249	-60.45	-62.657	-62.439	-70.608	-72.436	-73.598	-76.394	-69.969	-84.026	-86.63	-66.217	-84.772
12.2	18.6	-75.259	-67.885	-44.936	-55.754	-63.068	-68.884	-79.498	-81.391	-81.9	-68.948	-75.987	-82.161	-74.377	-66.846
12.2	18.6	-90.943	-62.638	-51.492	-71.313	-60.235	-72.275	-75.86	-91.32	-74.421	-73.299	-77.151	-88.068	-80.127	-74.88
12.2	18.6	-79.194	-59.925	-58.954	-61.93	-61.954	-69.565	-84.22	-79.63	-73.729	-72.131	-78.578	-89.153	-72.572	-68.637
12.2	18.6	-94.892	-62.528	-56.366	-53.358	-60.362	-83.665	-75.692	-82.907	-73.448	-71.328	-81.821	-82.567	-70.225	-74.223
11.2	18.6	-84.703	-63.43	-62.537	-59.101	-69.065	-67.719	-67.082	-70.604	-76.111	-75.843	-86.351	-95.904	-74.846	-75.383
11.2	18.6	-74.593	-80.585	-52.034	-58.628	-63.642	-66.65	-83.878	-76.194	-73.443	-78.873	-74.439	-90.827	-75.097	-75.082
11.2	18.6	-75.195	-67.244	-51.356	-72.515	-80.864	-73.317	-75.733	-80.587	-75.238	-82.68	-84.795	-83.693	-85.672	-70.489
11.2	18.6	-91.982	-65.342	-68.422	-63.367	-60.366	-61.911	-72.467	-80.475	-68.059	-71.923	-85.369	-80.071	-92.359	-84.172
11.2	18.6	-79.616	-75.405	-63.688	-53.903	-62.459	-66.643	-81.155	-71.064	-70.297	-67.396	-76.271	-88.619	-80.235	-74.285
11.2	18.6	-78.286	-61.482	-54.468	-57.411	-68.848	-67.442	-66.148	-73.896	-73.406	-68.574	-80.583	-83.876	-74	-73.867
11.2	18.6	-80.933	-57.346	-58.449	-52.312	-53.713	-61.741	-69.853	-76.496	-96.431	-73.85	-74.609	-85.386	-74.729	-78.486
11.2	18.6	-81.985	-68.516	-62.211	-57.566	-66.65	-72.069	-71.176	-82.673	-72.253	-72.567	-81.866	-83.292	-72.02	-71.701
11.2	18.6	-73.99	-64.941	-61.644	-51.185	-62.695	-69.135	-70.005	-70.568	-69.349	-79.258	-72.926	-88.635	-87.472	-84.285
11.2	18.6	-75.087	-60.132	-52.072	-60.307	-62.986	-76.592	-80.37	-79.381	-79.007	-73.348	-77.772	-76.648	-75.426	-79.477
10.2	18.6	-75.855	-63.195	-60.974	-61.041	-62.453	-78.951	-75.752	-79.671	-81.543	-70.449	-83.954	-73.197	-84.736	-71.211
10.2	18.6	-85.548	-63.394	-63.48	-55.85	-63.46	-67.501	-77.197	-83.236	-74.517	-76.913	-71.594	-75.82	-83.13	-67.489
10.2	18.6	-74.441	-65.256	-65.038	-59.065	-70.191	-73.864	-73.3	-78.599	-74.024	-70.907	-72.05	-75.143	-90.478	-70.044
10.2	18.6	-72.644	-64.176	-61.52	-61.87	-79.276	-71.239	-83.178	-80.036	-68.795	-71.493	-75.506	-86.509	-76.984	-68.581
10.2	18.6	-74.055	-69.189	-54.825	-61.042	-64.164	-66.048	-85.773	-74.81	-78.159	-74.507	-78.985	-84.4	-75.511	-69.283
10.2	18.6	-81.611	-59.833	-54.288	-62.107	-64.345	-68.264	-72.814	-73.546	-71.437	-80.181	-68.652	-78.079	-81.418	-90.131
10.2	18.6	-76.93	-56.666	-54.401	-55.349	-67.185	-75.258	-73.31	-85.676	-68.654	-76.505	-78.826	-84.067	-71.504	-74.347
10.2	18.6	-74.361	-61.655	-58.929	-59.917	-62.856	-63.139	-67.881	-82.086	-76.865	-70.086	-71.447	-72.421	-84.391	-70.632
10.2	18.6	-74.885	-69.583	-58.898	-56.427	-57.917	-70.982	-86.018	-88.382	-78.431	-71.993	-68.538	-78.548	-77.504	-73.582
10.2	18.6	-71.538	-74.455	-54.125	-54.525	-68.2	-72.913	-87.301	-77.617	-76.953	-74.637	-71.884	-76.871	-81.96	-72.664
10.2	17.6	-73.628	-57.931	-61.529	-60.893	-58.701	-70.055	-75.316	-85.077	-65.533	-68.183	-70.004	-80.793	-74.343	-67.373
10.2	17.6	-70.546	-63.784	-59.434	-54.471	-64.31	-69.006	-71.069	-86.226	-72.943	-75.552	-77.432	-89.507	-72.908	-66.492
10.2	17.6	-77.062	-62.173	-53.404	-60.507	-56.479	-74.281	-73.878	-82.478	-71.935	-87.354	-71.963	-77.74	-89.595	-78.935
10.2	17.6	-70.104	-64.144	-59.831	-55.931	-61.876	-68.659	-70.87	-77.052	-65.435	-84.603	-83.315	-75.215	-80.874	-76.713
10.2	17.6	-76.966	-56.726	-62.151	-50.786	-55.624	-68.793	-72.053	-81.528	-70.899	-67.959	-73.233	-75.867	-72.935	-71.006
10.2	17.6	-68.429	-66.44	-59.664	-73.056	-64.577	-63.703	-85.251	-80.803	-65.8	-71.508	-72.199	-75.223	-82.43	-65.912
10.2	17.6	-70.255	-79.144	-58.686	-63.34	-70.005	-74.678	-78.069	-73.099	-71.762	-83.23	-77.584	-75.229	-71.174	-68.794
10.2	17.6	-74.168	-64.411	-51.767	-70.088	-60.009	-68.729	-74.911	-78.071	-87.498	-75.323	-72.415	-76.994	-79.135	-72.256
10.2	17.6	-78.469	-60.641	-54.075	-61.372	-63.106	-68.104	-89.771	-75.752	-74.382	-69.038	-75.88	-81.856	-67.514	-72.706
10.2	17.6	-78.73	-64.051	-70.532	-58.917	-69.847	-73.481	-76.335	-76.836	-70.062	-73.15	-71.512	-78.71	-79.23	-67.813
11.2	17.6	-77.235	-66.065	-52.546	-64.942	-58.248	-61.714	-70.774	-82.001	-65.521	-73.692	-78.526	-76.284	-74.273	-74.259
11.2	17.6	-77.549	-63.201	-59.833	-54.742	-69.787	-63.497	-85.49	-78.656	-72.399	-77.817	-81.783	-76.284	-78.304	-71.142
11.2	17.6	-68.227	-59.263	-68.676	-52.537	-67.238	-72.031	-91.29	-81.134	-74.983	-74.696	-78.717	-88.629	-69.352	-67.639
11.2	17.6	-77.022	-67.82	-52.565	-56.116	-63.603	-73.539	-69.163	-81.505	-74.739	-79.233	-74.148	-84.136	-76.978	-69.35
11.2	17.6	-77.865	-64.138	-48.355	-51.373	-63.635	-70.656	-69.007	-82.619	-71.24	-81.078	-80.997	-88.328	-73.897	-64.436
11.2	17.6	-70.201	-61.134	-57.475	-55.594	-67.244	-63.421	-80.125	-80.687	-80.254	-71.729	-76.903	-81.265	-75.852	-72.841
11.2	17.6	-80.281	-61.888	-72.511	-60.877	-60.293	-68.062	-86.888	-67.88	-64.903	-80.698	-79.561	-84.602	-67.336	-71.975
11.2	17.6	-79.271	-74.337	-51.935	-52.392	-59.272	-70.45	-68.752	-68.526	-75.334	-72.932	-76.759	-78.232	-73.853	-91.507
11.2	17.6	-82.555	-78.756	-52.366	-75.112	-69.509	-79.822	-66.268	-81.398	-68.63	-73.76	-75.674	-77.586	-65.325	-79.994
11.2	17.6	-74.059	-67.966	-54.051	-58.657	-57.044	-60.622	-70.495	-78.732	-72.924	-77.783	-74.379	-85.659	-73.832	-69.931
12.2	17.6	-67.307	-74.895	-50.403	-77.09	-63.977	-64.018	-71.911	-74.831	-70.8	-83.42	-83.759	-91.299	-71.443	-66.152
12.2	17.6	-86.246	-71.855	-59.419	-63.771	-63.533	-72.448	-71.406	-74.412	-72.23	-82.677	-76.595	-86.875	-79.458	-72.892
12.2	17.6	-77.405	-62.171	-57.377	-60.893	-72.137	-70.94	-73.763	-74.1	-77.544	-73.173	-74.057	-75.557	-77.772	-69.091
12.2	17.6	-75.93	-68.229	-48.446	-55.297	-68.642	-72.753	-74.825	-80.096	-72.742	-76.281	-73.897	-91.89	-69.448	-70.745
12.2	17.6	-78.555	-64.944	-50.203	-59.07	-57.639	-72.948	-71.999	-72.531	-75.536	-82.335	-83.778	-91.561	-84.11	-69.983
12.2	17.6	-73.08	-77.814	-49.747	-66.276	-59.235	-70.635	-66.529	-85.477	-79.1	-73.685	-75.376	-81.14	-79.227	-73.142
12.2	17.6	-68.74	-85.73	-60.877	-55.108	-71.414	-84.933	-73.803	-75.296	-75.345	-76.649	-74.313	-79.482	-75.491	-65.424
12.2	17.6	-72.132	-59.216	-50.81	-65.862	-76.286	-71.609	-68.308	-79.29	-78.816	-76.322	-71.484	-78.948	-76.981	-71.366
12.2	17.6	-76.148	-56.875	-51.238	-57.826	-58.987	-68.467	-68.939	-76.178	-81.331	-77.527	-78.938	-76.588	-78.602	-72.134
12.2	17.6	-75.908	-71.195	-45.361	-61.548	-77.707	-81.578	-67.55	-77.848	-67.06	-80.177	-75.257	-83.549	-72.265	-81.024
13.2	17.6	-74.529	-63.513	-61.702	-53.613	-71.177	-78.712	-75.794	-66.78	-78.327	-73.515	-76.059	-73.74	-78.557	-68.683
13.2	17.6	-69.871	-71.935	-45.504	-59.037	-67.434	-74.921	-62.933	-79.812	-80.535	-80.011	-76.731	-84.608	-68.95	-68.683
13.2	17.6	-76.771	-58.613	-45.583	-65.851	-65.958	-65.872	-69.188	-69.388	-81.851	-74.001	-81.402	-81.494	-67.519	-80.874
13.2	17.6	-76.929	-68.316	-75.804	-58.872	-53.625	-63.234	-69.705	-76.382	-71.225	-76.848	-93.152	-85.789	-68.861	-86.451
13.2	17.6	-75.343	-67.617	-55.431	-52.238	-54.962	-81.639	-80.044	-74.644	-76.478	-71.107	-85.776	-83.747	-84.132	-70.955
13.2	17.6	-81.947	-67.869	-51.263	-54.085	-61.998	-70.409	-95.304	-71.889	-71.338	-70.705	-75.815	-93.096	-75.309	-78.021
13.2	17.6	-72.908	-62.458	-49.751	-59.2	-63.648	-65.247	-69.331	-81.601	-82.607	-69.616	-84.73	-92.519	-78.328	-82.327
13.2	17.6	-73.031	-68.305	-51.837	-55.379	-66.497	-75.606	-67.247	-66.917	-73.777	-81.121	-80.702	-83.419	-72.479	-69.087
13.2	17.6	-73.691	-61.284	-44.101	-64.912	-59.57	-68.519	-72.158	-76.585	-73.347	-75.336	-81.268	-72.79	-81.726	-78.786
13.2	17.6	-72.629	-60.94	-50.791	-83.26	-58.839	-69.28	-66.923	-77.17	-78.868	-81.455	-78.636	-79.687	-80.981	-77.346
14.2	17.6	-69.052	-65.826	-39.484	-62.2	-62.43	-70.449	-81.433	-75.535	-72.858	-69.533	-80.58	-77.811	-75.496	-70.932
14.2	17.6	-80.344	-78.483	-55.817	-62.601	-66.34	-60.619	-71.561	-84.035	-84.349	-76.149	-79.15	-76.297	-66.539	-83.377
14.2	17.6	-77.502	-59.023	-43.756	-61.658	-60.76	-74.109	-76.283	-74.1	-71.886	-73.938	-73.437	-84.025	-71.104	-70.679
14.2	17.6	-73.562	-71.349	-48.649	-58.71	-57.118	-78.664	-79.034	-73.921	-75.01	-76.169	-75.461	-88.805	-80.724	-79.128
14.2	17.6	-75.198	-68.19	-43.604	-59.923	-62.772	-63.426	-72.79	-88.481	-71.643	-70.735	-78.755	-75.326	-80.517	-76.435
14.2	17.6	-78.807	-73.824	-49.847	-54.467	-66.268	-66.939	-76.317	-84.166	-80.874	-76.959	-87.377	-79.16	-84.615	-75.045
14.2	17.6	-64.674	-63.543	-46.152	-62.191	-58.997	-74.582	-77.776	-76.698	-83.069	-81.445	-75.794	-85.026	-69.962	-71.285
14.2	17.6	-75.318	-65.216	-53.018	-61.996	-58.991	-64.393	-82.5	-84.61	-90.304	-78.969	-70.852	-78.764	-72.844	-78.79
14.2	17.6	-81.326	-74.423	-51.09	-58.01	-61.421	-69.738	-70.348	-77.125	-74.098	-68.493	-74.102	-75.737	-79.353	-77.736
14.2	17.6	-76.704	-65.268	-52.68	-78.112	-57.845	-72.163	-70.348	-75.23	-85.848	-82.987	-73.832	-79.833	-79.74	-83.679
15.2	17.6	-71.249	-58.03	-47.301	-65.943	-60.146	-81.955	-74.601	-81.912	-71.867	-77.645	-87.305	-72.882	-79.851	-73.527
15.2	17.6	-67.911	-57.074	-55.502	-58.788	-60.779	-75.498	-84.508	-74.427	-72.308	-74.791	-81.044	-79.732	-78.266	-72.397
15.2	17.6	-64.839	-64.696	-53.638	-60.755	-72.82	-66.485	-82.982	-73.319	-63.887	-76.163	-74.046	-83.442	-72.392	-73.01
15.2	17.6	-64.839	-63.878	-49.347	-62.543	-67.539	-79.056	-71.974	-81.955	-69.284	-83.928	-79.763	-94.868	-79.749	-70.917
15.2	17.6	-73.232	-68.361	-46.394	-66.684	-71.451	-72.405	-75.77	-82.035	-79.2	-71.281	-75.492	-75.962	-79.589	-65.949
15.2	17.6	-74.703	-62.536	-46.272	-64.768	-70.368	-64.334	-77.37	-75.45	-78.672	-69.516	-75.742	-70.344	-69.683	-68.647
15.2	17.6	-74.34	-70.631	-49.019	-67.318	-62.139	-71.871	-77.401	-74.824	-78.912	-74.585	-73.332	-79.684	-68.34	-73.679
15.2	17.6	-67.283	-64.114	-50.904	-62.531	-65.146	-68.747	-74.552	-78.74	-72.123	-75.402	-83.953	-79.939	-79.901	-70.241
15.2	17.6	-82.078	-67.725	-42.7	-62.844	-65.744	-63.193	-69.919	-84.553	-78.447	-68.832	-84.387	-80.801	-70.519	-80.869
15.2	17.6	-80.686	-63.153	-57.172	-62.041	-63.428	-60.656	-74.494	-80.647	-77.884	-75.795	-80.727	-77.458	-72.91	-76.883
16.2	17.6	-63.334	-65.874	-57.697	-70.102	-65.329	-68.365	-75.424	-76.489	-73.193	-74.085	-78.78	-79.456	-66.883	-80.336
16.2	17.6	-71.997	-61.322	-49.972	-60.281	-69.534	-65.814	-69.715	-95.612	-67.32	-76.243	-85.923	-82.292	-74.619	-68.81
16.2	17.6	-79.291	-67.025	-60.746	-63.442	-66.651	-68.806	-72.409	-79.996	-73.843	-77.491	-87.713	-88.265	-87.505	-66.59
16.2	17.6	-73.095	-59.042	-51.932	-72.242	-57.65	-75.556	-81.741	-76.141	-77.544	-77.051	-73.082	-83.32	-80.426	-82.544
16.2	17.6	-75.326	-58.708	-43.685	-75.143	-57.015	-69.843	-79.638	-76.552	-77.852	-74.377	-79.612	-91.706	-69.57	-72.876
16.2	17.6	-70.554	-62.421	-48.426	-62.794	-59.807	-71.549	-70.072	-79.277	-67.839	-88.635	-73.645	-98.069	-68.757	-73.018
16.2	17.6	-68.315	-68.928	-41.784	-56.703	-63.806	-72.184	-72.014	-71.701	-74.848	-68.983	-82.306	-77.347	-71.352	-69.004
16.2	17.6	-76.625	-61.836	-50.955	-61.085	-61.16	-66.249	-74.13	-75.742	-75.834	-72.268	-72.417	-84.099	-71.372	-68.794
16.2	17.6	-69.949	-60.394	-49.026	-55.534	-68.753	-74.604	-75.262	-83.006	-80.553	-84.781	-73.423	-83.19	-79.619	-66.59
16.2	17.6	-76.867	-67.641	-52.467	-67.209	-81.297	-64.014	-76.039	-92.12	-71.45	-79.786	-78.892	-80.758	-78.345	-70.489
17.2	17.6	-81.39	-59.718	-41.266	-58.793	-66.421	-70.476	-73.321	-82.736	-77.7	-67.22	-85.108	-82.646	-79.461	-65.853
17.2	17.6	-86.384	-65.497	-47.579	-62.063	-71.23	-70.375	-65.814	-86.879	-76.481	-74.133	-79.358	-81.283	-73.103	-72.14
17.2	17.6	-66.811	-63.655	-52.659	-64.058	-62.747	-68.816	-65.649	-75.451	-68.853	-74.046	-88.304	-78.244	-79.374	-68.706
17.2	17.6	-73.978	-78.292	-55.853	-62.355	-69.247	-64.891	-71.263	-80.007	-81.357	-69.946	-90.656	-70.572	-84.027	-70.294
17.2	17.6	-81.721	-67.966	-41.603	-65.638	-64.051	-78.6	-72.604	-84.91	-69.216	-74.16	-90.725	-74.78	-76.888	-74.2
17.2	17.6	-89.266	-66.877	-51.588	-61.393	-58.708	-77.467	-76.393	-79.534	-73.937	-78.717	-76.375	-73.163	-81.026	-63.416
17.2	17.6	-66.778	-64.046	-54.762	-60.866	-69.404	-65.789	-68.204	-85.961	-70.377	-70.162	-81.288	-78.252	-85.268	-63.749
17.2	17.6	-76.708	-55.222	-48.591	-61.239	-69.199	-69.481	-70.645	-86.867	-77.424	-67.179	-76.266	-88.563	-89.387	-67.95
17.2	17.6	-70.036	-63.515	-55.672	-59.091	-62.942	-95.365	-84.661	-81.355	-69.32	-85.659	-80.458	-71.907	-75.568	-70.611
17.2	17.6	-66.69	-57.856	-48.338	-59.606	-68.957	-70.517	-80.525	-81.279	-74.708	-77.636	-77.511	-79.937	-73.643	-64.979
18.2	17.6	-66.518	-64.15	-54.283	-59.641	-65.861	-65.462	-79.076	-69.297	-73.206	-68.033	-90.953	-79.951	-71.235	-76.813
18.2	17.6	-77.078	-53.776	-49.733	-65.877	-71.204	-71.252	-80.539	-67.803	-71.448	-73.015	-86.228	-77.788	-69.504	-71.959
18.2	17.6	-78.991	-64.941	-43.435	-72.615	-66.573	-62.669	-78.368	-76.901	-84.691	-78.023	-86.061	-81.526	-83.651	-73.119
18.2	17.6	-73.792	-54.839	-51.124	-65.795	-62.618	-70.481	-69.788	-73.073	-92.298	-85.176	-87.225	-77.962	-74.472	-69.835
18.2	17.6	-69.605	-64.158	-59.542	-68.375	-63.61	-62.834	-77.866	-66.273	-64.056	-71.599	-86.806	-81.621	-83.399	-86.281
18.2	17.6	-67.307	-65.318	-62.238	-58.183	-58.632	-72.655	-72.147	-74.724	-71.408	-73.984	-86.603	-73.438	-67.072	-65.037
18.2	17.6	-72.25	-58.887	-60.172	-58.421	-65.93	-76.305	-78.206	-81.923	-69.224	-74.837	-88.25	-84.37	-68.19	-64.614
18.2	17.6	-83.212	-62.551	-57.922	-60.188	-66.43	-70.673	-70.508	-69.431	-72.578	-72.062	-87.376	-72.706	-76.905	-66.901
18.2	17.6	-74.713	-59.076	-46.964	-63.841	-62.572	-76.348	-75.399	-69.577	-69.977	-83.795	-87.376	-72.963	-72.861	-71.074
18.2	17.6	-79.009	-65.991	-57.541	-63.674	-72.704	-62.234	-71.04	-89.885	-75.985	-82.644	-87.975	-76.784	-72.198	-64.146
19.2	17.6	-65.348	-55.062	-47.134	-66.672	-58.243	-68.152	-71.234	-72.246	-81.521	-80.022	-74.71	-84.06	-70.164	-73.511
19.2	17.6	-74.62	-64.293	-58.222	-73.876	-61.901	-65.734	-72.722	-78.206	-79.59	-75.143	-90.085	-66.831	-72.301	-65.437
19.2	17.6	-73.024	-64.559	-56.003	-75.797	-65.8	-65.047	-66.151	-78.105	-81.686	-70.524	-79.35	-70.409	-73.294	-68.225
19.2	17.6	-67.048	-62.656	-47.118	-60.361	-75.241	-73.213	-72.38	-72.778	-74.276	-73.849	-80.776	-70.331	-74.931	-66.045
19.2	17.6	-88.809	-67.814	-62.073	-58.585	-60.748	-69.231	-67.742	-72.812	-73.745	-80.507	-76.506	-75.934	-76.187	-74.061
19.2	17.6	-78.765	-62.292	-52.904	-65.14	-62.307	-73.161	-67.256	-72.799	-96.483	-78.38	-73.409	-72.078	-74.955	-73.393
19.2	17.6	-64.224	-60.636	-48.698	-64.751	-61.997	-69.267	-67.256	-81.073	-80.29	-75.642	-79.735	-73.117	-67.659	-65.727
19.2	17.6	-70.97	-56.349	-54.689	-66.697	-74.52	-70.184	-81.79	-70.45	-80.468	-78.524	-84.351	-78.466	-70.009	-70.998
19.2	17.6	-71.223	-53.968	-45.893	-66.042	-68.987	-80.364	-69.33	-91.59	-92.168	-76.556	-75.591	-80.713	-65.187	-66.033
19.2	17.6	-68.208	-62.397	-51.86	-66.785	-64.46	-68.436	-67.285	-75.862	-80.978	-72.065	-78.391	-75.469	-73.601	-76.664
19.2	16.6	-71.628	-61.344	-47.119	-60.562	-61.104	-63.707	-72.81	-72.852	-80.374	-69.16	-95.052	-81.131	-75.27	-65.097
19.2	16.6	-73.263	-80.591	-51.776	-61.482	-63.04	-64.323	-75.726	-69.997	-74.083	-69.989	-75.874	-70.614	-75.582	-70.599
19.2	16.6	-76.266	-64.27	-52.402	-72.587	-63.824	-68.311	-79.199	-71.785	-77.202	-74.703	-77.564	-72.978	-75.152	-69.847
19.2	16.6	-75.528	-65.265	-55.998	-75.425	-61.87	-75.104	-79.078	-76.09	-76.701	-95.777	-77.431	-77.513	-70.053	-74.341
19.2	16.6	-72.355	-60.152	-50.453	-62.821	-56.525	-69.701	-67.781	-68.478	-76.53	-74.495	-82.756	-77.662	-81.096	-67.36
19.2	16.6	-67.811	-65.613	-58.737	-63.201	-58.116	-69.577	-69.327	-75.017	-95.091	-77.513	-77.573	-77.143	-78.259	-85.084
19.2	16.6	-67.922	-58.714	-47.826	-65.687	-58.986	-65.826	-82.212	-78.714	-76.435	-73.494	-74.352	-83.219	-74.875	-67.94
19.2	16.6	-70.476	-61.125	-55.91	-64.184	-64.172	-67.555	-74.746	-73.838	-79.497	-71.604	-80.373	-78.748	-73.793	-73.502
19.2	16.6	-66.737	-64.107	-49.122	-58.189	-63.355	-64.196	-66.5	-70.616	-73.165	-77.271	-78.089	-70.955	-72.456	-70.67
19.2	16.6	-84.51	-60.118	-63.156	-70.13	-63.519	-73.58	-71.422	-79.06	-81.667	-73.233	-81.014	-82.039	-93.258	-71.048
18.2	16.6	-69.438	-58.996	-51.909	-74.629	-70.398	-61.265	-78.044	-72.865	-68.838	-70.684	-76.999	-71.739	-75.242	-68.924
18.2	16.6	-79.147	-64.681	-53.728	-73.255	-68.604	-64.587	-72.522	-71.516	-78.094	-71.653	-77.148	-71.63	-78.433	-70.738
18.2	16.6	-73.504	-67.068	-51.752	-65.407	-60.979	-69.324	-64.14	-80.97	-75.114	-71.739	-77.828	-69.891	-76.518	-76.22
18.2	16.6	-78.751	-61.023	-52.817	-70.637	-60.579	-68.584	-63.459	-67.123	-71.37	-72.879	-96.429	-73.851	-69.951	-66.854
18.2	16.6	-72.663	-65.667	-51.2	-68.683	-57.876	-73.271	-69.629	-76.692	-78.581	-75.161	-73.431	-69.585	-84.42	-71.767
18.2	16.6	-71.256	-59.961	-51.484	-65.14	-64.57	-71.351	-69.065	-74.695	-67.9	-71.969	-82.773	-76.86	-65.216	-76.675
18.2	16.6	-69.208	-62.394	-46.733	-58.746	-76.968	-62.497	-77.131	-67.978	-68.683	-69.552	-84.092	-76.528	-72.447	-75.256
18.2	16.6	-70.492	-62.105	-53.028	-61.627	-66.114	-75.625	-71.36	-74.283	-66.793	-68.96	-88.078	-79.412	-80.53	-86.635
18.2	16.6	-83.294	-68.01	-65.579	-58.026	-68.92	-79.376	-74.548	-75.564	-72.709	-81.28	-86.176	-76.049	-70.06	-79.161
18.2	16.6	-78.029	-62.898	-56.36	-68.189	-61.793	-67.677	-78.107	-78.28	-77.098	-73.313	-82.243	-79.154	-78.168	-72
17.2	16.6	-67.734	-66.946	-47.725	-64.378	-64.518	-78.89	-66.338	-79.841	-80.463	-75.375	-78.401	-73.962	-75.793	-67.192
17.2	16.6	-66.559	-63.578	-52.188	-56.06	-67.635	-85.021	-70.601	-80.816	-72.409	-75.314	-81.835	-73.211	-75.561	-86.631
17.2	16.6	-79.644	-55.246	-50.073	-61.152	-63.065	-65.46	-71.728	-78.58	-86.798	-78.81	-81.548	-83.56	-76.216	-66.601
17.2	16.6	-78.279	-70.334	-47.776	-66.78	-65.833	-69.469	-72.437	-83.552	-64.091	-79.744	-89.922	-75.198	-71.385	-70.831
17.2	16.6	-70.326	-62.407	-50.274	-65.39	-68.419	-68.062	-72.392	-80.597	-71.046	-79.264	-85.355	-83.1	-74.879	-78.665
17.2	16.6	-73.65	-63.117	-45.528	-61.628	-75.596	-74.322	-72.038	-83.234	-72.211	-72.404	-85.577	-81.673	-70.203	-66.171
17.2	16.6	-70.83	-59.414	-46.702	-68.107	-69.965	-70.733	-88.729	-84.957	-70.807	-75.493	-90.874	-83.223	-75.749	-77.212
17.2	16.6	-74.467	-60.297	-50.819	-63.222	-63.03	-69.924	-68.839	-83.214	-70.064	-77.595	-84.561	-71.512	-69.136	-66.857
17.2	16.6	-71.727	-63.162	-54.362	-57.686	-79.035	-76.145	-66.971	-75.453	-77.222	-80.491	-82.27	-75.83	-69.757	-72.321
17.2	16.6	-67.886	-62.952	-53.076	-66.832	-74.198	-73.91	-71.835	-75.761	-79.443	-71.725	-83.683	-74.076	-68.664	-65.242
16.2	16.6	-76.342	-63.089	-50.256	-64.214	-63.557	-73.351	-84.919	-79.837	-73.617	-74.75	-86.108	-82.721	-78.438	-82.159
16.2	16.6	-74.29	-68.01	-51.54	-59.17	-67.427	-81.955	-70.958	-94.43	-69.793	-86.191	-95.077	-72.312	-74.991	-68.123
16.2	16.6	-82.336	-81.375	-52.204	-64.876	-65.986	-75.312	-74.588	-77.764	-64.887	-68.45	-76.084	-72.306	-78.841	-69.872
16.2	16.6	-70.362	-67.505	-50.174	-59.343	-63.892	-66.766	-81.308	-92.685	-67.84	-71.662	-77.647	-79.95	-79.148	-64.96
16.2	16.6	-71.493	-68.075	-52.461	-69.957	-61.682	-79.817	-75.844	-73.037	-73.82	-72.037	-80.961	-81.336	-93.885	-73.269
16.2	16.6	-70.488	-60.896	-51	-62.106	-69.975	-75.993	-73.096	-74.659	-79.296	-77.881	-81.449	-74.054	-85.789	-83.231
16.2	16.6	-72.35	-67.537	-52.502	-67.691	-66.763	-73.982	-72.344	-82.954	-76.601	-81.55	-77.851	-80.164	-75.713	-78.292
16.2	16.6	-73.308	-57.666	-58.534	-67.154	-65.54	-81.626	-87.569	-74.336	-71.232	-74.181	-82.392	-72.933	-75.713	-79.704
16.2	16.6	-75.112	-66.043	-50.746	-59.521	-60.058	-75.827	-74.177	-74.603	-70.967	-78.772	-76.414	-80.092	-76.059	-77.813
16.2	16.6	-73.438	-71.627	-44.208	-65.788	-70.125	-72.473	-85.266	-77.447	-72.753	-74.418	-82.844	-77.847	-80.277	-70.019
15.2	16.6	-75.712	-63.833	-55.006	-82.837	-65.856	-68.783	-85.151	-75.834	-70.785	-70.411	-79.27	-92.877	-70.23	-74.863
15.2	16.6	-78.508	-65.851	-48.006	-60.487	-71.634	-67.593	-78.082	-80.605	-68.761	-71.577	-77.353	-77.577	-80.896	-77.2
15.2	16.6	-73.162	-76.268	-45.289	-62.925	-70.242	-70.244	-79.84	-79.746	-72.412	-68.243	-76.755	-78.608	-67.85	-65.861
15.2	16.6	-72.58	-76.926	-47.494	-65.443	-65.249	-71.057	-69.646	-74.954	-76.948	-70.744	-76.572	-85.994	-75.183	-70.992
15.2	16.6	-72.688	-65.748	-44.808	-60.27	-74.994	-75.453	-79.568	-76.613	-68.586	-75.115	-72.398	-85.944	-79.665	-68.496
15.2	16.6	-71.871	-62.506	-51.318	-63.742	-56.86	-64.493	-75.784	-84.468	-70.758	-83.191	-79.845	-92.987	-78.897	-64.374
15.2	16.6	-70.074	-60.428	-53.673	-68.114	-57.544	-79.331	-73.879	-75.44	-72.709	-71.654	-73.599	-76.914	-74.387	-85.4
15.2	16.6	-74.666	-57.75	-49.979	-62.931	-65.576	-63.48	-76.909	-89.83	-88.271	-75.183	-81.961	-79.693	-76.682	-73.262
15.2	16.6	-69.89	-67.221	-54.877	-59.043	-60.37	-70.887	-74.747	-77.54	-72.908	-75.908	-79.315	-83.169	-72.846	-65.957
15.2	16.6	-71.032	-73.769	-50.32	-76.649	-60.573	-60.425	-82.937	-77.203	-68.906	-84.698	-74.622	-75.861	-72.518	-72.533
14.2	16.6	-75.648	-64.279	-51.425	-67.235	-65.01	-80.95	-69.624	-77.089	-71.777	-82.09	-75.289	-80.632	-76.293	-64.29
14.2	16.6	-74.763	-57.093	-51.432	-59.031	-63.242	-66.668	-76.038	-81.593	-75.107	-76.212	-74.82	-88.503	-72.663	-91.454
14.2	16.6	-91.521	-59.449	-53.869	-68.579	-59.615	-79.508	-80.17	-81.543	-79.844	-76.634	-76.307	-82.68	-74.114	-82.854
14.2	16.6	-81.37	-82.589	-46.251	-64.399	-58.923	-75.32	-76.906	-71.264	-72.039	-80.646	-68.226	-79.446	-69.307	-80.704
14.2	16.6	-68.602	-65.148	-58.913	-65.721	-67.109	-68.968	-66.01	-80.737	-74.426	-78.826	-73.4	-97.676	-70.706	-73.097
14.2	16.6	-70.748	-61.321	-53.901	-60.779	-60.55	-70.235	-87.492	-72.12	-74.192	-81.525	-78.976	-83.179	-77.561	-68.75
14.2	16.6	-65.464	-70.254	-50.83	-58.401	-64.412	-68.506	-79.845	-92.562	-87.643	-86.04	-69.069	-75.932	-73.83	-84.228
14.2	16.6	-74.21	-67.718	-43.669	-72.727	-60.601	-68.864	-76.944	-74.192	-74.977	-76.31	-79.304	-77.925	-78.998	-74.906
14.2	16.6	-71.983	-71.781	-58.265	-62.894	-68.081	-66.652	-76.772	-74.244	-76.605	-95.01	-72.962	-75.11	-91.008	-73.412
14.2	16.6	-81.72	-76.285	-51.781	-59.014	-61.937	-70.488	-85.773	-77.417	-81.519	-81.105	-72.926	-76.861	-69.111	-73.08
13.2	16.6	-74	-73.913	-53.019	-63.09	-70.09	-68.047	-71.855	-81.212	-74.265	-76.038	-71.157	-82.733	-67.343	-76.461
13.2	16.6	-81.277	-66.426	-71.011	-60.988	-65.165	-89.985	-74.845	-68.485	-72.623	-81.883	-75.234	-76.321	-72.248	-70.304
13.2	16.6	-88.702	-60.314	-51.929	-62.077	-58.216	-63.902	-80.324	-76.191	-70.919	-76.632	-81.628	-80.074	-74.152	-73.073
13.2	16.6	-71.907	-71.891	-51.964	-58.952	-61.853	-75.717	-76.438	-71.18	-68.966	-74.525	-80.04	-77.484	-68.62	-79.053
13.2	16.6	-76.245	-58.14	-50.514	-56.981	-58.237	-73.539	-67.117	-76.731	-90.277	-79.328	-72.808	-77.484	-76.23	-68.692
13.2	16.6	-71.916	-68.092	-55.396	-65.06	-63.173	-75.834	-69.49	-72.976	-68.968	-89.043	-69.803	-76.358	-79.059	-71.063
13.2	16.6	-73.827	-61.137	-64.726	-71.201	-58.419	-65.668	-75.046	-74.537	-74.072	-71.752	-78.515	-91.063	-70.158	-71.135
13.2	16.6	-72.736	-65.176	-51.861	-67.926	-62.918	-73.631	-72.461	-70.605	-69.055	-75.254	-76.696	-91.063	-71.709	-71.241
13.2	16.6	-74.745	-67.867	-79.676	-57.634	-81.172	-73.202	-69.618	-71.716	-73.816	-76.741	-72.283	-81.514	-79.563	-88.464
13.2	16.6	-86.552	-63.751	-54.263	-56.763	-61.508	-62.642	-73.619	-77.216	-73.554	-77.229	-83.07	-75.596	-89.707	-66.162
12.2	16.6	-74.689	-67.687	-53.64	-56.997	-61.046	-67.841	-84.981	-72.161	-81.461	-82.816	-76.609	-85.326	-80.023	-78.898
12.2	16.6	-72.474	-79.686	-53.568	-57.873	-73.148	-63.153	-65.606	-78.097	-74.858	-77.263	-82.812	-85.326	-75.459	-73.846
12.2	16.6	-71.399	-62.974	-51.573	-70.167	-64.96	-71.096	-70.165	-72.665	-86.725	-77.263	-69.761	-81.133	-69.983	-70.588
12.2	16.6	-76.433	-67.419	-56.23	-70.439	-60.377	-65.785	-73.062	-74.414	-95.157	-71.906	-69.639	-77.6	-78.297	-72.22
12.2	16.6	-74.649	-64.534	-53.942	-59.27	-62.027	-66.185	-67.357	-73.903	-71.01	-82.052	-80.239	-95.537	-69.798	-70.611
12.2	16.6	-72.197	-65.941	-51.029	-49.627	-66.942	-75.963	-71.754	-84.999	-79.996	-77.936	-70.421	-77.788	-76.292	-72.138
12.2	16.6	-91.807	-83.924	-62.068	-59.47	-63.473	-60.581	-70.939	-94.441	-92.352	-72.517	-70.71	-94.158	-81.171	-72.623
12.2	16.6	-78.753	-61.068	-49.742	-87.389	-67.624	-67.675	-72.611	-79.327	-81.043	-68.196	-77.133	-76.765	-72.706	-82.609
12.2	16.6	-73.439	-61.205	-55.67	-61.791	-64.252	-66.248	-72.937	-80.501	-82.864	-80.811	-73.717	-97.19	-69.605	-69.753
12.2	16.6	-79.603	-60.064	-54.467	-75.789	-62.031	-68.432	-73.142	-80.275	-76.132	-78.022	-77.251	-78.364	-74.301	-76.415
11.2	16.6	-77.066	-64.254	-63.622	-58.439	-61.354	-71.239	-71.517	-80.172	-74.721	-80.882	-77.708	-80.193	-75.983	-74.862
11.2	16.6	-74.045	-64.582	-50.374	-59.719	-65.643	-67.302	-73.865	-74.379	-69.915	-75.95	-88.495	-84.304	-71.773	-78.195
11.2	16.6	-70.848	-65.208	-58.34	-59.092	-60.241	-67.869	-70.235	-71.501	-75.768	-70.124	-85.322	-75.82	-69.791	-72.969
11.2	16.6	-72.137	-70.796	-70.259	-63.401	-56.349	-70.653	-84.25	-82.576	-72.611	-82.534	-80.326	-81.896	-73.352	-79.634
11.2	16.6	-80.853	-67.935	-63.452	-64.1	-61.446	-67.024	-73.503	-77.395	-70.142	-70.908	-72.944	-86.907	-87.799	-87.517
11.2	16.6	-70.942	-66.017	-53.158	-59.795	-61.646	-68.237	-64.967	-83.972	-71.334	-80.744	-80.795	-79.422	-77.29	-71.557
11.2	16.6	-80.268	-68.578	-54.739	-56.173	-58.519	-69.145	-73.173	-80.871	-67.839	-76.403	-91.689	-77.468	-68.319	-71.089
11.2	16.6	-71.995	-66.63	-63.166	-59.555	-59.213	-75.096	-71.098	-85.217	-74.325	-71.737	-82.259	-79.775	-65.442	-78.99
11.2	16.6	-68.739	-66.285	-48.615	-55.557	-58.106	-67.146	-71.139	-84.843	-80.413	-72.581	-85.116	-78.076	-77.362	-70.61
11.2	16.6	-84.954	-60.071	-60.944	-64.019	-59.08	-68.024	-75.757	-73.235	-84.977	-69.062	-80.771	-84.931	-67.929	-73.961
10.2	16.6	-82.195	-60.044	-52.321	-72.373	-62.078	-65.353	-72.409	-75.735	-75.591	-78.737	-77.24	-75.767	-80.65	-66.632
10.2	16.6	-76.463	-64.165	-57.915	-57.152	-73.919	-66.9	-78.552	-82.639	-77.539	-66.609	-78.923	-85.632	-75.055	-73.602
10.2	16.6	-81.384	-63.944	-69.328	-66.769	-63.704	-68.563	-72.327	-71.567	-66.805	-74.89	-73.33	-80.042	-72.304	-75.904
10.2	16.6	-70.046	-89.203	-63.518	-58.421	-67.578	-75.13	-86.343	-86.962	-67.627	-80.724	-67.149	-86.273	-81.499	-69.829
10.2	16.6	-78.33	-63.961	-55.062	-65.831	-57.759	-75.218	-81.344	-92.299	-78.962	-76.406	-82.163	-81.065	-82.378	-76.357
10.2	16.6	-81.941	-60.756	-56.506	-56.778	-57.955	-72.891	-79.045	-82.978	-64.93	-80.813	-72.215	-78.337	-74.287	-68.907
10.2	16.6	-78.774	-68.084	-51.455	-61.539	-65.625	-74.734	-68.108	-84.247	-78.195	-71.126	-76.286	-77.061	-69.052	-67.62
10.2	16.6	-80.59	-65.63	-54.961	-55.605	-62.461	-65.541	-73.624	-80.012	-70.516	-71.579	-74.65	-84.015	-72.992	-77.717
10.2	16.6	-74.526	-67.316	-54.698	-59.018	-60.919	-66.911	-73.256	-74.931	-71.779	-84.205	-74.65	-81.665	-67.523	-71.472
10.2	16.6	-68.476	-81.469	-59.289	-64.445	-61.395	-70.857	-72.957	-74.162	-69.716	-69.329	-67.869	-92.362	-73.124	-67.889
10.2	15.6	-69.296	-76.658	-56.62	-54.8	-67.058	-67.507	-73.201	-77.564	-68.228	-68.573	-83.587	-90.623	-70.249	-82.292
10.2	15.6	-73.034	-66.507	-47.572	-59.265	-60.196	-61.884	-71.928	-71.872	-81.534	-79.686	-72.671	-79.123	-69.543	-79.873
10.2	15.6	-93.221	-65.988	-52.84	-55.498	-63.331	-75.498	-81.249	-82.569	-78.744	-76.601	-81.935	-85.296	-78.95	-70.302
10.2	15.6	-80.381	-78.344	-48.752	-60.485	-64.339	-78.065	-69.348	-85.629	-71.493	-69.01	-76.149	-94.664	-69.606	-78.027
10.2	15.6	-76.666	-57.99	-59.17	-55.021	-59.561	-65.904	-82.107	-73.713	-72.035	-74.32	-75.555	-83.961	-74.747	-67.977
10.2	15.6	-76.258	-62.175	-54.597	-57.414	-60.951	-74.638	-75.448	-77.447	-73.299	-81.198	-75.555	-80.401	-71.364	-75.844
10.2	15.6	-79.038	-86.113	-52.341	-53.649	-60.218	-61.608	-71.315	-83.196	-87.144	-75.433	-78.828	-78.338	-77.321	-73.517
10.2	15.6	-75.194	-64.048	-53.742	-57.436	-58.357	-80.123	-77.06	-87.107	-77.923	-74.099	-74.877	-79.37	-74.025	-78.735
10.2	15.6	-84.692	-63.855	-50.878	-62.561	-62.533	-67.092	-69.198	-73.796	-70.586	-69.226	-81.447	-76.729	-68.458	-73.437
10.2	15.6	-72.62	-66.228	-60.576	-58.26	-73.186	-69.979	-70.256	-92.526	-68.15	-84.714	-73.859	-95.253	-72.26	-69.765
11.2	15.6	-75.15	-61.899	-51.542	-61.127	-63.206	-70.934	-81.141	-81.905	-74.675	-81.505	-81.773	-84.047	-68.652	-73.334
11.2	15.6	-68.115	-66.474	-62.925	-64.27	-75.039	-75.45	-75.429	-79.446	-80.992	-74.832	-78.826	-74.068	-69.764	-81.047
11.2	15.6	-80.883	-62.282	-50.324	-61.405	-61.491	-74.12	-73.584	-76.036	-77.085	-69.384	-79.097	-85.246	-66.916	-71.267
11.2	15.6	-69.012	-61.988	-64.504	-56.494	-67.748	-70.754	-73.909	-74.437	-71.111	-74.206	-85.163	-77.062	-75.097	-79.484
11.2	15.6	-73.278	-65.779	-51.627	-59.84	-69.415	-69.17	-73.874	-72.292	-79.132	-70.287	-81.185	-76.644	-75.797	-74.73
11.2	15.6	-71.52	-71.551	-52.565	-65.457	-66.548	-68.271	-76.422	-77.6	-67.093	-74.256	-75.248	-75.24	-72.074	-71.901
11.2	15.6	-71.814	-63.07	-65.223	-67.029	-65.66	-69.773	-83.082	-82.687	-68.263	-72.984	-74.236	-86.507	-68.826	-70.516
11.2	15.6	-85.119	-65.853	-78.348	-59.129	-63.807	-76.459	-92.318	-78.771	-75.286	-65.521	-78.263	-79.421	-68.853	-72.951
11.2	15.6	-72.489	-68.259	-64.454	-56.325	-59.835	-95.909	-73.461	-77.068	-76.125	-71.998	-79.735	-84.001	-71.097	-77.993
11.2	15.6	-73.937	-59.101	-60.799	-64.541	-63.797	-95.909	-71.791	-79.503	-71.941	-72.485	-69.57	-75.977	-87.911	-73.17
12.2	15.6	-81.82	-58.601	-52.565	-59.143	-64.388	-63.923	-69.502	-75.802	-77.472	-76.761	-78.019	-80.457	-72.576	-78.566
12.2	15.6	-73.616	-69.089	-54.039	-57.881	-65.72	-67.488	-85.066	-81.286	-77.26	-72.949	-70.373	-81.109	-71.736	-80.964
12.2	15.6	-72.24	-63.619	-50.341	-53.349	-68.139	-63.919	-77.752	-77.812	-72.595	-84.949	-77.495	-74.049	-76.313	-78.75
12.2	15.6	-93.421	-60.658	-49.322	-60.806	-64.548	-69.479	-75.577	-84.5	-76.937	-68.983	-76.299	-80.42	-70.731	-73.905
12.2	15.6	-73.593	-62.71	-59.326	-58.834	-66.815	-70.253	-68.821	-80.392	-74.767	-75.902	-78.579	-80.532	-72.888	-77.45
12.2	15.6	-72.484	-64.768	-66.012	-65.709	-67.31	-63.478	-69.015	-81.656	-79.293	-74.181	-77.221	-75.898	-79.118	-66.589
12.2	15.6	-81.026	-58.937	-66.569	-68.624	-71.566	-68.4	-77.528	-86.627	-74.798	-74.605	-74.4	-80.195	-68.241	-72.249
12.2	15.6	-73.071	-70.147	-52.858	-54.016	-82.199	-69.306	-63.642	-74.532	-80.774	-70.768	-75.312	-79.042	-72.777	-85.406
12.2	15.6	-70.089	-63.067	-58.092	-58.972	-69.396	-71.798	-80.026	-90.656	-76.737	-75.432	-77.141	-79.546	-78.998	-79.84
12.2	15.6	-72.231	-67.779	-52.633	-74.061	-58.81	-65.08	-70.843	-78.009	-73.921	-78.028	-85.373	-79.831	-74.722	-69.624
13.2	15.6	-73.054	-63.689	-57.818	-68.084	-71.065	-73.197	-74.861	-73.363	-74.008	-92.035	-75.634	-76.316	-77.361	-70.573
13.2	15.6	-66.488	-65.497	-57.811	-64.959	-72.694	-66.041	-72.539	-73.873	-69.227	-78.832	-73.201	-76.362	-72.94	-73.242
13.2	15.6	-82.804	-81.416	-66.378	-65.626	-60.387	-68.157	-75.179	-75.54	-79.795	-77.93	-89.421	-79.82	-70.337	-78.739
13.2	15.6	-84.169	-68.413	-53.033	-58.475	-69.669	-74.564	-77.488	-71.089	-83.026	-76.327	-92.452	-72.602	-72.979	-70.001
13.2	15.6	-69.176	-69.39	-57.963	-65.28	-59.984	-70.032	-75.338	-81.578	-70.032	-69.093	-77.725	-79.93	-79.162	-76.693
13.2	15.6	-76.714	-64.985	-56.526	-70.946	-74.112	-69.79	-67.863	-73.169	-81.433	-79.726	-82.595	-72.937	-77.176	-79.03
13.2	15.6	-70.052	-63.786	-67.147	-62.391	-64.885	-82.692	-72.803	-69.497	-77.276	-79.034	-71.169	-77.558	-72.132	-71.797
13.2	15.6	-79.19	-69.413	-54.268	-59.515	-57.535	-70.566	-67.9	-80.673	-74.121	-73.186	-72.766	-78.334	-76.495	-72.613
13.2	15.6	-73.351	-61.907	-56.85	-56.687	-59.678	-70.949	-81.079	-68.463	-73.975	-77.399	-83.244	-71.38	-67.795	-64.183
13.2	15.6	-81.098	-70.983	-47.622	-58.883	-80.129	-75.644	-68.695	-74.777	-68.103	-75.443	-71.859	-84.169	-73.054	-72.673
14.2	15.6	-81.398	-62.402	-74.395	-64.085	-60.634	-66.462	-71.725	-74.585	-77.701	-70.143	-79.255	-79.519	-69.703	-65.702
14.2	15.6	-78.927	-73.318	-53.757	-60.431	-64.286	-66.832	-69.402	-74.606	-83.685	-76.3	-72.214	-78.155	-74.521	-72.821
14.2	15.6	-79.68	-63.252	-58.276	-56.849	-71.206	-71.576	-95.968	-79.507	-69.922	-71.866	-78.304	-80.608	-71.337	-73.842
14.2	15.6	-81.345	-64.364	-57.598	-57.758	-64.218	-74.113	-92.854	-72.645	-72.162	-70.296	-78.429	-74.35	-70.764	-70.569
14.2	15.6	-72.743	-63.156	-50.528	-60.843	-66.06	-73.347	-72.229	-82.305	-79.958	-70.602	-74.46	-73.703	-77.331	-76.833
14.2	15.6	-69.092	-66.605	-52.247	-65.339	-67.402	-63.092	-72.068	-69.858	-74.478	-82.41	-91.559	-84.671	-76.992	-72.205
14.2	15.6	-74.498	-66.199	-55.757	-63.613	-62.919	-64.569	-75.057	-96.326	-73.27	-73.634	-71.59	-75.877	-75.65	-66.74
14.2	15.6	-66.579	-76.643	-52.404	-57.732	-67.743	-71.033	-73.61	-76.241	-76.646	-73.919	-87.869	-73.854	-70.647	-73.866
14.2	15.6	-71.353	-76.651	-52.536	-71.156	-58.538	-69.863	-72.495	-83.615	-71.582	-70.228	-76.756	-82.665	-68.147	-77.493
14.2	15.6	-81.835	-62.482	-57.732	-65.013	-60.674	-73.46	-68.39	-74.531	-75.314	-79.487	-76.444	-68.489	-87.169	-73.252
15.2	15.6	-74.648	-70.223	-54.745	-66.144	-59.954	-69.575	-71.398	-69.833	-79.93	-72.93	-80.616	-80.814	-80.281	-77.677
15.2	15.6	-73.389	-62.484	-54.386	-67.094	-65.88	-66.413	-69.945	-77.612	-73.285	-74.786	-71.521	-72.077	-79.998	-68.824
15.2	15.6	-74.789	-63.717	-49.696	-61.908	-63.013	-64.708	-76.651	-71.433	-71.477	-75.637	-82.235	-70.52	-72.355	-80.461
15.2	15.6	-71.814	-66.061	-49.876	-58.283	-63.847	-75.195	-95.353	-72.918	-66.77	-71.847	-80.707	-78.212	-74.792	-72.344
15.2	15.6	-67.179	-60.353	-47.43	-55.833	-62.235	-64.181	-78.29	-80.351	-73.472	-72.727	-76.894	-76.793	-78.958	-72.038
15.2	15.6	-72.928	-64.243	-58.582	-61.145	-56.141	-62.085	-82.184	-80.36	-75.94	-78.116	-74.543	-73.431	-74.583	-73.787
15.2	15.6	-68.825	-62.037	-55.483	-65.985	-64.592	-66.213	-81.863	-79.927	-65.417	-67.259	-76.075	-75.165	-77.545	-68.444
15.2	15.6	-70.841	-64.499	-53.467	-55.792	-59.738	-74.916	-73.436	-72.711	-69.076	-75.874	-82.237	-75.533	-79.273	-68.471
15.2	15.6	-77.42	-56.81	-53.154	-71.389	-59.822	-64.142	-72.183	-79.946	-65.042	-73.302	-84.136	-73.71	-78.102	-70.293
15.2	15.6	-69.686	-68.543	-48.175	-56.957	-61.252	-66.3	-73.021	-74.133	-71.996	-76.493	-78.575	-78.302	-71.511	-67.72
16.2	15.6	-71.089	-60.716	-45.901	-62.907	-63.701	-71.493	-71.286	-82.924	-65.269	-68.38	-94.333	-71.473	-75.076	-67.485
16.2	15.6	-94.003	-63.229	-49.641	-58.3	-66.775	-70.771	-70.214	-78.518	-77.276	-81.277	-94.333	-70.409	-76.185	-74.208
16.2	15.6	-72.93	-60.111	-52.27	-64.94	-61.084	-78.665	-69.852	-74.573	-74.602	-71.615	-76.152	-79.084	-67.053	-72.076
16.2	15.6	-80.446	-55.2	-54.727	-60.739	-57.615	-68.434	-70.707	-93.738	-71.785	-75.58	-82.308	-82.523	-80.03	-70.657
16.2	15.6	-70.031	-67.45	-46.336	-62.657	-68.683	-71.265	-72.041	-78.893	-71.931	-91.36	-83.573	-70.703	-71.945	-67.703
16.2	15.6	-72.116	-57.555	-44.96	-57.22	-59.924	-78.409	-70.981	-75.695	-68.833	-66.906	-78.5	-74.847	-81.297	-68.239
16.2	15.6	-73.225	-60.751	-44.563	-53.447	-63.326	-76.007	-71.402	-76.799	-78.927	-73.446	-78.079	-72.372	-66.723	-78.07
16.2	15.6	-74.629	-56.125	-72.153	-61.396	-76.049	-65.387	-73.959	-76.471	-69.863	-71.081	-82.634	-75.238	-70.113	-66.49
16.2	15.6	-70.838	-64.103	-54.636	-59.535	-72.171	-81.778	-77.307	-84.731	-82.804	-69.57	-79.372	-84.251	-73.335	-68.139
16.2	15.6	-76.066	-63.922	-49.126	-61.772	-64.168	-76.679	-74.159	-89.963	-74.722	-70.866	-89.468	-71.086	-67.03	-73.92
17.2	15.6	-71.483	-61.236	-56.681	-63.241	-58.019	-73.694	-84.04	-77.182	-75.969	-83.575	-87.46	-75.373	-77.423	-81.36
17.2	15.6	-70.345	-58.045	-50.558	-66.17	-63.128	-67.661	-76.034	-78.17	-82.089	-85.483	-84.5	-76.831	-84.238	-73.274
17.2	15.6	-72.005	-57.165	-66.45	-77.219	-79.553	-78.52	-76.034	-75.1	-70.929	-75.664	-86.058	-72.344	-69.196	-79.678
17.2	15.6	-88.408	-56.885	-53.156	-61.748	-62.74	-76.442	-74.246	-72.633	-72.636	-78.043	-90.263	-82.369	-84.895	-75.166
17.2	15.6	-69.929	-58.541	-61.523	-60.297	-65.645	-69.477	-70.614	-75.344	-65.054	-74.277	-83.028	-74.797	-72.33	-76.844
17.2	15.6	-72.99	-58.086	-56.277	-59.139	-62.987	-77.123	-72.202	-71.475	-70.943	-71.346	-92.966	-81.721	-69.341	-87.165
17.2	15.6	-75.118	-61.133	-59.162	-79.976	-61.199	-77.425	-73.869	-75.539	-80.699	-75.751	-84.95	-76.856	-84.284	-79.104
17.2	15.6	-71.781	-60.545	-58.288	-69.503	-64.772	-70.503	-66.776	-77.486	-75.113	-82.122	-83.216	-72.8	-84.575	-74.922
17.2	15.6	-70.264	-60.55	-54.648	-60.25	-73.978	-75.103	-83.766	-72.215	-78.429	-73.416	-84.661	-76.735	-69.495	-77.624
17.2	15.6	-75.515	-62.557	-49.604	-57.658	-65.296	-77.431	-69.942	-77.067	-71.504	-74.887	-93.464	-79.161	-80.566	-86.782
18.2	15.6	-81.344	-57.814	-55.98	-56.062	-68.44	-64.137	-75.069	-80.852	-69.317	-72.877	-86.794	-79.764	-80.514	-61.258
18.2	15.6	-71.003	-60.254	-54.856	-88.899	-66.338	-77.575	-67.092	-74.262	-71.607	-66.78	-77.078	-71.975	-71.367	-70.357
18.2	15.6	-73.494	-68.345	-51.687	-59.078	-73.973	-64.413	-64.554	-77.454	-69.519	-80.892	-81.182	-76.701	-79.148	-64.726
18.2	15.6	-74.397	-57.927	-57.13	-66.297	-64.627	-70.856	-70.67	-73.039	-82.957	-72.799	-80.656	-75.737	-84.612	-70.411
18.2	15.6	-70.314	-74.016	-65.356	-65.907	-62.355	-66.97	-70.418	-75.852	-71.74	-77.903	-77.251	-66.806	-74.05	-73.719
18.2	15.6	-69.628	-60.158	-49.875	-61.163	-70.836	-71.09	-69.494	-83.38	-75.222	-77.903	-74.067	-69.792	-78.256	-75.513
18.2	15.6	-71.351	-69.883	-52.289	-64.664	-72.389	-71.877	-72.632	-69.744	-75.763	-79.05	-74.623	-67.395	-78.878	-67.9
18.2	15.6	-90.234	-61.007	-58.885	-65.746	-62.772	-63.468	-82.317	-79.764	-67.803	-83.921	-79.641	-73.952	-76.746	-71.498
18.2	15.6	-78.227	-63.454	-58.181	-68.54	-65.948	-73.696	-70.666	-75.266	-69.328	-75.635	-78.177	-72.088	-79.972	-65.972
18.2	15.6	-68.269	-55.882	-52.257	-67.12	-78.216	-63.208	-72.371	-79.17	-75.922	-80.865	-87.411	-73.467	-89.698	-68.637
19.2	15.6	-71.737	-56.352	-54.533	-68.98	-64.797	-67.629	-75.713	-76.977	-73.067	-85.37	-76.137	-72.896	-73.782	-66.923
19.2	15.6	-72.323	-60.989	-57.969	-63.746	-60.964	-69.339	-70.144	-71.713	-70.962	-77.436	-87.444	-72.124	-74.753	-80.276
19.2	15.6	-76.934	-57.623	-51.277	-64.285	-66.092	-62.219	-74.877	-70.251	-72.852	-72.546	-78.73	-77.055	-69.511	-68.644
19.2	15.6	-79.293	-70.501	-52.486	-65.839	-66.347	-67.487	-68.663	-68.116	-83.33	-78.826	-77.24	-87.003	-66.009	-64.15
19.2	15.6	-69.992	-64.024	-53.052	-67.726	-69.914	-66.248	-71.266	-78.096	-75.779	-78.865	-93.793	-79.84	-82.823	-78.488
19.2	15.6	-80.921	-61.795	-54.713	-61.9	-62.001	-66.328	-72.709	-77.414	-82.539	-69.902	-84.669	-77.389	-71.83	-72.988
19.2	15.6	-70.986	-55.422	-50.771	-68.483	-72.671	-75.254	-70.07	-72.314	-78.319	-73.801	-84.669	-76.084	-68.06	-72.617
19.2	15.6	-69.539	-67.019	-53.784	-67.247	-58.753	-69.979	-75.853	-78.875	-74.23	-68.976	-79.657	-69.933	-91.56	-80.599
19.2	15.6	-75.148	-57.944	-54.577	-64.568	-61.998	-68.169	-79.779	-77.911	-87.458	-80.058	-82.793	-72.006	-74.601	-75.467
19.2	15.6	-79.473	-63.191	-61.818	-61.354	-72.783	-70.146	-68.905	-72.252	-86.073	-70.869	-86.217	-77.721	-71.01	-69.597
19.2	14.6	-66.912	-61.159	-58.299	-71.734	-65.433	-67.649	-71.881	-68.829	-85.225	-70.385	-75.876	-77.185	-73.691	-63.461
19.2	14.6	-83.423	-67.051	-58.019	-69.145	-62.884	-71.714	-74.26	-78.475	-75.187	-75.667	-77.977	-93.174	-69.999	-71.288
19.2	14.6	-80.71	-67.082	-59.725	-58.341	-64.585	-72.45	-76.235	-80.05	-81.295	-81.081	-75.391	-74.364	-69.732	-75.145
19.2	14.6	-69.664	-62.294	-62.407	-68.089	-67.7	-71.175	-90.288	-70.65	-94.785	-83.037	-74.7	-83.833	-75.839	-70.474
19.2	14.6	-69.814	-60.572	-52.671	-65.966	-67.601	-66.218	-71.765	-74.249	-84.304	-76.182	-74.398	-72.82	-78.666	-67.082
19.2	14.6	-74.81	-60.53	-57.735	-68.572	-62.89	-70.586	-69.27	-74.337	-79.561	-74.943	-73.877	-79.061	-78.502	-71.899
19.2	14.6	-76.833	-60.792	-63.436	-64.158	-68.638	-79.796	-81.542	-68.349	-79.427	-79.136	-77.362	-79.061	-75.403	-68.578
19.2	14.6	-78.221	-62.108	-68.38	-74.879	-57.971	-80.003	-73.647	-76.047	-78.277	-86.071	-80.108	-80.595	-78.706	-76.055
19.2	14.6	-66.746	-67.341	-56.556	-56.26	-68.384	-69.392	-66.537	-71.297	-78.247	-85.913	-72.482	-84.709	-81.143	-66.383
19.2	14.6	-77.201	-63.478	-58.09	-69.139	-71.407	-79.871	-71.168	-76.378	-82.61	-76.333	-83.948	-72.007	-93.478	-73.119
18.2	14.6	-73.663	-67.057	-55.301	-59.657	-68.395	-77.384	-78.735	-72.118	-71.932	-79.181	-84.467	-72.184	-81.118	-70.137
18.2	14.6	-82.424	-65.195	-64.104	-66.453	-57.254	-76.656	-75.369	-76.982	-72.338	-76.06	-77.137	-83.633	-87.942	-75.787
18.2	14.6	-73.52	-59.435	-57.99	-56.984	-65.702	-80.203	-70.416	-78.393	-76.362	-71.854	-85.94	-79.084	-74.969	-78.342
18.2	14.6	-68.835	-63.631	-59.705	-66.424	-72.003	-81.694	-73.948	-74.111	-77.733	-72.665	-76.995	-72.56	-94.663	-69.263
18.2	14.6	-65.872	-66.604	-58.172	-64.912	-62.036	-83.759	-74.286	-75.004	-69.913	-68.908	-90.012	-79.438	-72.843	-65.542
18.2	14.6	-73.203	-59.61	-47.057	-60.539	-60.97	-66.844	-79.286	-83.76	-68.842	-78.157	-76.44	-74.573	-73.902	-88.235
18.2	14.6	-71.703	-71.048	-49.651	-60.246	-58.846	-74.551	-66.106	-73.322	-71.77	-76.285	-77.271	-83.434	-71.709	-87.249
18.2	14.6	-78.417	-63.822	-55.844	-66.757	-64.571	-65.524	-70.2	-86.042	-70.252	-89.159	-76.073	-71.84	-69.751	-67.246
18.2	14.6	-69.733	-63.478	-49.682	-60.549	-64.421	-66.355	-72.833	-74.09	-63.963	-71.977	-84.322	-73.532	-78.289	-68.793
18.2	14.6	-68.973	-59.267	-55.669	-61.133	-62.235	-71.884	-67.728	-72.964	-81.054	-72.998	-80.802	-76.782	-75.743	-76.134
17.2	14.6	-72.032	-60.36	-55.368	-62.893	-63.062	-73.865	-66.371	-72.808	-75.951	-74.192	-83.28	-65.137	-78.181	-81.927
17.2	14.6	-67.846	-65.835	-52.221	-60.989	-63.704	-70.435	-67.902	-77.349	-73.085	-88.495	-73.33	-81.625	-79.072	-71.917
17.2	14.6	-75.033	-61.413	-55.062	-57.534	-74.456	-66.983	-84.956	-71.469	-69.597	-72.87	-90.748	-78.376	-76.746	-72.052
17.2	14.6	-74.801	-59.223	-66.951	-70.145	-79.969	-67.161	-75.491	-84.315	-75.578	-82.75	-80.145	-69.395	-90.335	-83.572
17.2	14.6	-72.619	-71.147	-57.3	-68.504	-62.395	-72.988	-63.316	-73.176	-71.732	-75.481	-79.047	-68	-80.544	-68.087
17.2	14.6	-74.684	-65.398	-59.647	-83.607	-57.809	-74.24	-67.822	-69.901	-85.697	-73.667	-78.109	-73.052	-81.218	-73.342
17.2	14.6	-77.793	-57.663	-45.236	-71.622	-57.052	-80.218	-73.49	-78.27	-77.457	-74.77	-81.943	-76.705	-76.226	-77.075
17.2	14.6	-71.411	-65.563	-54.514	-60.529	-71.938	-71.456	-66.911	-82.596	-71.332	-80.6	-84.111	-74.982	-89.519	-78.721
17.2	14.6	-75.706	-66.52	-56.515	-62.885	-74.926	-72.618	-73.233	-78.588	-70.945	-77.607	-74.764	-72.768	-89.781	-78.564
17.2	14.6	-88.911	-64.398	-56.032	-57.018	-63.533	-79.719	-80.846	-76.955	-93.79	-71.164	-84.96	-71.558	-78.716	-70.092
16.2	14.6	-73.714	-65.542	-52.425	-62.009	-62.98	-76.548	-71.287	-72.412	-84.749	-69.043	-86.34	-78.774	-72.06	-73.367
16.2	14.6	-73.409	-61.586	-60.313	-60.152	-59.718	-69.083	-69.951	-77.048	-70.328	-71.254	-86.34	-76.231	-73.528	-71.647
16.2	14.6	-78.065	-68.784	-66.161	-67.236	-68.286	-69.899	-71.109	-72.849	-73.942	-77.474	-78.973	-81.411	-73.826	-66.991
16.2	14.6	-70.346	-58.779	-54.173	-64.882	-59.166	-65.323	-80.108	-78.925	-70.02	-76	-80.277	-74.86	-71.937	-65.671
16.2	14.6	-72.171	-74.583	-60.263	-69.347	-56.142	-76.489	-68.188	-78.065	-73.427	-74.247	-90.554	-74.041	-75.513	-68.896
16.2	14.6	-77.183	-62.504	-57.161	-64.836	-57.854	-66.25	-66.945	-73.972	-73.155	-74.175	-91.881	-80.59	-68.38	-70.192
16.2	14.6	-74.438	-60.302	-50.336	-62.518	-60.692	-68.306	-80.268	-77.735	-83.084	-67.39	-76.055	-75.679	-92.936	-68.463
16.2	14.6	-75.886	-66.211	-49.5	-62.192	-61.947	-62.546	-85.955	-70.976	-83.541	-71.642	-79.884	-74.076	-87.171	-77.071
16.2	14.6	-73.138	-59.442	-69.3	-68.928	-77.324	-83.266	-93.154	-73.878	-68.804	-74.25	-89.174	-72.069	-83.31	-82.12
16.2	14.6	-74.643	-73.354	-70.583	-61.583	-69.453	-62.327	-69.647	-84.794	-70.012	-72.896	-89.996	-74.312	-68.693	-72.181
15.2	14.6	-70.399	-73.106	-48.328	-60.696	-63.709	-71.16	-81.296	-75.578	-73.285	-68.112	-91.982	-68.925	-70.661	-74.091
15.2	14.6	-70.474	-62.206	-63.991	-58.774	-62.32	-72.499	-73.354	-70.359	-76.319	-87.767	-79.757	-71.64	-68.095	-76.459
15.2	14.6	-72.105	-60.528	-50.375	-59.041	-66.358	-70.019	-73.773	-74.499	-72.656	-77.834	-87.116	-77.702	-75.733	-71.241
15.2	14.6	-76.949	-80.621	-57.519	-60.994	-65.604	-74.539	-79.451	-91.623	-68.38	-82.765	-84.717	-69.555	-73.815	-79.581
15.2	14.6	-71.248	-73.809	-54.585	-56.316	-63.962	-70.308	-84.903	-77.668	-72.53	-73.317	-77.689	-79.61	-68.364	-89.346
15.2	14.6	-72.355	-65.116	-53.946	-65.43	-62.323	-69.761	-72.105	-73.828	-71.406	-67.223	-75.679	-76.002	-83.628	-77.244
15.2	14.6	-75.516	-63.316	-55.411	-70.74	-65.295	-62.953	-77.638	-76.819	-73.217	-72.068	-79.6	-75.359	-78.136	-79.365
15.2	14.6	-68.957	-56.579	-55.604	-82.28	-53.843	-65.83	-90.131	-79.821	-79.82	-72.103	-94.059	-74.218	-71.26	-77.763
15.2	14.6	-68.95	-73.451	-77.904	-66.902	-68.09	-68.18	-83.711	-72.605	-80.11	-73.749	-85.208	-82.553	-69.044	-71.951
15.2	14.6	-83.436	-62.566	-63.934	-57.128	-65.038	-66.465	-70.904	-84.552	-68.549	-75.351	-84.51	-78.916	-69.574	-72.791
14.2	14.6	-81.237	-59.056	-71.03	-62.192	-66.143	-67.731	-69.312	-83.129	-78.316	-78.92	-80.508	-79.467	-76.264	-67.369
14.2	14.6	-71.397	-66.286	-54.096	-59.481	-62.682	-66.956	-66.588	-80.394	-77.576	-73.998	-89.029	-79.467	-74.304	-73.816
14.2	14.6	-68.656	-60.135	-53.461	-55.881	-60.912	-66.689	-70.502	-77.249	-79.685	-73.018	-83.131	-81.237	-87.797	-66.766
14.2	14.6	-81.437	-61.38	-77.259	-61.4	-62.664	-69.988	-69.051	-71.481	-78.735	-71.806	-72.937	-82.45	-87.797	-68.804
14.2	14.6	-76.933	-62.901	-53.5	-61.443	-74.418	-75.242	-68.729	-85.563	-77.637	-74.529	-73.349	-87.614	-76.638	-66.47
14.2	14.6	-74.554	-64.822	-53.276	-62.179	-58.996	-67.385	-76.921	-85.742	-75.047	-79.029	-70.619	-88.018	-75.774	-69.551
14.2	14.6	-73.152	-59.504	-51.244	-63.195	-62.203	-64.67	-82.231	-75.983	-73.613	-71.458	-94.613	-77.515	-78.897	-67.789
14.2	14.6	-69.829	-63.034	-58.202	-63.986	-60	-69.742	-73.88	-70.602	-76.628	-71.733	-76.485	-84.306	-72.269	-68.58
14.2	14.6	-86.566	-69.291	-64.131	-64.298	-63.212	-71.636	-72.61	-83.716	-84.846	-77.458	-76.643	-89.815	-68.153	-70.888
14.2	14.6	-78.921	-57.594	-55.435	-65.106	-76.074	-74.441	-78.39	-74.131	-72.616	-74.43	-77.987	-78.797	-76.373	-70.393
13.2	14.6	-68.777	-62.008	-59.071	-55.102	-65.595	-75.888	-74.985	-70.515	-70.807	-73.463	-74.661	-72.981	-68.777	-66.456
13.2	14.6	-69.276	-65.108	-56.215	-65.701	-64.135	-65.162	-75.441	-75.922	-70.768	-82.014	-72.378	-78.05	-82.549	-75.715
13.2	14.6	-83.431	-62.172	-51.017	-56.747	-63.396	-63.958	-84.595	-70.436	-80.283	-83.86	-71.502	-78.05	-66.345	-71.183
13.2	14.6	-82.773	-67.256	-53.959	-56.403	-65.903	-74.814	-70.966	-75	-70.716	-74.237	-77.44	-73.084	-78.102	-72.094
13.2	14.6	-72.206	-66.38	-51.786	-56.99	-64.507	-68.736	-70.633	-90	-68.194	-94.136	-80.069	-77.037	-72.459	-76.9
13.2	14.6	-75.04	-60.545	-56.439	-60.296	-73.709	-74.818	-68.969	-78.656	-74.116	-86.292	-79.087	-84.788	-68.578	-75.184
13.2	14.6	-82.919	-64.811	-51.915	-60.698	-70.964	-73.61	-65.813	-86.907	-78.973	-68.683	-81.54	-70.278	-70.156	-72.002
13.2	14.6	-84.635	-68.057	-55.063	-67.938	-62.943	-68.673	-81.432	-87.511	-74.067	-71.836	-77.925	-69.721	-70.882	-70.855
13.2	14.6	-69.381	-74.234	-58.607	-55.994	-63.417	-70.816	-66.732	-67.35	-77.143	-71.685	-77.889	-78.743	-82.266	-71.892
13.2	14.6	-74.718	-62.281	-56.859	-80.445	-73.909	-70.127	-79.874	-95.245	-79.427	-74.868	-82.176	-92.816	-86.132	-77.906
12.2	14.6	-71.03	-63.736	-58.198	-64.476	-58.678	-64.324	-65.5	-74.74	-74.51	-68.563	-77.971	-78.464	-71.502	-73.387
12.2	14.6	-76.26	-61.709	-57.507	-62.787	-66.144	-76.526	-74.569	-75.796	-77.876	-70.692	-77.243	-73.738	-66.151	-67.583
12.2	14.6	-77.567	-70.076	-50.838	-67.513	-75.172	-69.568	-89.45	-76.2	-84.887	-67.072	-81.969	-79.105	-73.135	-67.676
12.2	14.6	-73.415	-54.809	-55.589	-56.393	-67.464	-63.895	-73.882	-74.062	-95.602	-72.226	-83.946	-71.249	-70.035	-69.445
12.2	14.6	-79.359	-62.264	-58.404	-66.558	-74.117	-72.75	-68.731	-80.34	-94.413	-82.988	-72.705	-74.777	-75.529	-65.872
12.2	14.6	-81.434	-63.87	-63.927	-59.763	-68.684	-68.482	-66.11	-76.263	-83.373	-79.773	-88.113	-78.343	-76.423	-74.768
12.2	14.6	-68.876	-61.859	-50.458	-56.866	-59.902	-67.359	-74.082	-75.131	-91.648	-76.224	-76.854	-77.945	-69.456	-80.062
12.2	14.6	-77.172	-70.293	-52.784	-62.893	-62.886	-68.694	-70.042	-75.918	-74.319	-73.144	-73.432	-78.156	-73.434	-68.184
12.2	14.6	-77.892	-64.411	-53.385	-53.58	-64.601	-71.233	-73.436	-83.304	-72.584	-83.97	-74.37	-75.492	-72.906	-67.406
12.2	14.6	-68.205	-63.706	-64.87	-64.4	-61.223	-65.022	-76.238	-69.49	-79.591	-74.74	-77.259	-76.357	-72.444	-69.127
11.2	14.6	-71.867	-66.722	-58.854	-55.577	-60.219	-73.156	-87.542	-75.569	-75.619	-79.115	-76.071	-75.992	-68.932	-78.986
11.2	14.6	-70.752	-64.822	-57.876	-60.552	-67.582	-76.787	-80.589	-76.933	-69.628	-71.223	-79.349	-78.088	-74.734	-84.956
11.2	14.6	-87.245	-86.715	-55.969	-62.101	-65.436	-72.868	-66.071	-73.174	-72.167	-91.742	-77.181	-72.14	-74.43	-71.632
11.2	14.6	-82.637	-76.438	-59.165	-60.448	-66.131	-80.222	-74.223	-76.568	-77.171	-76.41	-79.024	-78.467	-70.977	-67.207
11.2	14.6	-78.224	-78.751	-66.588	-58.329	-74.974	-71.388	-68.136	-78.938	-90.047	-77.623	-71.507	-79.501	-86.288	-69.402
11.2	14.6	-70.728	-68.553	-53.56	-53.586	-78.138	-71.834	-71.375	-84.998	-92.024	-83.482	-71.807	-73.783	-72.63	-71.288
11.2	14.6	-81.72	-69.275	-60.888	-60.093	-57.599	-70.888	-71.52	-77.414	-77.101	-83.008	-76.625	-77.869	-71.001	-72.581
11.2	14.6	-76.724	-66.805	-56.556	-60.251	-62.692	-83.104	-74.846	-78.081	-81.685	-80.219	-77.368	-92.178	-76.645	-83.419
11.2	14.6	-68.303	-67.839	-56.8	-71.283	-70.677	-69.994	-69.151	-84.186	-79.461	-80.024	-78.457	-81.588	-73.538	-67.032
11.2	14.6	-75.229	-68.221	-58.254	-62.959	-74.151	-68.952	-71.454	-67.98	-69.977	-75.261	-86.299	-84.98	-86.403	-77.999
10.2	14.6	-71.894	-67.027	-58.446	-58.847	-75.017	-64.849	-70.563	-88.464	-70.74	-74.17	-78.066	-78.313	-69.265	-81.243
10.2	14.6	-71.894	-67.178	-54.129	-65.273	-57.985	-66.724	-68.182	-78.014	-68.862	-70.882	-84.175	-79.833	-71.066	-72.676
10.2	14.6	-76.153	-77.372	-56.015	-64.853	-64.084	-72.859	-80.505	-75.998	-70.21	-75.359	-75.327	-82.477	-86.674	-76.74
10.2	14.6	-77.743	-65.531	-54.542	-64.898	-71.686	-68.121	-68.606	-75.971	-81.72	-83.101	-78.776	-82.292	-71.099	-70.601
10.2	14.6	-81.993	-63.617	-53.45	-61.454	-63.665	-64.769	-71.352	-72.659	-67.586	-86.429	-79.424	-78.104	-69.283	-73.55
10.2	14.6	-74.756	-57.902	-59.669	-71.257	-65.551	-74.531	-71.352	-81.107	-72.494	-80.33	-77.759	-86.937	-73.078	-81.783
10.2	14.6	-90.413	-64.27	-58.511	-65.004	-58.666	-73.77	-71.966	-83.034	-89.504	-79.854	-78.194	-82.696	-84.016	-73.33
10.2	14.6	-82.581	-72.101	-59.374	-64.99	-61.048	-73.437	-86.628	-74.29	-74.467	-83.813	-83.668	-81.742	-81.176	-72.956
10.2	14.6	-73.264	-68.639	-52.996	-58.181	-65.236	-59.885	-89.544	-76.14	-74.124	-73.375	-78.217	-84.529	-89.827	-77.428
10.2	14.6	-71.281	-64.918	-52.054	-78.665	-68.313	-71.927	-70.493	-79.436	-70.228	-70.616	-72.54	-82.313	-80.258	-78.832
10.2	13.6	-72.707	-62.536	-61.203	-59.919	-65.436	-78.174	-74.14	-75.321	-70.822	-71.986	-79.192	-84.349	-81.776	-72.308
10.2	13.6	-70.896	-61.882	-54.458	-63.385	-61.567	-65.038	-76.744	-97.693	-79.459	-71.957	-78.986	-88.784	-67.954	-68.72
10.2	13.6	-85.035	-72.819	-58.829	-60.129	-71.265	-81.04	-71.714	-75.649	-78.425	-79.636	-69.268	-83.343	-68.232	-64.536
10.2	13.6	-82.204	-61.956	-54.502	-61.189	-62.295	-63.45	-68.391	-75.303	-84.442	-91.332	-82.16	-85.549	-72.68	-73.971
10.2	13.6	-73.753	-64.166	-55.888	-66.74	-63.185	-69.958	-71.917	-72.911	-75.664	-74.28	-76.39	-83.698	-71.275	-70.333
10.2	13.6	-72.142	-71.871	-57.951	-58.004	-68.003	-78.724	-79.234	-76.503	-80.099	-74.858	-77.996	-81.437	-76.114	-74.347
10.2	13.6	-80.078	-71.034	-54.719	-54.912	-75.002	-66.552	-72.04	-74.179	-73.395	-74.626	-87.634	-81.437	-74.595	-70.385
10.2	13.6	-69.137	-70.974	-62.58	-59.698	-61.632	-69.542	-74.829	-73.104	-71.238	-74.528	-78.574	-92.161	-66.378	-72.054
10.2	13.6	-70.17	-74.419	-55.182	-57.342	-67.174	-69.233	-71.041	-77.57	-70.391	-82.688	-77.384	-81.246	-76.935	-75.099
10.2	13.6	-70.658	-63.032	-58.919	-73.519	-59.529	-70.667	-67.967	-78.325	-67.554	-73.452	-77.839	-81.246	-69.571	-66.828
11.2	13.6	-72.582	-66.39	-63.011	-54.759	-62.202	-67.606	-65.279	-80.322	-75.959	-76.119	-86.949	-82.982	-67.918	-79.61
11.2	13.6	-75.538	-60.36	-54.718	-56.887	-66.81	-73.3	-84.187	-74.539	-68.87	-66.665	-85.404	-73.36	-69.67	-73.43
11.2	13.6	-79.618	-59.856	-60.408	-59.886	-87.959	-68.022	-67.235	-83.799	-85.1	-73.401	-73.237	-80.359	-74.055	-71.184
11.2	13.6	-85.477	-66.264	-56.753	-55.924	-74.004	-75.981	-70.334	-73.057	-71.06	-85.189	-77.034	-75.165	-79.855	-71.394
11.2	13.6	-71.779	-63.664	-48.975	-57.42	-65.733	-76.494	-67.878	-77.785	-72.396	-80.581	-77.113	-81.312	-74.964	-81.695
11.2	13.6	-73.27	-66.536	-66.709	-58.639	-59.155	-87.977	-70.778	-79.278	-71.021	-70.763	-72.22	-91.442	-79.56	-74.387
11.2	13.6	-76.876	-68.367	-59.029	-60.497	-67.063	-92.578	-69.365	-75.555	-67.133	-76.671	-84.856	-82.568	-73.522	-77.813
11.2	13.6	-76.489	-77.03	-54.129	-62.773	-61.666	-70.507	-83.576	-69.978	-73.228	-70.742	-74.625	-74.789	-74.486	-72.157
11.2	13.6	-75.938	-70.239	-56.213	-63.78	-69.26	-70.478	-68.687	-68.975	-79.411	-75.067	-95.877	-80.95	-68.589	-68.589
11.2	13.6	-80.252	-67.029	-60.834	-55.668	-59.494	-68.87	-68.945	-82.123	-77.795	-67.214	-70.56	-88.549	-84.843	-91.1
12.2	13.6	-81.316	-67.689	-50.054	-58.414	-66.316	-67.496	-75.938	-77.138	-76.731	-85.753	-74.491	-81.387	-66.341	-73.666
12.2	13.6	-74.43	-66.795	-54.114	-60.454	-60.669	-65.734	-73.001	-76.029	-72.197	-74.811	-71.857	-80.724	-69.681	-77.696
12.2	13.6	-69.86	-78.364	-60.478	-68.401	-63.948	-75.673	-70.57	-73.683	-72.972	-79.362	-75.708	-78.796	-71.554	-68.395
12.2	13.6	-74.566	-72.267	-59.127	-56.816	-59.255	-71.128	-73.461	-73.688	-75.386	-81.891	-75.779	-78.452	-76.541	-75.888
12.2	13.6	-80.043	-67.194	-62.776	-60.398	-67.463	-71.247	-71.566	-84.017	-69.315	-75.423	-75.469	-77.22	-75.098	-72.61
12.2	13.6	-78.656	-68.502	-52.304	-57.477	-65.402	-78.417	-76.163	-85.566	-78.48	-85.557	-70.984	-76.457	-69.509	-67.549
12.2	13.6	-74.645	-67.071	-52.998	-58.633	-61.633	-70.379	-67.327	-78.095	-83.926	-74.825	-71.007	-79.214	-69.08	-70.945
12.2	13.6	-75.659	-60.869	-68.014	-60.809	-66.403	-69.769	-73.608	-70.488	-89.371	-82.767	-84.341	-72.027	-72.591	-82.904
12.2	13.6	-76.943	-64.6	-52.034	-61.557	-63.446	-66.449	-77.315	-78.11	-74.517	-79.998	-71.805	-79.984	-70.462	-69.176
12.2	13.6	-87.622	-66.536	-51.521	-61.534	-71.518	-71.204	-70.512	-81.828	-75.857	-76.133	-77.492	-68.948	-70.355	-72.75
13.2	13.6	-83.605	-71.374	-59.041	-62.085	-71.951	-81.008	-75.129	-72.97	-81.273	-73.627	-72.124	-82.182	-88.449	-71.231
13.2	13.6	-71.089	-69.185	-53.233	-62.816	-65.763	-75.061	-72.686	-76.614	-90.192	-81.819	-84.756	-77.789	-75.713	-78.502
13.2	13.6	-70.664	-75.286	-62.24	-62.857	-64.205	-77.297	-81.258	-72.702	-80.408	-78.813	-73.743	-84.532	-75.6	-66.65
13.2	13.6	-69.377	-60.323	-58.214	-63.836	-66.178	-72.407	-76.949	-73.158	-73.298	-81.419	-93.919	-78.899	-74.141	-75.947
13.2	13.6	-73.687	-64.023	-58.811	-69.146	-59.602	-74.83	-76.519	-79.601	-74.795	-75.412	-85.839	-84.605	-71.985	-74.058
13.2	13.6	-71.792	-57.63	-56.808	-71.574	-61.587	-67.242	-67.132	-74.145	-76.8	-76.293	-75.414	-79.889	-70.823	-73.889
13.2	13.6	-74.126	-64.86	-55.317	-58.555	-70.916	-68.736	-73.467	-74.441	-76.944	-83.187	-82.99	-71.131	-73.413	-75.806
13.2	13.6	-78.275	-65.85	-57.177	-61.885	-65.124	-64.751	-78.712	-74.559	-74.787	-77.522	-78.654	-79.322	-73.176	-76.143
13.2	13.6	-71.773	-65.586	-57.16	-62.247	-65.994	-69.199	-71.583	-78.246	-75.985	-76.29	-76.361	-74.987	-82.918	-73.377
13.2	13.6	-74.383	-70.115	-53.441	-62.587	-67.914	-73.53	-72.673	-76.014	-89.244	-77.134	-81.449	-80.252	-70.916	-69.494
14.2	13.6	-69.161	-70.618	-58.476	-66.202	-69.431	-65.878	-73.276	-83.743	-67.826	-81.377	-73.712	-75.211	-87.321	-81.017
14.2	13.6	-68.698	-58.546	-50.21	-55.608	-64.212	-78.047	-68.966	-80.732	-88.561	-69.348	-80.956	-77.68	-78.514	-72.019
14.2	13.6	-79.979	-67.885	-56.325	-64.573	-63.588	-66.826	-66.071	-72.478	-75.785	-76.78	-85.025	-71.011	-81.75	-82.404
14.2	13.6	-72.339	-60.521	-61.702	-57.933	-62.247	-64.559	-69.374	-83.308	-76.568	-80.382	-69.855	-72.247	-71.092	-87.349
14.2	13.6	-75.989	-68.032	-56.383	-64.119	-60.359	-70.091	-67.011	-80.746	-78.555	-70.337	-86.984	-71.578	-69.767	-74.892
14.2	13.6	-68.377	-68.424	-56.224	-61.645	-64.574	-72.996	-72.839	-73.666	-66.978	-84.056	-83.279	-81.543	-79.045	-78.088
14.2	13.6	-71.244	-62.199	-56.91	-65.995	-71.384	-67.635	-66.656	-80.31	-81.148	-81.039	-70.276	-78.328	-71.269	-75.87
14.2	13.6	-66.075	-63.396	-56.447	-65.133	-68.969	-67.616	-71.702	-81.841	-70.413	-78.264	-72.974	-76.559	-78.304	-71.298
14.2	13.6	-84.185	-76.05	-56.199	-66.857	-59.097	-64.537	-73.955	-82.815	-70.618	-77.052	-82.967	-81.086	-72.107	-77.713
14.2	13.6	-70.316	-77.248	-48.592	-72.142	-67.729	-68.81	-72.078	-74.065	-70.161	-70.116	-77.302	-75.632	-72.769	-77.809
15.2	13.6	-63.593	-87.519	-59.82	-62.569	-71.154	-75.119	-82.924	-69.022	-69.511	-68.57	-81.573	-83.316	-73.891	-68.005
15.2	13.6	-75.91	-65.381	-53.986	-63.706	-71.499	-74.346	-79.16	-69.099	-76.462	-67.6	-88.821	-82.483	-69.466	-74.063
15.2	13.6	-74.532	-64.744	-60.106	-76.427	-63.117	-76.726	-81.055	-75.856	-71.419	-77.343	-77.311	-73.501	-78.635	-84.58
15.2	13.6	-70.92	-61.738	-57.473	-70.43	-56.535	-66.957	-82.819	-68.045	-70.02	-69.657	-80.528	-69.446	-70.42	-71.165
15.2	13.6	-73.567	-64.979	-58.711	-54.632	-64.053	-62.891	-79.646	-73.033	-79.327	-72.787	-83.137	-67.929	-75.763	-85.344
15.2	13.6	-73.975	-61.152	-52.069	-65.88	-72.243	-66.599	-74.324	-76.088	-77.832	-75.836	-81.224	-81.039	-73.874	-71.934
15.2	13.6	-77.647	-62.391	-55.993	-63.71	-65.732	-63.158	-82.112	-73.835	-78.863	-73.352	-82.843	-83.389	-74.966	-70.384
15.2	13.6	-66.131	-60.198	-51.07	-60.459	-67.876	-78.395	-76.401	-69.292	-76.316	-78.236	-89.261	-75.04	-75.464	-76.779
15.2	13.6	-74.464	-68.579	-57.291	-64.099	-70.981	-76.356	-75.51	-68.45	-82.707	-74.724	-75.896	-76.373	-72.425	-75.942
15.2	13.6	-88.639	-62.526	-49.111	-62.727	-59.007	-63.655	-80.648	-69.21	-84.244	-77.892	-94.885	-79.695	-76.207	-69.961
16.2	13.6	-73.77	-59.182	-53.13	-63.023	-66.246	-74.672	-71.107	-78.273	-78.683	-74.066	-91.945	-71.252	-83.296	-80.317
16.2	13.6	-66.472	-72.336	-47.868	-70.269	-69.564	-75.99	-89.837	-74.62	-71.157	-82.563	-80.858	-67.071	-83.714	-78.221
16.2	13.6	-78.389	-59.193	-56.553	-59.004	-63.52	-64.228	-69.771	-79.363	-75.857	-71.368	-85.175	-69.097	-82.426	-82.093
16.2	13.6	-64.854	-55.61	-57.995	-55.246	-60.898	-66.963	-69.253	-83.336	-75.865	-71.517	-89.66	-80.993	-80.428	-79.403
16.2	13.6	-79.86	-60.332	-57.874	-74.146	-59.497	-77.126	-69.673	-92.706	-69.748	-77.082	-89.759	-67.278	-85.369	-71.767
16.2	13.6	-74.067	-58.862	-52.519	-66.657	-56.668	-72.952	-67.076	-87.449	-71.592	-73.437	-87.402	-71.243	-80.958	-78.433
16.2	13.6	-73.528	-55.726	-58.61	-62.835	-66.052	-70.44	-76.422	-75.97	-74.775	-75.117	-85.6	-76.51	-86.076	-76.535
16.2	13.6	-69.989	-57.479	-53.894	-64.607	-81.032	-69.424	-81.579	-73.027	-71.708	-75.915	-85.622	-83.731	-81.353	-77.056
16.2	13.6	-74.587	-63.439	-66.431	-59.656	-62.244	-66.43	-81.539	-80.607	-78.789	-75.227	-85.977	-74.443	-89.804	-72.884
16.2	13.6	-73.428	-68.645	-65.579	-64.776	-73.651	-69.273	-69.499	-80.14	-74.999	-74.021	-86.843	-80.057	-76.278	-77.332
17.2	13.6	-78.315	-59.93	-51.79	-61.684	-62.665	-75.112	-65.52	-72.416	-75.239	-71.629	-76.772	-73.638	-69.924	-69.775
17.2	13.6	-75.124	-60.866	-63.146	-67.664	-78.205	-65.813	-71.228	-75.939	-76.818	-72.697	-72.859	-71.665	-76.841	-68.699
17.2	13.6	-64.609	-64.171	-64.32	-63.516	-74.539	-72.549	-73.374	-74.991	-71.831	-70.041	-76.185	-68.415	-80.494	-70.241
17.2	13.6	-73.523	-63.632	-68.121	-62.024	-58.589	-73.491	-65.43	-71.676	-74.044	-73.681	-72.318	-74.707	-68.564	-71.277
17.2	13.6	-72.616	-62.481	-50.769	-56.947	-69.078	-72.186	-75.858	-86.737	-78.976	-70.542	-80.012	-96.33	-74.906	-67.791
17.2	13.6	-63.059	-62.892	-60.883	-68.979	-62.493	-68.792	-69.729	-85.788	-72.559	-74.351	-78.928	-82.671	-72.452	-76.174
17.2	13.6	-78.307	-64.878	-62.225	-79.216	-68.588	-69.522	-69.602	-81.937	-77.536	-71.242	-82.197	-74.545	-68.628	-66.516
17.2	13.6	-67.42	-66.254	-62.166	-56.697	-62.06	-69.162	-73.352	-71.953	-80.637	-78.179	-83.039	-72.625	-78.542	-67.418
17.2	13.6	-70.291	-63.484	-62.379	-76.366	-61.972	-73.317	-71.828	-84.577	-83.328	-88.427	-81.907	-74.677	-68.443	-75.354
17.2	13.6	-71.056	-68.927	-49.978	-64.739	-68.353	-71.558	-69.601	-72.985	-75.762	-70.798	-71.963	-71.608	-75.843	-64.888
18.2	13.6	-65.139	-76.904	-54.215	-70.701	-56.543	-83.222	-76.689	-82.986	-71.948	-87.305	-80.089	-90.425	-69.031	-63.97
18.2	13.6	-78.782	-55.677	-53.336	-67.825	-62.357	-81.235	-70.818	-74.368	-75.163	-75.836	-80.564	-68.075	-75.113	-74.316
18.2	13.6	-72.349	-59.223	-66.489	-70.787	-68.664	-76.782	-82.245	-73.159	-69.476	-74.362	-75.769	-75.909	-76.426	-74.619
18.2	13.6	-67.401	-75.454	-51.484	-59.374	-60.877	-85.972	-67.998	-76.085	-76.292	-77.652	-73.252	-73.411	-81.489	-68.518
18.2	13.6	-66.742	-62.725	-62.706	-57.502	-72.686	-67.021	-70.999	-88.47	-66.8	-72.365	-72.505	-73.373	-71.514	-72.157
18.2	13.6	-69.506	-59.675	-61.426	-71.693	-69.879	-76.791	-63.883	-73.187	-69.726	-69.737	-81.149	-73.284	-72.282	-63.195
18.2	13.6	-61.687	-57.235	-65.712	-62.344	-62.692	-84.689	-75.777	-82.861	-78.477	-67.583	-75.888	-68.775	-76.988	-65.109
18.2	13.6	-75.961	-68.494	-57.878	-62.117	-58.781	-89.383	-84.802	-77.992	-66.902	-78.68	-92.368	-75.505	-78.097	-67.066
18.2	13.6	-63.008	-78.969	-54.553	-63.504	-62.591	-78.412	-68.923	-77.366	-78.894	-75.537	-92.368	-74.877	-78.829	-70.131
18.2	13.6	-79.193	-60.349	-58.432	-57.048	-64.258	-74.715	-70.553	-74.993	-69.185	-77.882	-72.498	-84.863	-69.898	-68.87
19.2	13.6	-61.786	-68.361	-53.867	-57.502	-69.782	-66.199	-75.206	-72.762	-83.461	-70.297	-75.242	-85.2	-71.709	-66.003
19.2	13.6	-64.145	-63.917	-58.883	-69.572	-64.567	-67.749	-70.809	-80.772	-80.378	-87.395	-78.147	-91.732	-75.388	-74.681
19.2	13.6	-73.266	-66.378	-65.365	-58.258	-69.852	-75.041	-75.103	-80.224	-90.863	-75.589	-76.862	-81.414	-72.961	-65.791
19.2	13.6	-69.934	-61.371	-50.171	-77.589	-64.154	-73.615	-72.146	-71.64	-80.082	-69.717	-78.489	-96.528	-73.869	-72.619
19.2	13.6	-65.324	-68.322	-51.157	-63.964	-64.525	-70.663	-70.019	-84.427	-84.932	-75.183	-75.553	-78.141	-70.278	-75.474
19.2	13.6	-72.319	-60.361	-59.568	-57.231	-69.027	-68.442	-83.234	-79.047	-73.62	-69.178	-83.248	-93.279	-70.64	-73.378
19.2	13.6	-69.354	-61.363	-54.326	-63.088	-60.535	-66.8	-73.272	-72.826	-75.89	-75.059	-80.308	-94.307	-78.259	-69.445
19.2	13.6	-72.025	-59.936	-50.805	-71.591	-72.029	-62.473	-72.212	-75.957	-78.465	-78.982	-74.821	-87.838	-79.112	-65.41
19.2	13.6	-67.689	-61.764	-72.343	-76.271	-66.665	-70.618	-77.984	-71.579	-81.696	-72.367	-75.772	-86.948	-74.277	-66.581
19.2	13.6	-63.931	-62.971	-57.452	-62.064	-63.721	-77.807	-74.661	-79.287	-78.791	-75.267	-77.229	-87.974	-75.219	-80.964
20	13.6	-62.949	-60.119	-62.425	-64.949	-63.311	-68.798	-70.935	-71.907	-89.087	-77.455	-70.732	-70.47	-70.196	-78.725
20	13.6	-65.404	-58.508	-55.473	-69.068	-63.142	-71.21	-73.703	-82.558	-72.343	-88.558	-77.241	-76.781	-68.829	-69.488
20	13.6	-66.091	-60.464	-66.869	-72.037	-63.345	-66.599	-80.314	-77.002	-89.074	-73.269	-74.888	-70.183	-77.058	-79.847
20	13.6	-69.295	-57.766	-56.646	-73.142	-58.949	-67.375	-73.917	-80.903	-78.791	-77.122	-76.898	-71.371	-68.849	-64.634
20	13.6	-72.236	-62.622	-57.757	-57.874	-64.758	-71.48	-68.102	-72.964	-71.344	-78.247	-81.584	-78.704	-70.985	-71.897
20	13.6	-69.321	-65.939	-56.001	-65.907	-61.801	-70.132	-67.274	-72.187	-78.569	-87.686	-70.036	-73.136	-74.595	-68.588
20	13.6	-70.802	-65.067	-50.709	-65.21	-71.19	-71.676	-63.374	-74.047	-69.729	-76.483	-72.193	-70.184	-71.339	-63.378
20	13.6	-61.465	-62.435	-48.961	-72.081	-64.424	-69.792	-78.046	-70.54	-75.67	-82.184	-78.562	-88.617	-70.259	-66.789
20	13.6	-66.518	-65.978	-53.488	-73.527	-65.917	-75.38	-77.808	-76.666	-74.015	-71.691	-75.971	-80.194	-84.206	-65.556
20	13.6	-76.434	-55.78	-54.477	-61.236	-59.851	-63.037	-66.307	-74.285	-74.082	-79.9	-75.714	-73.742	-67.939	-70.443
21	13.6	-66.407	-56.31	-61.35	-67.372	-63.986	-62.587	-81.956	-70.145	-74.242	-65.68	-74.661	-75.286	-64.831	-69.126
21	13.6	-67.405	-55.914	-57.665	-69.181	-71.146	-73.467	-91.196	-84.174	-74.829	-72.323	-74.661	-91.495	-72.998	-78.215
21	13.6	-90.552	-58.764	-59.293	-69.018	-69.756	-73.696	-82.468	-81.385	-76.222	-68.819	-74.835	-75.213	-73.602	-67.313
21	13.6	-68.528	-56.804	-64.737	-65.313	-62.076	-69.461	-84.579	-80.939	-76.553	-80.957	-76.822	-84.619	-83.101	-74.621
21	13.6	-66.161	-58.054	-59.095	-65.978	-68.023	-72.615	-80.079	-72.147	-79.494	-72.412	-75.293	-85.706	-86.749	-75.337
21	13.6	-64.552	-62.439	-62.024	-77.036	-70.749	-70.962	-73.736	-81.815	-77.446	-74.337	-74.071	-79.365	-68	-72.383
21	13.6	-61.893	-61.109	-59.409	-63.073	-59.221	-65.602	-79.541	-70.787	-84.124	-78.313	-86.214	-80.066	-82.778	-69.867
21	13.6	-67.637	-68.841	-59.137	-64.201	-77.893	-70.297	-80.832	-92.274	-75.562	-80.874	-81.149	-83.667	-88.385	-70.081
21	13.6	-68.742	-59.072	-69.61	-66.022	-72.999	-69.076	-74.294	-82.179	-70.718	-77.174	-70.996	-72.013	-68.097	-69.423
21	13.6	-62.393	-58.971	-53.385	-60.661	-66.883	-66.967	-72.739	-74.61	-79.754	-86.122	-72.395	-73.993	-77.294	-69.681
22	13.6	-62.234	-55.243	-57.384	-63.919	-71.251	-70.501	-78.536	-90.29	-71.512	-77.434	-73.188	-77.021	-75.645	-70.606
22	13.6	-61.987	-54.529	-60.323	-57.578	-66.097	-68.91	-74.787	-88.27	-71.651	-82.694	-82.171	-74.817	-70.298	-68.841
22	13.6	-61.692	-67.702	-55.533	-68.755	-66.945	-63.396	-78.406	-72.943	-69.518	-74.832	-76.475	-73.944	-75.229	-63.515
22	13.6	-68.142	-63.442	-63.077	-65.595	-64.273	-62.129	-71.126	-85.913	-76.887	-76.374	-82.775	-74.353	-75.302	-69.639
22	13.6	-61.64	-59.043	-56.537	-72.537	-60.91	-76.812	-84.212	-77.245	-72.893	-73.927	-89.21	-69.599	-79.97	-75.039
22	13.6	-66.462	-60.439	-61.605	-60.102	-63.906	-67.782	-84.212	-82.303	-71.915	-77.488	-82.721	-76.996	-69.618	-63.009
22	13.6	-67.714	-67.7	-61.146	-60.574	-69.233	-66.614	-84.212	-77.865	-77.486	-71.609	-88.551	-82.961	-76.292	-76.844
22	13.6	-80.166	-57.049	-53.747	-64.848	-64.457	-67.866	-79.846	-77.087	-74.901	-75.077	-82.007	-86.818	-71.69	-63.862
22	13.6	-73.313	-57.821	-59.413	-69.238	-60.231	-66.604	-82.267	-77.617	-75.228	-83.605	-85.377	-73.913	-70.671	-89.889
22	13.6	-66.435	-58.944	-57.25	-60.759	-63.268	-72.795	-72.499	-77.821	-77.94	-82.605	-79.847	-76.129	-73.634	-74.447
23	13.6	-66.96	-63.389	-81.018	-65.732	-68.897	-79.144	-71.01	-78.119	-69.664	-91.424	-72.739	-70.262	-77.256	-70.739
23	13.6	-65.635	-60.46	-60.497	-64.281	-68.745	-70.768	-75.918	-78.607	-83.137	-72.552	-78.797	-73.386	-77.256	-78.118
23	13.6	-77.505	-62.25	-56.916	-70.417	-66.62	-84.486	-76.135	-71.906	-77.84	-73.734	-83.682	-67.723	-72.692	-67.046
23	13.6	-63.403	-67.938	-66.139	-69.938	-69.802	-66.374	-75.869	-73.445	-77.279	-71.095	-77.152	-69.814	-72.331	-70.329
23	13.6	-70.631	-53.237	-58.205	-60.424	-64.393	-85.495	-78.247	-92.291	-75.707	-71.095	-83.674	-76.204	-71.024	-65.441
23	13.6	-63.892	-67.858	-56.732	-66.039	-64.966	-69.268	-70.484	-69.121	-72.006	-73.148	-77.569	-71.268	-67.529	-62.131
23	13.6	-68.196	-64.515	-52.659	-76.468	-71.304	-65.72	-73.759	-85.487	-68.403	-78.108	-77.994	-74.495	-69.011	-75.647
23	13.6	-88.186	-68.733	-60.783	-73.215	-62.884	-78.771	-70.567	-77.341	-80.439	-72.073	-84.665	-81.318	-76.84	-74.295
23	13.6	-60.583	-60.337	-63.854	-63.629	-76.95	-78.5	-73.411	-73.53	-73.433	-76.185	-84.665	-77.478	-74.146	-79.869
23	13.6	-65.255	-66.785	-58.113	-61.148	-67.198	-79.137	-71.819	-78.2	-73.314	-80.716	-80.704	-74.62	-71.655	-67.479
24	13.6	-60.502	-59.553	-59.439	-62.141	-84.081	-71.093	-81.328	-73.619	-72.396	-75.724	-72.327	-70.259	-68.069	-66.111
24	13.6	-68.059	-55.112	-65.314	-73.362	-73.539	-74.202	-77.481	-69.775	-67.742	-76.904	-67.674	-69.945	-69.862	-61.87
24	13.6	-65.3	-64.562	-54.053	-70.098	-64.397	-78.891	-69.873	-77.229	-72.466	-69.55	-73.441	-85.923	-71.042	-71.149
24	13.6	-76.603	-55.194	-62.196	-59.962	-64.494	-70.767	-75.817	-70.958	-66.861	-75.844	-82.461	-72.435	-80.207	-72.91
24	13.6	-66.263	-60.137	-57.239	-70.43	-66.712	-70.431	-74.271	-71.256	-71.643	-71.313	-77.92	-71.091	-80.794	-75.912
24	13.6	-64.72	-60.124	-53.058	-69.188	-76.812	-66.422	-68.361	-76.06	-79.674	-71.642	-69.714	-72.861	-71.151	-67.046
24	13.6	-70.223	-66.161	-63.31	-73.891	-74.709	-66.715	-78.074	-72.733	-83.77	-72.53	-82.527	-74.566	-75.483	-63.424
24	13.6	-69.76	-59.517	-59.79	-68.671	-64.448	-78.916	-71.502	-77.799	-75.491	-70.618	-73.407	-71.595	-72.108	-68.922
24	13.6	-77.904	-65.292	-60.565	-65.553	-80.554	-73.883	-71.687	-72.008	-69.717	-71.235	-72.45	-81.642	-66.839	-72.075
24	13.6	-68.759	-59.229	-57.444	-61.527	-67.371	-73.029	-72.086	-85.621	-76.919	-74.684	-83.014	-71.634	-75.456	-69.951
25	13.6	-61.675	-54.75	-50.982	-69.725	-62.494	-70.143	-72.653	-82.209	-75.519	-77.25	-91.37	-79.343	-77.765	-67.618
25	13.6	-65.835	-72.66	-63.5	-66.747	-62.722	-73.097	-73.116	-79.497	-80.378	-72.222	-72.107	-82.352	-77.56	-63.077
25	13.6	-66.284	-63.067	-57.57	-60.668	-60.115	-68.163	-85.312	-87.324	-77.783	-82.6	-84.96	-84.25	-76.988	-66.068
25	13.6	-62.373	-63.938	-61.66	-64.334	-64.591	-76.963	-82.157	-76.159	-94.754	-78.578	-69.766	-88.386	-82.327	-67.876
25	13.6	-62.413	-64.659	-61.475	-64.038	-70.779	-81.085	-70.106	-80.69	-87.884	-75.851	-71.002	-90.375	-75.276	-64.599
25	13.6	-69.403	-67.924	-57.251	-65.997	-68.504	-67.28	-79.904	-80.817	-89.568	-79.978	-72.77	-78.519	-75.317	-73.454
25	13.6	-65.068	-56.674	-61.515	-71.94	-67.757	-77.831	-76.228	-83.994	-89.015	-77.652	-76.428	-94.963	-71.341	-76.519
25	13.6	-67.709	-54.044	-59.298	-76.823	-65.521	-74.474	-68.936	-78.614	-84.244	-72.253	-76.792	-80.094	-75.845	-69.728
25	13.6	-63.921	-61.08	-63.383	-64.061	-63.388	-83.188	-72.047	-80.072	-78.764	-69.69	-77.048	-87.855	-73.281	-63.923
25	13.6	-76.173	-56.581	-53.36	-69.013	-69.587	-77.965	-73.921	-77.013	-87.17	-75.007	-72.754	-80.437	-75.822	-75.128
26	13.6	-61.563	-56.218	-60.524	-64.615	-67.407	-66.239	-72.788	-72.457	-80.051	-70.54	-85.71	-87.491	-75.13	-72.882
26	13.6	-68.517	-56.468	-68.291	-70.173	-68.174	-68.613	-76.611	-79.573	-76.913	-74.261	-89.768	-67.81	-61.387	-69.159
26	13.6	-65.756	-58.232	-65.294	-63.409	-66.737	-72.817	-65.852	-74.04	-76.199	-70.83	-86.986	-82.768	-71.493	-70.309
26	13.6	-65.6	-74.618	-63.309	-70.639	-68.098	-63.381	-90.283	-76.284	-76.087	-76.971	-78.548	-83.687	-66.961	-75.83
26	13.6	-72.337	-60.401	-60.67	-69.55	-72.64	-68.312	-66.078	-76.642	-85.472	-70.041	-81.985	-77.673	-75.455	-71.39
26	13.6	-79.796	-57.115	-67.526	-74.903	-69.278	-77.411	-78.844	-81.028	-81.878	-81.282	-95.14	-71.737	-70.357	-77.116
26	13.6	-68.796	-54.68	-82.776	-69.893	-62.54	-67.741	-78.032	-92.126	-77.283	-72.709	-95.14	-77.787	-69.178	-77.149
26	13.6	-62.326	-66.118	-66.966	-65.688	-67.952	-72.025	-77.338	-74.705	-92.456	-79.471	-83.828	-68.984	-69.672	-84.052
26	13.6	-69.49	-52.5	-60.359	-76.006	-72.382	-68.244	-86.361	-89.585	-77.735	-71.37	-77.481	-76.257	-71.803	-83.394
26	13.6	-61.644	-56.803	-64.552	-75.608	-66.098	-71.635	-76.418	-75.973	-77.735	-80.918	-85.426	-68.823	-71.178	-72.374
27	13.6	-61.838	-54.661	-63.338	-74.987	-66.783	-69.282	-77.785	-74.448	-69.442	-75.571	-92.338	-75.734	-73.245	-65.986
27	13.6	-70.86	-57.831	-62.601	-69.294	-72.421	-63.762	-81.013	-88.809	-74.137	-77.577	-76.416	-68.529	-77.61	-67.301
27	13.6	-66.522	-57.938	-60.689	-63.305	-71.642	-68.111	-73.748	-72.708	-80.462	-72.251	-74.199	-73.289	-71.151	-65.702
27	13.6	-72.703	-54.329	-65.182	-69.474	-76.608	-69.387	-81.822	-66.85	-73.445	-78.735	-77.782	-67.705	-65.96	-64.657
27	13.6	-63.44	-54.015	-58.31	-81.494	-67.278	-66.041	-69.953	-77.398	-76.881	-73.053	-77.549	-80.961	-67.294	-62.17
27	13.6	-78.52	-60.168	-58.294	-78.26	-67.803	-75.206	-74.619	-74.391	-78.007	-84.511	-78.583	-70.326	-76.688	-67.875
27	13.6	-71.686	-63.995	-60.547	-69.514	-75.57	-73.737	-64.763	-72.21	-77.851	-71.039	-78.126	-72.481	-74.285	-73.283
27	13.6	-61.507	-64.975	-62.354	-62.29	-70.109	-69.087	-67.202	-74.069	-78.734	-74.348	-73.474	-74.596	-75.062	-64.028
27	13.6	-70.613	-58.506	-55.62	-65.789	-66.541	-68.88	-74.822	-71.568	-69.049	-77.64	-75.343	-68.811	-68.475	-67.465
27	13.6	-65.396	-64.986	-60.506	-71.198	-78.745	-70.807	-72.915	-97.353	-75.551	-69.21	-79.253	-79.463	-71.987	-67.465
28	13.6	-61.264	-67.991	-68.618	-72.408	-72.106	-72.318	-78.864	-74.125	-79.997	-80.132	-73.1	-91.987	-79.377	-65.874
28	13.6	-73.658	-68.563	-65.072	-72.268	-70.808	-72.998	-71.231	-74.382	-85.375	-73.018	-74.94	-73.41	-76.828	-75.81
28	13.6	-84.066	-78.048	-67.063	-69.245	-73.48	-74.697	-83.376	-83.92	-85.222	-74.755	-75.721	-84.995	-80.704	-69.257
28	13.6	-64.683	-59.224	-60.5	-65.772	-71.963	-70.978	-65.643	-73.862	-72.071	-80.068	-74.49	-78.373	-76.604	-67.511
28	13.6	-63.252	-55.999	-65.265	-59.739	-62.71	-66.94	-71.699	-87.75	-78.372	-73.554	-76.933	-74.433	-80.545	-63.643
28	13.6	-66.883	-60.336	-64.163	-67.799	-62.449	-70.393	-68.184	-85.127	-76.328	-75.579	-73.485	-82.343	-71.014	-69.113
28	13.6	-59.775	-63.279	-59.839	-65.417	-69.666	-76.673	-75.16	-74.213	-80.072	-73.067	-78.846	-74.772	-71.727	-69.344
28	13.6	-59.694	-56.772	-62.571	-65.538	-76.086	-68.608	-69.767	-76.359	-75.171	-82.674	-72.908	-93.424	-81.733	-72.092
28	13.6	-61.5	-55.864	-59.827	-77.516	-67.228	-70.779	-70.694	-84.195	-74.509	-78.323	-72.608	-71.582	-67.839	-69.738
28	13.6	-63.852	-64.853	-55.712	-65.458	-72.133	-73.645	-77.483	-83.137	-70.181	-74.085	-81.395	-71.735	-67.75	-76.1
29	13.6	-69.551	-54.603	-62.217	-71.276	-67.452	-74.842	-69.982	-70.288	-75.181	-67.12	-72.355	-81.273	-79.449	-73.574
29	13.6	-72.375	-60.912	-63.82	-72.263	-66.457	-85.424	-79.344	-74.634	-85.871	-70.695	-74.388	-76.275	-71.347	-77.513
29	13.6	-66.586	-72.044	-57.699	-68.153	-64.639	-71.779	-75.745	-72.186	-78.984	-73.095	-81.723	-71.802	-65.383	-70.208
29	13.6	-61.058	-51.74	-57.513	-73.354	-68.358	-70.415	-72.345	-72.363	-85.576	-75.176	-88.357	-76.957	-76.703	-66.316
29	13.6	-64.382	-54.103	-66.144	-70.544	-61.183	-74.764	-70.615	-75.852	-84.686	-74.112	-79.196	-72.704	-78.227	-72.418
29	13.6	-60.454	-56.417	-69.323	-65.272	-67.222	-75.075	-81.337	-70.374	-74.559	-71.95	-78.101	-86.231	-76.228	-67.947
29	13.6	-65.329	-62.524	-73.121	-78.201	-74.586	-68.88	-72.173	-72.234	-68.031	-66.598	-69.255	-78.359	-70.358	-68.565
29	13.6	-72.899	-53.958	-58.759	-63.677	-78.445	-68.691	-70.689	-73.653	-80.702	-73.441	-74.367	-84.865	-93.064	-64.216
29	13.6	-59.33	-63.565	-65.547	-68.448	-67.09	-74.094	-73.5	-78.106	-73.599	-76.31	-77.202	-81.915	-94.093	-63.154
29	13.6	-63.445	-56.038	-67.932	-63.322	-62.901	-69.889	-76.268	-77.396	-79.102	-77.388	-75.734	-82.234	-78.556	-65.652
29	14.6	-59.631	-62.685	-67.176	-61.224	-65.212	-76.938	-70.133	-77.48	-71.377	-76.984	-74.515	-69.316	-66.257	-66.187
29	14.6	-61.628	-59.752	-59.901	-65.055	-61.498	-65.546	-86.013	-71.001	-73.306	-76.651	-72.48	-81.17	-70.319	-75.264
29	14.6	-77.177	-50.352	-75.108	-70.39	-63.803	-67.752	-79.483	-77.496	-71.591	-75.198	-82.529	-83.943	-74.383	-71.376
29	14.6	-63.962	-60.8	-60.935	-64.566	-75.408	-70.695	-71.581	-86.443	-78.123	-73.087	-81.556	-68.283	-79.101	-63.566
29	14.6	-65.274	-58.336	-62.333	-62.797	-64.739	-77.352	-68.358	-73.077	-74.78	-77.389	-81.024	-72.763	-73.063	-74.709
29	14.6	-67.482	-61.305	-63.024	-68.88	-70.931	-82.335	-80	-72.345	-79.752	-67.516	-69.902	-79.054	-70.765	-66.722
29	14.6	-70.605	-65.489	-64.989	-67.448	-67.385	-72.444	-81.64	-67.226	-79.725	-77.305	-79.729	-76.794	-65.647	-67.047
29	14.6	-65.777	-56.783	-65.531	-69.651	-65.249	-69.896	-76.866	-89.312	-89.889	-91.952	-79.046	-73.899	-68.352	-69.924
29	14.6	-62.12	-56.515	-67.74	-67.457	-79.223	-74.756	-77.246	-92.877	-79.887	-68.974	-78.943	-82.613	-69.855	-64.096
29	14.6	-74.479	-55.809	-64.492	-68.768	-82.188	-88.908	-68.785	-70.016	-86.385	-67.13	-86.793	-71.03	-66.816	-65.58
28	14.6	-70.567	-51.3	-67.477	-64.213	-63.064	-66.721	-68.694	-71.395	-71.278	-80.987	-75.9	-70.241	-74.974	-62.536
28	14.6	-66.709	-49.754	-62.966	-66.318	-64.591	-77.561	-70.669	-71.318	-86.516	-79.046	-97.811	-79.854	-69.368	-68.951
28	14.6	-62.576	-49.706	-63.955	-62.84	-72.317	-77.773	-68.467	-73.066	-73.392	-88.877	-73.621	-81.184	-76.899	-67.871
28	14.6	-66.449	-54.783	-81.224	-60.911	-67.739	-65.017	-66.449	-75.952	-69.796	-80.498	-76.971	-81.097	-81.081	-68.29
28	14.6	-65.231	-57.468	-58.167	-72.64	-75.467	-73.29	-65.176	-70.692	-73.201	-82.787	-75.002	-81.662	-81.081	-61.949
28	14.6	-70.463	-63.206	-70.054	-72.069	-64.845	-82.691	-72.81	-72.663	-72.658	-76.582	-76.944	-79.132	-79.895	-69.577
28	14.6	-67.434	-67.085	-51.651	-71.3	-66.857	-69.425	-80.465	-72.709	-74.814	-73.287	-79.171	-77.1	-74.854	-74.105
28	14.6	-73.532	-57.168	-61.003	-68.376	-71.472	-72.099	-71.608	-73.948	-91.421	-88.141	-78.329	-71.839	-72.738	-63.685
28	14.6	-64.911	-54.385	-70.729	-74.08	-73.738	-71.466	-75.967	-74.776	-87.613	-73.944	-76.577	-75.82	-76.371	-68.255
28	14.6	-60.862	-66.42	-58.603	-66.36	-78.723	-73.906	-66.555	-73.501	-74.694	-81.312	-71.457	-88.527	-73.449	-74.532
27	14.6	-75.01	-64.922	-60.472	-68.337	-62.359	-70.873	-79.779	-71.826	-85.373	-87.048	-70.142	-70.412	-77.107	-76.846
27	14.6	-64.61	-54.763	-58.25	-70.407	-69.678	-64.513	-78.59	-70.585	-70.01	-83.229	-79.241	-73.603	-74.575	-78.621
27	14.6	-66.428	-56.389	-66.327	-61.905	-65.246	-64.666	-80.927	-71.327	-82.124	-76.269	-75.555	-76.382	-72.319	-70.042
27	14.6	-72.004	-85.742	-67.537	-63.271	-64.474	-74.177	-75.879	-72.883	-71.674	-75.441	-78.073	-74.719	-77.109	-79.355
27	14.6	-65.333	-63.707	-57.707	-64.028	-66.952	-77.923	-80.808	-78.905	-77.071	-78.564	-83.83	-71.781	-72.17	-71.262
27	14.6	-65.389	-57.43	-66.424	-63.034	-65.725	-68.556	-76.792	-67.64	-71.563	-74.21	-74.525	-75.033	-77.994	-71.688
27	14.6	-68.623	-58.409	-62.275	-65.818	-67.331	-66.856	-72.61	-71.717	-78.726	-76.333	-77.84	-87.375	-68.963	-78.638
27	14.6	-69.664	-70.451	-59.916	-66.423	-67.627	-84.276	-81.315	-77.024	-71.642	-74.977	-83.488	-71.649	-68.772	-77.788
27	14.6	-68.937	-52.819	-59.453	-70.082	-71.405	-66.546	-84.307	-68.445	-69.7	-75.752	-75.586	-71.73	-64.895	-71.396
27	14.6	-63.262	-68.093	-57.432	-63.156	-64.542	-64.225	-80.346	-82.153	-74.699	-74.731	-81.002	-77.8	-68.264	-74.852
26	14.6	-66.553	-61.455	-60.274	-71.343	-68.266	-66.424	-79.038	-77.383	-79.352	-71.417	-76.582	-72.168	-74.854	-66.935
26	14.6	-78.006	-60.644	-71.45	-71.414	-67.44	-69.952	-81.91	-79.016	-78.764	-80.078	-73.855	-69.807	-81.804	-64.962
26	14.6	-66.779	-56.036	-54.763	-68.276	-73.188	-67.046	-74.011	-80.709	-72.962	-79.178	-93.092	-75.738	-81.023	-72.197
26	14.6	-59.799	-59.044	-63.332	-66.631	-67.392	-65.857	-71.231	-82.189	-94.081	-72.591	-85.845	-76.309	-82.19	-63.237
26	14.6	-68.692	-51.661	-62.09	-65.837	-71.147	-68.297	-72.59	-79.374	-81.707	-94.018	-75.855	-83.462	-75.016	-70.746
26	14.6	-57.795	-53.636	-56.764	-68.674	-69.395	-75.438	-72.131	-72.383	-76.311	-71.706	-73.484	-76.045	-76.839	-70.556
26	14.6	-77.465	-56.78	-59.888	-69.535	-65.034	-70.019	-68.656	-68.744	-75.878	-70.087	-77.109	-77.817	-76.234	-68.432
26	14.6	-65.991	-64.537	-73.1	-61.382	-87.577	-86.038	-73.11	-81.581	-78.003	-78.307	-71.344	-74.022	-86.204	-69.705
26	14.6	-69.656	-53.291	-58.667	-68.488	-69.252	-63.905	-69.751	-74.546	-72.869	-83.822	-82.472	-83.707	-83.759	-65.904
26	14.6	-70.107	-55.92	-61.433	-73.262	-76.844	-70.726	-76.404	-78.908	-79.665	-82.759	-73.93	-75.198	-76.354	-64.297
25	14.6	-62.411	-55.458	-64.106	-61.953	-61.036	-76.529	-84.973	-77.095	-76.224	-72.155	-74.792	-74.44	-64.706	-83.558
25	14.6	-64.062	-57.686	-54.692	-63.388	-63.074	-72.121	-86.477	-76.692	-88.334	-78.874	-74.394	-76.54	-72.366	-66.203
25	14.6	-79.817	-61.398	-68.116	-66.043	-65.139	-69.575	-78.448	-85.586	-74.459	-69.461	-73.302	-75.701	-73.72	-75.121
25	14.6	-71.532	-52.15	-62.186	-66.873	-77.074	-66.562	-71.266	-81.907	-79.003	-69.287	-79.516	-84.027	-68.655	-71.198
25	14.6	-65.316	-57.045	-59.69	-76.622	-79.873	-67.442	-69.937	-78.137	-79.164	-88.929	-79.207	-73.942	-72.304	-64.547
25	14.6	-66.945	-59.003	-56.814	-77.552	-78.865	-74.006	-69.517	-80.277	-87.494	-80.75	-78.597	-79.933	-69.716	-71.894
25	14.6	-65.962	-58.273	-56.46	-68.538	-62.851	-79.478	-72.864	-68.837	-75.072	-70.375	-77.437	-74.672	-75.461	-70.359
25	14.6	-61.936	-53.303	-60.797	-68.432	-64.204	-65.287	-78.465	-88.039	-79.694	-74.613	-78.885	-72.04	-77.101	-80.575
25	14.6	-67.477	-53.567	-58.329	-73.07	-64.566	-74.622	-73.727	-80.03	-82.843	-70.476	-82.168	-79.51	-69.9	-63.441
25	14.6	-64.522	-52.965	-55.682	-68.525	-58.654	-65.983	-78.834	-70.13	-81.993	-80.183	-73.591	-76.092	-66.42	-66.007
24	14.6	-68.515	-65.936	-57.246	-76.348	-55.845	-69.623	-74.109	-75.185	-79.463	-74.053	-76.996	-81.084	-73.943	-72.05
24	14.6	-65.994	-57.462	-63.327	-65.736	-59.557	-72.102	-71.391	-78.693	-78.789	-69.314	-77.184	-72.035	-78.069	-66.887
24	14.6	-59.5	-64.009	-63.299	-58.946	-67.718	-73.061	-71.273	-84.021	-83.405	-68.541	-71.23	-72.779	-76.393	-72.98
24	14.6	-67.894	-63.762	-62.135	-62.144	-65.2	-73.834	-76.314	-76.158	-82.099	-72.616	-74.193	-75.528	-73.337	-67.73
24	14.6	-63.623	-57.618	-62.465	-71.061	-61.102	-77.329	-78.907	-74.755	-74.418	-67.958	-81.664	-72.462	-71.809	-65.28
24	14.6	-65.548	-68.978	-56.918	-59.348	-69.075	-83.988	-72.033	-92.813	-72.187	-88.935	-76.452	-71.893	-69.478	-67.194
24	14.6	-69.293	-72.691	-58.138	-66.509	-61.518	-70.1	-73.235	-75.845	-65.835	-76.847	-72.53	-71.591	-71.491	-67.121
24	14.6	-70.503	-55.249	-60.589	-66.871	-68.666	-66.55	-73.075	-86.996	-77.317	-79.944	-79.891	-71.117	-78.875	-69.842
24	14.6	-57.703	-58.834	-57.779	-67.621	-66.274	-71.693	-71.888	-74.785	-72.706	-69.421	-81.373	-81.782	-69.739	-72.799
24	14.6	-60.397	-54.935	-59.696	-64.697	-61.291	-67.915	-74.478	-71.414	-80.795	-74.315	-74.053	-71.133	-69.972	-67.231
23	14.6	-73.341	-55.396	-58.859	-61.251	-71.995	-69.25	-75.269	-82.528	-69.549	-82.218	-92.247	-73.516	-74.058	-78.45
23	14.6	-59.924	-62.492	-77.082	-71.594	-72.061	-79.824	-69.228	-78.616	-72.694	-71.121	-86.038	-72.61	-75.891	-68.805
23	14.6	-69.018	-66.857	-61.021	-64.948	-69.97	-71.407	-74.355	-76.875	-66.565	-90.553	-83.347	-69.49	-79.711	-76.552
23	14.6	-65.216	-60.421	-58.564	-62.698	-70.639	-66.8	-70.507	-70.335	-88.893	-73.86	-87.693	-75.759	-69.534	-61.644
23	14.6	-62.29	-53.686	-58.06	-78.241	-69.556	-70.7	-87.294	-73.659	-72.62	-82.705	-81.44	-80.224	-70.303	-65.786
23	14.6	-79.836	-53.217	-49.454	-61.323	-71.576	-66.255	-81.6	-77.337	-71.898	-89.2	-77.001	-72.711	-77.617	-65.263
23	14.6	-71.87	-53.705	-52.98	-65.811	-71.628	-76.738	-71.028	-79.726	-71.184	-73.13	-81.74	-74.042	-71.041	-72.636
23	14.6	-63.212	-56.562	-57.415	-64.651	-68.033	-68.363	-78.562	-88.301	-69.408	-75.103	-80.048	-71.57	-87.918	-83.535
23	14.6	-78.794	-63.41	-60.633	-66.148	-76.653	-81.11	-81.718	-71.216	-66.052	-70.925	-87.016	-71.692	-67.97	-73.625
23	14.6	-74.478	-70.361	-54.035	-66.8	-68.133	-67.915	-63.016	-82.662	-71.805	-69.056	-84.699	-68.679	-76.189	-66.651
22	14.6	-68.309	-58.7	-56.233	-72.692	-67.555	-68.539	-80.717	-76.114	-84.288	-67.537	-84.889	-84.667	-68.796	-77.029
22	14.6	-66.117	-70.168	-65.03	-63.921	-61.02	-72.131	-68.748	-95	-73.302	-73.228	-79.278	-84.902	-79.973	-75.729
22	14.6	-69.214	-58.459	-68.371	-72.35	-59.833	-71.438	-84.058	-84.574	-70.859	-85.441	-78.087	-78.346	-76.353	-76.499
22	14.6	-65.931	-60.636	-63.212	-84.331	-78.311	-82.421	-76.27	-78.343	-75.005	-81.527	-79.365	-70.967	-77.295	-77.346
22	14.6	-76.576	-61.045	-60.521	-71.79	-83.46	-73.019	-83.38	-85.084	-70.24	-72.738	-81.624	-75.743	-67.705	-68.361
22	14.6	-64.421	-62.191	-54.522	-65.701	-64.653	-67.827	-74.451	-75.317	-77.558	-82.4	-75.487	-72.783	-82.179	-74.801
22	14.6	-63.048	-56.039	-69.779	-65.46	-61.107	-67.69	-76.277	-79.876	-70.701	-74.261	-79.314	-87.608	-66.577	-73.407
22	14.6	-71.595	-60.339	-63.927	-67.293	-78.299	-68.583	-70.855	-77.813	-73.56	-69.827	-94.654	-82.852	-62.892	-74.771
22	14.6	-68.827	-59.328	-59.662	-67.235	-70.499	-72.147	-67.091	-72.825	-68.631	-71.83	-77.366	-80.583	-71.2	-69.953
22	14.6	-68.382	-54.283	-55.739	-60.146	-76.882	-67.033	-71.114	-81.003	-70.02	-71.961	-80.05	-77.514	-76.787	-86.108
21	14.6	-69.159	-58.778	-68.82	-65.192	-60.353	-66.675	-80.993	-78.344	-72.907	-90.64	-78.383	-71.554	-82.668	-75.198
21	14.6	-68.411	-60.579	-54.203	-64.024	-60.813	-68.339	-75.711	-73.429	-77.955	-69.283	-82.648	-71.367	-72.189	-75.986
21	14.6	-70.795	-63.76	-50.367	-62.304	-73.966	-68.604	-84.318	-81.677	-74.618	-72.262	-81.599	-82.184	-65.585	-72.975
21	14.6	-71.193	-63.896	-55.848	-63.226	-59.771	-66.997	-76.197	-76.855	-74.211	-70.07	-71.143	-74.967	-68.653	-70.167
21	14.6	-66.827	-57.437	-61.633	-60.187	-61.5	-72.262	-72.802	-75.811	-82.893	-70.983	-74.102	-80.929	-65.468	-78.067
21	14.6	-72.667	-71.937	-58.892	-59.45	-65.554	-70.827	-74.192	-70.837	-77.387	-68.791	-70.509	-78.75	-74.532	-66.328
21	14.6	-72.689	-69.999	-60.908	-63.254	-66.674	-63.486	-77.956	-78.446	-67.021	-71.956	-78.64	-77.315	-65.451	-88.369
21	14.6	-78.607	-67.164	-74.808	-60.185	-60.936	-74.681	-73.077	-84.401	-72.106	-72.692	-80.735	-84.254	-70.277	-75.35
21	14.6	-69.903	-59.057	-72.553	-59.817	-71.025	-67.383	-73.799	-72.478	-77.811	-67.935	-76.655	-81.082	-79.884	-69.916
21	14.6	-66.119	-58.134	-50.04	-65.769	-68.467	-74.306	-72.907	-77.29	-77.964	-70.106	-81.291	-74.314	-69.752	-66.006
20	14.6	-71.737	-61.155	-65.122	-65.587	-64.605	-67.978	-73.468	-73.583	-72.822	-80.024	-77.117	-78.934	-77.28	-68.446
20	14.6	-74.599	-61.823	-54.588	-72.522	-76.116	-63.351	-66.029	-72.924	-78.937	-80.735	-79.521	-77.3	-74.85	-62.91
20	14.6	-74.777	-63.415	-56.412	-65.313	-64.274	-65.445	-70.138	-81.62	-74.419	-73.084	-76.354	-82.934	-69.783	-75.646
20	14.6	-65.358	-62.545	-52.803	-68.264	-67.19	-65.17	-72.508	-75.526	-69.272	-80.364	-77.17	-79.815	-74.435	-77.804
20	14.6	-70.259	-73.477	-55.395	-62.577	-73.76	-68.815	-77.308	-71.816	-72.816	-79.207	-77.925	-83.647	-70.875	-74.752
20	14.6	-67.862	-62.613	-50.504	-60.159	-61.652	-71.313	-79.108	-79.988	-80	-89.903	-79.607	-83.542	-84.312	-62.996
20	14.6	-69.928	-56.579	-56.854	-68.675	-69.199	-95.016	-74.767	-71.657	-79.21	-70.897	-71.945	-84.281	-71.601	-71.775
20	14.6	-78.496	-57.017	-52.009	-63.581	-63.637	-69.108	-74.057	-79.548	-71.805	-81.382	-77.006	-84.018	-77.682	-68.683
20	14.6	-65.947	-55.396	-51.757	-72.988	-65.002	-74.059	-67.885	-70.258	-77.501	-68.543	-77.742	-80.392	-69.481	-69.969
20	14.6	-63.262	-59.249	-61.725	-61.603	-65.793	-78.125	-74.704	-72.561	-81.973	-75.836	-79.622	-81.508	-73.203	-69.722
20	15.6	-70.346	-57.547	-54.554	-67.166	-75.444	-71.297	-83.947	-76.662	-75.06	-70.457	-80.011	-87.991	-89.069	-72.413
20	15.6	-67.982	-57.743	-65.993	-62.393	-67.227	-80.832	-64.853	-81.571	-88.189	-76.514	-77.955	-74.162	-75.083	-76.64
20	15.6	-77.937	-56.634	-61.172	-58.999	-78.544	-69.841	-73.656	-72.902	-73.647	-86.648	-79.067	-82.709	-80.65	-68.767
20	15.6	-71.617	-69.152	-49.823	-73.042	-59.981	-68.874	-71.975	-67.929	-78.295	-71.482	-80.194	-69.197	-74.22	-68.019
20	15.6	-90.121	-64.559	-49.436	-65.064	-61.026	-79.375	-73.854	-74.695	-76.848	-74.804	-82.142	-87.008	-74.188	-69.383
20	15.6	-71.346	-75.019	-57.555	-66.681	-69.812	-63.6	-69.227	-81.071	-76.584	-84.068	-76.79	-97.456	-91.086	-65.131
20	15.6	-68.537	-59.47	-54.415	-64.05	-73.906	-70.192	-81.216	-72.951	-80.852	-76.26	-90	-74.257	-88.743	-66.116
20	15.6	-64.868	-69.413	-73.905	-59.758	-60.186	-71.522	-77.583	-70.172	-71.664	-80.751	-73.016	-78.114	-72.32	-68.734
20	15.6	-73.436	-57.512	-54.198	-73.488	-62.821	-72.528	-73.898	-68.762	-75.374	-70.45	-81.068	-86.405	-85.923	-73.816
20	15.6	-70.687	-63.426	-57.264	-68.437	-57.58	-66.159	-68.151	-70.753	-73.535	-70.938	-73.501	-80.678	-85.493	-67.329
21	15.6	-75.498	-68.467	-63.076	-65.962	-66.052	-67.071	-91.483	-86.604	-72.251	-82.305	-74.73	-77.661	-72.345	-76.105
21	15.6	-81.574	-64.133	-53.728	-67.865	-62.944	-64.662	-83.212	-73.654	-81.47	-69.456	-92.876	-71.92	-74.729	-75.588
21	15.6	-69.463	-65.683	-60.026	-62.271	-68.894	-65.989	-86.372	-89.919	-79.272	-74.793	-80.689	-84.836	-72.058	-70.219
21	15.6	-69.972	-63.968	-59.198	-67.911	-62.724	-67.635	-83.334	-75.814	-73.556	-87.788	-82.732	-67.668	-72.147	-71.293
21	15.6	-80.996	-69.494	-58.909	-61.756	-57.035	-66.043	-83.545	-81.441	-72.886	-72.353	-81.404	-70.023	-70.291	-66.58
21	15.6	-69.544	-62.98	-62.369	-65.369	-69.586	-68.707	-76.807	-74.726	-76.015	-75.554	-81.466	-72.922	-85.935	-63.466
21	15.6	-81.426	-57.396	-56.298	-58.475	-69.128	-73.028	-83.957	-77.057	-68.42	-76.911	-72.292	-72.09	-76.512	-69.298
21	15.6	-83.466	-54.252	-59.087	-63.956	-77.87	-67.74	-71.083	-75.185	-68.852	-76.911	-74.867	-79.674	-73.889	-66.437
21	15.6	-69.154	-59.841	-63.455	-66.34	-62.35	-67.399	-73.866	-69.428	-76.779	-69.515	-80.456	-72.1	-68.096	-67.803
21	15.6	-67.585	-63.202	-67.515	-74.829	-69.803	-64.327	-76.579	-67.984	-81.477	-76.53	-80.754	-76.856	-79.862	-81.587
22	15.6	-68.024	-61.451	-53.733	-74.036	-72.901	-74.787	-95.232	-69.797	-66.489	-79.524	-82.16	-82.078	-67.842	-69.319
22	15.6	-69.434	-67.173	-53.911	-75.094	-71.201	-70.702	-68.853	-68.47	-67.882	-81.419	-81.037	-87.367	-73.846	-64.718
22	15.6	-69.013	-56.304	-51.507	-72.397	-60.749	-71.229	-68.712	-68.818	-75.466	-79.806	-79.317	-78.3	-72.903	-64.491
22	15.6	-85.634	-56.407	-54.674	-64.941	-64.681	-77.096	-81.668	-75.832	-74.357	-74.204	-73.433	-76.631	-71.775	-70.055
22	15.6	-65.214	-66.804	-51.189	-59.654	-70.78	-74.575	-76.291	-82.363	-74.202	-72.975	-69.529	-74.384	-72.509	-61.528
22	15.6	-74.701	-58.664	-62.392	-70.078	-68.992	-82.608	-75.657	-75.338	-76.76	-77.905	-73.982	-73.722	-69.101	-70.013
22	15.6	-70.375	-63.311	-50.616	-68.926	-72.525	-75.412	-69.757	-71.394	-75.611	-66.681	-78.779	-84.832	-75.009	-70.512
22	15.6	-74.801	-67.753	-52.299	-64.366	-70.023	-75.101	-75.324	-69.334	-70.432	-72.894	-74.641	-85.447	-79.023	-66.779
22	15.6	-73.773	-59.211	-69.216	-62.692	-79.019	-77.731	-78.536	-76.213	-74.444	-80.039	-72.413	-77.98	-79.829	-64.85
22	15.6	-77.543	-54.62	-55.575	-65.582	-70.915	-75.759	-82.132	-74.428	-82.988	-71.979	-76.771	-78.372	-71.921	-73.788
23	15.6	-76.109	-59.924	-53.741	-63.274	-62.187	-63.3	-76.088	-75.858	-65.958	-77.397	-84.896	-92.935	-72.743	-78.577
23	15.6	-69.251	-57.092	-54.857	-67.544	-70.999	-65.097	-71.228	-74.613	-76.714	-73.884	-81.068	-70.999	-72.004	-78.249
23	15.6	-69.485	-55.248	-71.576	-67.848	-66.823	-75.846	-66.008	-73.885	-71.99	-77.265	-86.848	-73.344	-81.687	-65.673
23	15.6	-79.462	-60.805	-71.82	-68.086	-59.689	-68.893	-82.893	-82.006	-83.101	-71.322	-85.631	-75.99	-73.587	-72.153
23	15.6	-67.081	-55.44	-62.359	-61.561	-68.356	-73.92	-66.629	-76.535	-68.515	-74.268	-85.953	-77.177	-78.142	-71.643
23	15.6	-71.542	-50.496	-57.384	-64.782	-64.755	-82.385	-71.053	-69.27	-71.183	-71.871	-74.614	-92.672	-78.619	-77.613
23	15.6	-67.884	-59.041	-55.7	-69.971	-58.083	-66.042	-68.244	-75.017	-77.791	-73.505	-76.533	-74.233	-75.899	-66.647
23	15.6	-82.846	-61.232	-59.663	-67.435	-62.409	-80.965	-67.34	-79.732	-81.233	-75.366	-84.192	-82.269	-78.61	-71.022
23	15.6	-69.317	-59.971	-60.03	-74.389	-70.639	-69.02	-67.302	-75.824	-94.303	-74.194	-85.544	-79.252	-66.991	-70.023
23	15.6	-71.224	-56.797	-62.137	-64.079	-62.03	-74.151	-67.195	-77.615	-77.506	-72.903	-83.929	-81.365	-78.326	-66.945
24	15.6	-71.954	-51.897	-62.635	-65.449	-60.188	-83.37	-70.762	-76.006	-73.418	-75.151	-87.942	-77.814	-72.909	-62.554
24	15.6	-75.323	-65.651	-57.632	-65.686	-62.226	-70.787	-66.196	-85.68	-67.71	-70.468	-78.094	-79.344	-80.799	-61.207
24	15.6	-77.06	-62.264	-56.406	-66.605	-64.167	-75.929	-81.813	-82.96	-75.776	-73.902	-84.454	-69.099	-76.555	-63.486
24	15.6	-70.997	-54.917	-54.392	-70.649	-69.924	-67.04	-72.434	-85.247	-75.342	-79.961	-74.017	-72.251	-77.736	-69.844
24	15.6	-70.04	-58.116	-57.079	-65.56	-69.209	-68.585	-72.719	-75.364	-66.119	-75.216	-78.489	-74.383	-74.196	-67.705
24	15.6	-84.291	-59.815	-57.769	-74.566	-68.531	-72.639	-65.559	-77.064	-68.111	-68.808	-71.932	-75.913	-80.656	-71.545
24	15.6	-88.371	-62.23	-57.153	-60.568	-69.773	-82.574	-73.975	-87.712	-65.175	-72.681	-74.555	-91.636	-72.532	-65.753
24	15.6	-70.83	-56.997	-56.658	-62.582	-62.417	-71.463	-69.501	-83.327	-77.054	-89.474	-75.637	-76.538	-73.078	-64.066
24	15.6	-79.921	-60.406	-53.975	-65.933	-63.88	-75.447	-71.504	-81.609	-71.268	-68.642	-75.878	-79.146	-75.073	-72.689
24	15.6	-67.508	-61.946	-75.681	-65.809	-63.614	-83.01	-88.738	-80.073	-86.198	-68.642	-77.658	-79.494	-77.578	-66.628
25	15.6	-67.044	-54	-65.958	-66.699	-87.492	-72.043	-75.83	-71.903	-82.231	-91.311	-79.18	-70.24	-75.891	-79.466
25	15.6	-69.113	-57.165	-54.313	-62.089	-67.976	-65.52	-74.238	-91.18	-76.5	-70.155	-70.611	-84.334	-73.898	-80.561
25	15.6	-73.754	-48.338	-53.886	-68.596	-72.97	-76.87	-70.365	-76.3	-81.904	-78.802	-76.377	-76.402	-64.792	-69.677
25	15.6	-67.437	-54.201	-58.186	-68.897	-73.89	-78.234	-72.95	-74.341	-96.802	-68.185	-76.087	-68.803	-71.44	-73.998
25	15.6	-66.401	-58.906	-54.454	-62.305	-83.836	-67.879	-69.146	-76.988	-76.26	-69.081	-78.375	-75.539	-73.93	-79.06
25	15.6	-76.478	-61.824	-63.047	-69.072	-71.211	-77.003	-75.336	-79.62	-92.824	-85.042	-79.15	-75.263	-66.494	-67.479
25	15.6	-77.817	-59.887	-58.019	-66.679	-82.921	-65.692	-68.862	-77.585	-77.129	-69.299	-81.473	-76.906	-64.116	-67.388
25	15.6	-68.552	-60.12	-61.638	-64.212	-74.68	-72.551	-63.21	-79.727	-79.499	-78.011	-71.394	-74.112	-66.305	-68.873
25	15.6	-73.414	-58.224	-53.21	-71.969	-72.632	-68.546	-79.601	-75.806	-77.241	-68.346	-73.043	-70.418	-70.315	-64.328
25	15.6	-60.534	-59.941	-63.572	-66.499	-62.998	-76.716	-66.291	-75.628	-80.074	-69.506	-78.483	-79.153	-66.566	-69.741
26	15.6	-61.221	-62.106	-59.271	-70.623	-64.02	-83.357	-85.987	-83.09	-71.072	-75.496	-69.297	-78.975	-73.291	-58.806
26	15.6	-62.813	-50.645	-60.352	-77.182	-68.524	-66.334	-65.114	-72.525	-76.353	-79.164	-79.442	-88.377	-73.478	-68.519
26	15.6	-73.954	-63.109	-67.625	-64.158	-74.438	-74.003	-74.482	-72.478	-74.065	-72.531	-79.201	-79.867	-71.131	-68.584
26	15.6	-76.689	-54.287	-57.071	-68.336	-64.09	-67.625	-75.792	-73.005	-93.879	-76.166	-67.401	-83.161	-83.745	-72.484
26	15.6	-68.082	-55.905	-59.373	-61.212	-64.616	-67.373	-67.326	-75.748	-73.848	-76.501	-69.763	-85.843	-65.279	-70.85
26	15.6	-60.773	-71.316	-64.749	-60.553	-79.98	-76.275	-85.67	-70.536	-72.481	-71.513	-78.874	-87.084	-74.27	-73.614
26	15.6	-65.226	-57.225	-59.19	-77.307	-70.999	-67.675	-70.667	-72.78	-87.341	-71.687	-74.533	-78.72	-68.417	-64.984
26	15.6	-77.234	-54.794	-58.122	-62.598	-68.217	-76.343	-80.226	-76.006	-75.432	-75.688	-74.836	-79.576	-82.069	-69.786
26	15.6	-68.655	-62.717	-62.055	-67.266	-72.218	-65.767	-71.805	-73.958	-83.998	-76.697	-73.992	-75.437	-71.364	-79.018
26	15.6	-70.709	-55.499	-63.944	-72.911	-73.95	-68.378	-81.241	-76.316	-75.829	-75.782	-95.846	-73.814	-68.39	-64.421
27	15.6	-71.498	-56.583	-60.581	-64.12	-79.255	-79.28	-67.475	-78.297	-85.482	-77.819	-80.088	-86.235	-67.333	-68.052
27	15.6	-64.573	-56.671	-58.994	-58.688	-65.589	-71.845	-73.525	-78.128	-72.716	-74.695	-86.717	-79.012	-83.195	-69.324
27	15.6	-61.351	-58.607	-61.326	-64.279	-63.293	-73.419	-66.575	-74.356	-76.932	-83.772	-78.481	-77.141	-65.11	-72.025
27	15.6	-84.158	-50.027	-65.85	-63.304	-65.636	-67.491	-71.483	-77.232	-74.22	-72.158	-83.501	-74.77	-77.174	-67.868
27	15.6	-63.672	-55.004	-61.568	-67.1	-73.005	-66.89	-65.069	-85.836	-71.133	-76.711	-71.982	-73.73	-67.018	-65.706
27	15.6	-72.87	-62.796	-84.031	-66.81	-74.752	-68.5	-74.764	-80.53	-67.796	-74.115	-87.98	-69.377	-73.74	-68.295
27	15.6	-71.83	-53.342	-73.755	-63.574	-66.192	-69.322	-66.523	-78.342	-75.435	-72.148	-82.687	-80.499	-69.775	-65.732
27	15.6	-78.827	-60.736	-59.958	-77.175	-67.486	-70.554	-68.99	-86.263	-76.803	-74.215	-79.124	-67.517	-70.599	-72.599
27	15.6	-65.77	-59.222	-61.651	-76.143	-73.91	-63.139	-85.385	-73.161	-73.478	-77.107	-84.676	-72.253	-70.98	-71.418
27	15.6	-64.118	-55.803	-77.928	-68.803	-74.783	-74.347	-64.248	-75.612	-68.859	-85.355	-86.258	-72.884	-70.915	-64.978
28	15.6	-64.301	-64.696	-58.291	-63.493	-58.791	-73.135	-74.657	-74.919	-74.4	-81.323	-73.621	-88.457	-79.393	-83.302
28	15.6	-66.619	-51.994	-59.078	-60.827	-67.242	-81.806	-71.426	-77.252	-73.124	-75.652	-73.416	-70.843	-71.77	-70.54
28	15.6	-60.63	-67.676	-58.286	-63.756	-71.831	-77.426	-68.112	-82.121	-74.907	-86.728	-70.539	-88.302	-83.362	-67.797
28	15.6	-70.242	-51.611	-59.438	-67.166	-64.946	-72.94	-78.884	-86.595	-90.522	-74.547	-75.555	-69.888	-73.74	-70.862
28	15.6	-64.262	-51.574	-58.512	-76.052	-66.799	-68.956	-78.388	-88.136	-93.082	-80.47	-68.824	-75.472	-76.634	-81.462
28	15.6	-59.31	-58.024	-57.722	-64.392	-68.727	-71.552	-77.121	-87.439	-75.416	-76.101	-80.174	-74.713	-67.281	-77.53
28	15.6	-67.715	-58.26	-62.373	-66.538	-60.833	-70.836	-84.076	-78.119	-77.971	-73.533	-76.807	-72.515	-63.399	-77.586
28	15.6	-68.013	-53.748	-60.56	-68.179	-64.373	-65.977	-73.268	-77.112	-77.136	-82.798	-85.325	-79.682	-75.823	-70.802
28	15.6	-70.761	-61.662	-66.12	-69.569	-73.372	-69.592	-70.658	-74.383	-70.176	-73.175	-78.52	-68.893	-67.919	-73.814
28	15.6	-69.1	-45.828	-57.797	-65.633	-71.65	-66.867	-72.129	-69.951	-81.25	-79.567	-73.404	-69.761	-69.779	-71.08
29	15.6	-74.522	-58.055	-64.085	-74.09	-70.315	-70.07	-68.304	-81.702	-87.802	-73.634	-75.169	-82.205	-79.881	-66.365
29	15.6	-67.612	-60.167	-61.262	-67.566	-62.048	-78.708	-69.307	-73.043	-87.802	-78.518	-80.208	-69.806	-71.872	-71.12
29	15.6	-63.894	-57.201	-67.283	-65.857	-69.667	-70.34	-73.563	-72.504	-75.852	-76.512	-74.76	-69.528	-71.58	-61.009
29	15.6	-58.545	-53.262	-67.413	-66.853	-64.424	-72.483	-77.854	-70.658	-73.523	-84.846	-84.231	-75.473	-69.7	-66.686
29	15.6	-66.102	-51.357	-73.358	-67.046	-65.905	-71.607	-78.099	-78.398	-74.384	-71.677	-76.916	-76.353	-68.319	-67.444
29	15.6	-69.56	-56.955	-65.858	-68.756	-65.051	-72.298	-67.923	-79.214	-75.849	-71.28	-80.157	-77.252	-77.439	-72.303
29	15.6	-61.143	-60.277	-63.118	-63.475	-63.563	-70.66	-77.584	-73.586	-83.498	-66.877	-77.698	-65.741	-65.336	-65.888
29	15.6	-63.589	-63.627	-54.403	-71.255	-61.572	-79.588	-79.475	-85.484	-69.843	-84.46	-88.034	-82.141	-75.269	-70.253
29	15.6	-61.771	-60.18	-62.896	-73.376	-61.574	-63.794	-68.999	-73.532	-72.869	-71.214	-77.787	-69.958	-70.333	-81.625
29	15.6	-65.432	-56.649	-57.741	-64.615	-60.705	-66.05	-69.851	-76.429	-93.948	-72.288	-72.087	-71.538	-69.657	-67.364
29	16.6	-63.103	-50.887	-66.155	-73.323	-71.866	-63.636	-65.56	-72.655	-78.319	-83.868	-76.534	-72.431	-65.199	-69.25
29	16.6	-66.985	-53.942	-61.24	-68.429	-67.921	-68.507	-74.806	-83.816	-68.247	-74.087	-79.66	-76.688	-64.359	-79.057
29	16.6	-59.473	-50.848	-56.922	-82.795	-67.833	-70.104	-77.601	-79.077	-76.946	-80.31	-72.228	-77.761	-69.183	-76.932
29	16.6	-68.953	-52.94	-63.95	-68.411	-72.545	-61.844	-67.233	-69.537	-73.845	-87.236	-80.015	-77.415	-70.72	-66.497
29	16.6	-72.262	-55.639	-67.423	-70.298	-70.314	-75.336	-78.268	-74.409	-77.044	-76.108	-74.536	-75.22	-65.16	-72.791
29	16.6	-74.634	-55.872	-79.647	-74.514	-69.795	-63.211	-73.315	-81.535	-72.073	-81.581	-89.191	-80.701	-66.277	-68.105
29	16.6	-73.553	-45.312	-71.647	-68.307	-78.986	-71.319	-69.579	-78.084	-73.786	-71.9	-72.592	-77.816	-67.706	-82.369
29	16.6	-65.719	-48.905	-59.608	-67.053	-63.297	-69.069	-71.922	-82.457	-70.889	-84.14	-77.401	-77.816	-74.6	-65.574
29	16.6	-72.145	-46.553	-59.661	-65.122	-63.286	-73.134	-81.043	-77.451	-70.105	-74.951	-83.251	-76.428	-69.288	-69.947
29	16.6	-71.539	-63.655	-77.116	-66.595	-80.631	-60.443	-76.293	-72.011	-74.338	-92.192	-83.97	-73.763	-72.476	-67.863
28	16.6	-74.481	-57.269	-66.685	-68.539	-66.225	-63.991	-71.168	-80.027	-76.6	-69.908	-75.978	-68.588	-80.273	-75.947
28	16.6	-69.303	-55.666	-62.998	-69.857	-72.587	-84.881	-67.075	-75.774	-72.587	-76.214	-76.572	-81.393	-70.358	-73.306
28	16.6	-70.336	-59.612	-55.215	-65.402	-74.652	-85.395	-65.442	-70.5	-76.293	-83.141	-90.474	-73.589	-76.269	-68.6
28	16.6	-87.923	-58.548	-51.632	-66.008	-70.181	-70.869	-75.746	-79.276	-80.724	-78.348	-75.09	-67.903	-73.098	-58.675
28	16.6	-79.265	-53.675	-56.504	-65.864	-66.599	-71.388	-73.677	-75.618	-74.226	-66.365	-80.265	-75.882	-69.047	-64.836
28	16.6	-66.774	-52.169	-62.615	-91.179	-67.284	-68.423	-75.633	-91.833	-77.398	-75.555	-85.472	-79.995	-68.749	-74.856
28	16.6	-74.738	-65.361	-68.36	-67.812	-72.485	-65.587	-70.102	-71.211	-86.676	-73.152	-77.78	-74.267	-77.099	-67.419
28	16.6	-65.378	-47.315	-57.537	-68.946	-65.616	-76.224	-69.317	-80.295	-75.609	-78.296	-76.524	-70.044	-73.832	-62.928
28	16.6	-69.239	-57.269	-55.97	-67.226	-61.118	-71.573	-85.031	-69.199	-78.172	-80.721	-73.627	-75.755	-68.108	-63.715
28	16.6	-73.711	-49.603	-71.481	-67.168	-72.233	-69.99	-83.214	-67.308	-68.506	-68.765	-76.334	-75.707	-75.467	-68.357
27	16.6	-88.564	-50.668	-57.911	-69.472	-71.899	-66.054	-72.496	-77.665	-73.261	-73.747	-86.092	-75.286	-71.931	-86.385
27	16.6	-71.358	-60.508	-53.07	-69.099	-61.142	-75.298	-72.481	-73.446	-71.696	-79.192	-82.111	-79.612	-84.555	-62.506
27	16.6	-64.15	-58.515	-69.7	-69.144	-65.596	-69.824	-66.512	-73.883	-77.365	-80.369	-81.116	-77.766	-70.042	-64.361
27	16.6	-63.978	-55.327	-61.36	-66.631	-63.845	-74.255	-69.04	-73.496	-77.138	-82.031	-83.416	-80.297	-80.127	-64.186
27	16.6	-83.562	-53.837	-64.993	-63.794	-64.762	-72.27	-68.312	-78.626	-69.306	-74.065	-90.036	-74.437	-78.856	-74.38
27	16.6	-73.48	-55.135	-57.966	-72.681	-69.063	-69.176	-73.728	-72.145	-86.322	-83.653	-81.478	-77.41	-73.225	-68.311
27	16.6	-71.088	-57.635	-63.966	-76.216	-60.201	-73.953	-66.1	-76.798	-77.706	-83.041	-76.434	-67.57	-79.019	-71.24
27	16.6	-74.593	-54.324	-57.745	-66.714	-66.002	-66.227	-80.262	-77.993	-76.477	-73.797	-88.456	-82.032	-83.148	-67.825
27	16.6	-69.77	-57.951	-61.798	-74.334	-64.206	-70.438	-77.152	-75.265	-79.6	-89.712	-89.625	-74.236	-93.162	-75.264
27	16.6	-68.314	-54.081	-56.057	-71.074	-77.223	-74.719	-75.032	-77.601	-72.474	-81.415	-78.851	-70.384	-78.307	-76.992
26	16.6	-72.019	-52.757	-66.745	-67.894	-66.215	-76.104	-74.48	-72.857	-79.259	-69.919	-82.313	-76.707	-66.924	-64.644
26	16.6	-67.075	-63.631	-62.088	-71.667	-88.386	-75.56	-83.906	-73.629	-72.13	-70.828	-78.955	-70.811	-73.245	-70.533
26	16.6	-72.912	-57.127	-66.955	-70.661	-69.71	-70.046	-76.656	-78.571	-75.363	-75.457	-74.554	-78.649	-69.896	-65.903
26	16.6	-80.517	-65.788	-62.969	-77.369	-88.335	-64.26	-75.607	-85.287	-80.956	-75.435	-73.262	-75.242	-68.478	-72.467
26	16.6	-68.012	-60.377	-59.372	-67.259	-71.263	-66.321	-77.118	-75.581	-72.67	-72.246	-75.342	-83.022	-67.997	-64.647
26	16.6	-65.264	-61.765	-64.399	-80.114	-70.248	-67.328	-77.898	-71.791	-82.673	-78.412	-79.382	-75.707	-71.647	-66.71
26	16.6	-75.785	-72.751	-57.814	-77.917	-62.785	-71.007	-82.671	-68.274	-75.236	-71.804	-72.551	-78.275	-70.202	-67.905
26	16.6	-69.407	-51.417	-54.88	-69.52	-59.065	-63.196	-78.522	-70.501	-71.186	-74.508	-76.112	-78.729	-70.508	-63.934
26	16.6	-72.318	-58.072	-54.199	-69.75	-71.284	-76.274	-75.381	-81.783	-76.399	-69.612	-82.741	-89.051	-85.62	-63.556
26	16.6	-72.644	-58.278	-68.478	-70.659	-78.24	-85.823	-79.009	-77.513	-84.767	-91.491	-78.541	-76.588	-67.33	-62.445
25	16.6	-70.519	-54.304	-63.055	-65.739	-63.521	-73.652	-70.547	-73.193	-77.254	-69.501	-80.526	-72.543	-71.111	-61.051
25	16.6	-71.273	-59.388	-63.208	-66.958	-66.631	-70.456	-65.471	-95.28	-94.534	-74.668	-69.204	-68.968	-72.816	-68.134
25	16.6	-70.359	-53.907	-63.891	-71.19	-63.134	-65.153	-75.32	-75.279	-81.065	-78.801	-82.668	-79.362	-65.913	-67.79
25	16.6	-72.69	-54.109	-68.754	-69.473	-64.039	-64.088	-68.673	-71.737	-77.442	-76.045	-77.446	-68.468	-74.085	-86.845
25	16.6	-72.681	-58.567	-71.003	-69.759	-75.412	-67.188	-76.933	-79.269	-75.393	-71.567	-73.432	-75.92	-71.014	-64.171
25	16.6	-70.87	-52.966	-66.238	-72.965	-67.327	-66.465	-67.612	-78.107	-76.383	-84.503	-68.931	-69.841	-76.246	-87.301
25	16.6	-67.629	-59.858	-52.611	-73.553	-62.31	-73.044	-79.242	-73.989	-77.079	-77.532	-71.588	-73.816	-76.424	-80.846
25	16.6	-72.817	-62.451	-60.268	-66.002	-71.307	-62.278	-67.679	-75.883	-77.808	-70.776	-79.301	-74.975	-71.868	-71.873
25	16.6	-69.283	-62.623	-69.53	-69.212	-61.768	-67.493	-77.008	-72.469	-82.223	-76.082	-91.972	-77.432	-69.12	-67.707
25	16.6	-71.618	-58.858	-67.598	-62.994	-72.67	-62.522	-65.884	-84.534	-78.594	-71.792	-69.989	-74.137	-80.035	-68.965
24	16.6	-78.401	-61.3	-58.8	-65.428	-69.258	-68.781	-78.309	-78.296	-67.436	-67.132	-92.463	-67.956	-70.783	-72.515
24	16.6	-79.905	-53.389	-63.714	-67.772	-68.239	-61.605	-69.754	-79.739	-82.739	-77.763	-77.713	-78.051	-84.055	-73.2
24	16.6	-71.217	-56.937	-63.623	-63.165	-68.706	-74.026	-68.504	-82.088	-75.88	-72.765	-81.097	-79.881	-80.983	-65.305
24	16.6	-66.762	-51.399	-55.651	-61.555	-59.209	-64.424	-69.76	-82.088	-69.137	-68.399	-87.565	-81.428	-77.162	-65.855
24	16.6	-72.447	-62.197	-54.565	-68.726	-66.75	-73.474	-81.928	-92.079	-75.979	-77.635	-91.119	-77.653	-71.132	-75.367
24	16.6	-81.242	-52.2	-68.997	-67.181	-67.145	-68.185	-76.033	-80.334	-83.759	-76.645	-74.471	-89.045	-68.973	-73.827
24	16.6	-69.106	-56.13	-63.729	-70.619	-67.768	-70.535	-89.843	-80.41	-88.984	-80.159	-74.471	-72.213	-73.558	-73.068
24	16.6	-68.449	-57.158	-73.301	-64.344	-75.934	-63.77	-71.547	-86.887	-75.017	-73.756	-83.58	-74.319	-66.427	-71.035
24	16.6	-80.13	-57.671	-51.336	-82.15	-67.29	-65.384	-88.676	-81.814	-74.893	-76.729	-77.732	-78.844	-77.464	-70.158
24	16.6	-67.253	-61.431	-58.768	-71.466	-67.686	-75.624	-72.636	-79.63	-79.142	-67.988	-77.732	-87.627	-79.718	-71.529
23	16.6	-65.423	-56.557	-58.638	-65.532	-77.937	-72.173	-70.542	-73.069	-82.48	-81.63	-72.685	-65.586	-72.859	-63.896
23	16.6	-75.006	-55.223	-56.563	-72.71	-69.017	-67.893	-69.632	-76.066	-69.51	-80.239	-82.018	-86.807	-74.967	-70.04
23	16.6	-74.083	-64.321	-63.773	-62.6	-61.794	-74.876	-68.785	-83.023	-77.419	-76.788	-79.94	-80.752	-70.932	-73.951
23	16.6	-73.01	-55.088	-63.743	-70.688	-64.129	-71.284	-72.96	-84.426	-73.812	-76.284	-75.765	-76.533	-74.118	-66.282
23	16.6	-68.213	-57.531	-61.357	-64.084	-70.72	-68.193	-72.77	-76.898	-70.78	-80.764	-79.756	-73.98	-66.728	-67.663
23	16.6	-74.69	-58.247	-56.376	-72.235	-63.553	-69.976	-67.379	-83.781	-72.37	-73.668	-77.905	-79.438	-68.523	-68.946
23	16.6	-72.72	-75.439	-67.123	-61.051	-61.59	-78.565	-75.367	-72.179	-75.718	-76.366	-78.249	-72.293	-65.522	-64.583
23	16.6	-67.679	-58.9	-54.756	-64.69	-59.162	-70.209	-69.952	-81.122	-87.729	-75.42	-74.361	-67.057	-66.087	-67.491
23	16.6	-67.668	-58.092	-53.411	-71.827	-66.388	-64.358	-65.542	-76.923	-73.473	-76.614	-91	-74.202	-67.33	-65.803
23	16.6	-75.873	-53.89	-52.222	-69.792	-67.328	-64.855	-67.382	-74.926	-70.455	-73.234	-77.696	-76.198	-77.192	-80.781
22	16.6	-76.595	-53.294	-50.073	-66.772	-69.899	-81.764	-72.121	-81.817	-81.773	-72.167	-71.6	-78.624	-67.634	-76.716
22	16.6	-70.969	-58.629	-61.834	-75.416	-73.4	-66.908	-80.785	-71.839	-72.167	-74.286	-84.415	-73.315	-67.661	-69.953
22	16.6	-69.721	-59.99	-47.573	-65.609	-73.297	-71.269	-82.469	-74.735	-71.757	-73.571	-79.52	-74.574	-72.874	-70.075
22	16.6	-73.901	-52.662	-58.626	-73.395	-63.024	-70.061	-70.01	-80.65	-75.999	-75.501	-77.984	-77.048	-69.813	-68.557
22	16.6	-70.697	-59.55	-58.303	-58.376	-64.623	-83.155	-68.055	-77.717	-70.021	-69.85	-69.44	-72.521	-66.464	-87.119
22	16.6	-71.604	-54.939	-60.566	-59.218	-71.961	-77.051	-72.688	-77.477	-73.734	-78.682	-77.3	-75.128	-78.289	-64.583
22	16.6	-64.47	-55.838	-54.302	-63.375	-66.593	-66.057	-79.464	-74.21	-71.652	-68.283	-79.683	-71.168	-66.725	-64.498
22	16.6	-71.123	-62.458	-64.138	-71.713	-60.033	-71.425	-76.144	-74.184	-83.631	-68.085	-84.798	-79.502	-72.457	-69.622
22	16.6	-90.27	-56.355	-56.048	-70.659	-72.633	-78.241	-83.976	-68.666	-76.203	-78.068	-89.571	-70.193	-63.605	-72.868
22	16.6	-68.676	-59.889	-57.154	-64.132	-69.904	-69.347	-73.311	-69.798	-74.961	-91.651	-73.85	-72.446	-75.354	-66.106
21	16.6	-68.99	-67.786	-58.115	-67.476	-72.003	-69.148	-72.175	-82.848	-72.584	-78.152	-85.635	-81.719	-73.531	-66.891
21	16.6	-66.484	-61.488	-58.943	-68.329	-66.528	-73.56	-73.907	-82.256	-75.705	-73.068	-75.209	-78.434	-83.33	-64.023
21	16.6	-74.188	-57.412	-55.123	-63.02	-67.025	-74.887	-77.765	-74.578	-88.591	-71.341	-91.654	-90.217	-72.697	-69.099
21	16.6	-67.195	-56.274	-51.902	-62.18	-77.492	-63.308	-76.351	-71.094	-71.042	-75.904	-82.087	-84.786	-70.596	-72.802
21	16.6	-79.679	-60.182	-49.831	-62.806	-85.224	-66.155	-73.63	-69.5	-79.573	-73.243	-71.907	-86.157	-75.027	-65.304
21	16.6	-64.452	-58.813	-62.8	-59.977	-79.932	-63.569	-75.996	-76.295	-82.264	-74.373	-75.051	-79.098	-82.648	-73.476
21	16.6	-83.241	-61.874	-56.344	-64.613	-82.574	-65.837	-81.922	-81.624	-70.128	-73.927	-82.066	-79.357	-67.995	-70.413
21	16.6	-73.954	-57.119	-55.181	-61.339	-71.512	-81.293	-81.497	-80.789	-72.315	-72.135	-70.923	-86.483	-69.696	-71.032
21	16.6	-67.666	-57.486	-56.557	-72.972	-69.074	-70.691	-76.974	-73.45	-73.26	-76.699	-77.57	-87.953	-76.878	-70.487
21	16.6	-69.139	-54.304	-55.557	-66.206	-64.741	-66.502	-74.241	-74.852	-74.731	-69.703	-75.087	-82.976	-73.812	-63.538
20	16.6	-76.923	-57.791	-60.242	-60.697	-66.99	-69.354	-81.563	-80.969	-75.577	-72.797	-74.464	-74.415	-72.007	-72.454
20	16.6	-77.181	-62.785	-52.846	-62.676	-72.297	-69.407	-89.091	-87.469	-69.947	-72.656	-82.596	-72.859	-74.986	-64.892
20	16.6	-73.591	-67.068	-52.716	-72.783	-74.209	-71.666	-84.497	-78.435	-80.248	-73.521	-78.021	-69.954	-66.685	-66.641
20	16.6	-84.156	-64.998	-59.827	-69.459	-85.305	-65.682	-68.536	-69.243	-78.165	-76.317	-76.792	-72.415	-73.304	-69.904
20	16.6	-80.025	-61.664	-64.776	-60.755	-67.767	-60.24	-80.599	-69.37	-78.383	-80.416	-74.252	-71.565	-85.493	-79.808
20	16.6	-76.586	-61.646	-50.728	-65.885	-65.427	-79.238	-76.921	-91.646	-71.21	-77.533	-84.12	-74.954	-67.353	-83.748
20	16.6	-80.898	-76.449	-65.424	-59.412	-62.514	-64.723	-77.588	-82.334	-71.162	-77.24	-77.481	-75.218	-73.434	-77.481
20	16.6	-87.288	-60.201	-47.513	-62.816	-59.269	-69.309	-79.231	-78.112	-69.704	-67.109	-70.396	-71.175	-67.256	-68.89
20	16.6	-66.274	-51.522	-55.259	-70.561	-69.198	-68.9	-71.443	-72.906	-71.107	-79.112	-76.635	-81.856	-78.443	-66.895
20	16.6	-71.76	-63.934	-47.155	-70.137	-61.984	-78.382	-75.154	-66.386	-72.874	-75.842	-75.269	-75.462	-69.828	-69.469
20	17.6	-72.832	-63.249	-57.318	-70.478	-61.933	-69.479	-68.34	-72.167	-67.244	-73.48	-80.972	-80.557	-81.648	-68.229
20	17.6	-76.801	-66.971	-54.629	-67.652	-75.929	-64.306	-80.3	-72.477	-75.879	-74.827	-76.19	-71.632	-83.179	-69.453
20	17.6	-65.875	-59.461	-48.886	-61.566	-68.65	-72.932	-76.393	-74.416	-69.811	-71.169	-77.033	-71.9	-80.46	-73.846
20	17.6	-72.363	-58.86	-56.507	-72.519	-72.718	-67.347	-72.548	-74.543	-70.796	-73.037	-75.889	-76.195	-72.82	-82.272
20	17.6	-72.118	-74.933	-60.106	-69.081	-62.89	-73.619	-77.609	-77.281	-74.113	-82.374	-77.604	-80.774	-76.241	-73.446
20	17.6	-72.478	-62.087	-50.061	-63.004	-64.949	-59.457	-77.439	-68.571	-71.277	-74.655	-74.059	-71.976	-69.955	-80.769
20	17.6	-68.819	-60.173	-61.752	-66.834	-66.204	-72.355	-75.27	-76.158	-76.539	-76.379	-76.07	-97.957	-74.865	-69.335
20	17.6	-72.509	-64.458	-48.374	-67.684	-67.521	-66.409	-73	-70.239	-66.495	-71.971	-76.875	-71.062	-78.123	-82.314
20	17.6	-65.007	-68.431	-55.79	-68.097	-69.179	-69.648	-72.154	-68.982	-75.009	-85.386	-78.308	-80.394	-72.615	-70.949
20	17.6	-64.504	-59.833	-51.516	-68.59	-61.222	-73.594	-72.339	-79.142	-77.644	-72.443	-78.531	-71.45	-77.095	-83.035
21	17.6	-74.287	-59.382	-63.022	-68.147	-70.725	-65.616	-90.916	-79.601	-66.544	-79.538	-80.9	-74.469	-73.086	-67.999
21	17.6	-65.111	-53.252	-51.42	-73.049	-65.136	-69.495	-89.146	-83.951	-68.088	-69.989	-79.754	-75.355	-67.922	-71.035
21	17.6	-64.283	-67.673	-53.207	-76.822	-78.063	-73.042	-76.014	-82.212	-74.184	-81.369	-89.916	-82.913	-70.112	-73.389
21	17.6	-80.899	-58.047	-60.093	-70.82	-65.672	-88.837	-73.456	-78.416	-75.349	-84.243	-72.569	-81.966	-70.112	-71.343
21	17.6	-75.435	-58.107	-66.761	-74.586	-67.001	-67.832	-70.766	-74.735	-76.898	-78.643	-73.329	-88.449	-79.862	-63.987
21	17.6	-69.904	-66.982	-62.651	-66.905	-64.332	-70.145	-83.969	-83.792	-72.113	-71.088	-72.011	-71.392	-70.369	-77.032
21	17.6	-84.708	-61.949	-53.202	-62.268	-57.846	-68.642	-67.61	-82.05	-73.508	-76.191	-74.582	-81.204	-75.946	-66.949
21	17.6	-70.79	-58.952	-49.433	-62.557	-72.097	-67.239	-72.997	-76.233	-74.048	-69.075	-73.373	-73.965	-74.021	-68.785
21	17.6	-69.834	-65.955	-71.427	-75.845	-57.267	-65.159	-83.973	-79.68	-70.778	-78.845	-75.104	-82.886	-72.956	-73.193
21	17.6	-74.552	-75.707	-62.925	-70.281	-67.989	-76.794	-74.191	-72.507	-69.545	-78.574	-81.771	-86.623	-78.103	-73.248
22	17.6	-66.339	-56.301	-61.626	-64.47	-65.044	-69.759	-84.629	-70.991	-80.789	-77.563	-76.436	-82.75	-73.45	-73.826
22	17.6	-73.522	-62.019	-52.243	-63.082	-74.696	-79.401	-71.631	-75.783	-64.029	-69.919	-74.735	-74.426	-71.917	-77.391
22	17.6	-76.728	-61.183	-54.008	-63.184	-61.168	-68.812	-72.357	-74.834	-67.269	-72.32	-83.659	-71.469	-66.862	-73.283
22	17.6	-80.656	-61.215	-56.156	-66.379	-60.055	-69.781	-64.259	-72.32	-71.154	-75.529	-72.509	-69.596	-70.185	-76.316
22	17.6	-64.33	-62.561	-65.039	-77.951	-68.463	-73.091	-73.957	-84.671	-76.694	-74.35	-77.48	-75.124	-65.242	-83.724
22	17.6	-70.871	-59.579	-60.902	-62.628	-63.37	-67.587	-72.541	-76.297	-68.483	-80.583	-77.311	-79.33	-71.44	-73.389
22	17.6	-71.488	-60.056	-68.701	-66.083	-61.613	-80.924	-80.94	-70.264	-75.064	-74.136	-77.231	-81.495	-70.719	-69.919
22	17.6	-78.822	-60.392	-51.15	-60.439	-66.697	-70.692	-68.64	-69.727	-78.405	-72.367	-90.461	-74.339	-70.931	-69.925
22	17.6	-68.254	-56.261	-53.209	-63.326	-71.789	-73.438	-81.153	-78.834	-69.512	-75.955	-78.7	-80.025	-72.298	-68.999
22	17.6	-74.7	-61.153	-49.486	-84.809	-66.149	-79.811	-71.823	-77.724	-70.857	-75.656	-79.499	-70.236	-69.678	-67.585
23	17.6	-78.825	-54.307	-60.934	-68.446	-64.594	-65.223	-72.764	-71.153	-80.972	-85.257	-87.099	-85.596	-70.795	-66.185
23	17.6	-75.283	-56.522	-52.999	-72.575	-64.429	-66.395	-72.172	-77.653	-68.756	-82.73	-72.397	-77.309	-74.841	-71.189
23	17.6	-79.125	-55.433	-60.635	-76.77	-74.246	-66.096	-66.871	-70.31	-69.235	-72.865	-77.867	-76.626	-67.681	-72.538
23	17.6	-74.508	-64.889	-59.492	-63.606	-63.685	-75.924	-74.637	-72.894	-69.681	-76.848	-78.064	-85.961	-79.055	-65.793
23	17.6	-67.73	-64.158	-57.224	-62.507	-64.959	-74.18	-68.727	-80.014	-72.267	-74.009	-70.242	-92.257	-66.031	-72.241
23	17.6	-78.183	-52.052	-57.962	-69.474	-66.465	-69.56	-63.504	-91.64	-69.774	-75.089	-83.277	-73.973	-64.829	-75.517
23	17.6	-70.259	-59.824	-52.753	-71.306	-61.378	-77.324	-66.027	-77.81	-87.143	-82.669	-80.679	-81.22	-70.06	-64.104
23	17.6	-69.692	-62.438	-55.692	-70.81	-76.322	-72.593	-73.393	-71.993	-70.594	-79.22	-71.079	-78.198	-68.123	-65.203
23	17.6	-64.804	-63.829	-67.816	-77.144	-68.486	-67.761	-68.756	-78.011	-78.981	-74.255	-79.268	-87.323	-69.631	-63.585
23	17.6	-66.393	-59.47	-51.342	-67.234	-65.544	-79.366	-75.224	-79.483	-75.141	-76.621	-76.723	-92.414	-65.652	-68.513
24	17.6	-70.057	-48.097	-56.222	-75.805	-65.818	-69.041	-71.152	-70.873	-70.449	-75.419	-87.863	-75.828	-76.716	-69.524
24	17.6	-62.297	-61.93	-57.549	-66.204	-69.598	-75.956	-65.272	-71.125	-73.095	-74.954	-73.251	-87.217	-71.128	-69.685
24	17.6	-69.115	-53.891	-65.505	-71.845	-76.455	-68.202	-68.898	-77.99	-67.794	-68.125	-78.299	-74.352	-76.351	-66.796
24	17.6	-70.994	-65.656	-56.643	-64.328	-66.608	-73.287	-70.239	-76.084	-67.436	-69.486	-91.051	-77.376	-85.827	-72.337
24	17.6	-73.868	-53.321	-60.315	-69.93	-76.405	-67.314	-69.983	-76.955	-78.29	-82.361	-89.069	-87.559	-72.717	-71.052
24	17.6	-80.006	-61.741	-64.571	-71.596	-61.362	-67.907	-73.93	-77.213	-83.588	-75.01	-81.9	-72.251	-73.402	-64.794
24	17.6	-70.337	-65.56	-55.519	-68.067	-60.485	-69.366	-93.401	-72.981	-77.076	-84.542	-78.208	-73.076	-77.444	-71.153
24	17.6	-72.77	-47.23	-56.243	-74.511	-66.529	-72.285	-67.339	-74.197	-82.593	-76.476	-79.321	-82.303	-66.701	-64.879
24	17.6	-70.962	-54.184	-58.69	-68.401	-61.386	-72.818	-81.014	-82.306	-72.24	-79.849	-88.677	-71.081	-70.328	-62.445
24	17.6	-71.641	-74.184	-70.798	-67.325	-71.487	-67.9	-73.911	-72.148	-71.24	-77.813	-86.885	-76.091	-67.486	-68.922
25	17.6	-66.166	-61.201	-52.963	-65.073	-67.904	-69.808	-66.054	-83.369	-77.764	-72.712	-74.496	-66.856	-73.002	-66.624
25	17.6	-67.978	-52.016	-60.57	-69.461	-64.701	-66.205	-75.349	-76.785	-85.397	-71.321	-71.054	-77.015	-77.167	-65.147
25	17.6	-69.233	-56.668	-63.306	-78.735	-64.161	-70.637	-73.73	-75.123	-75.466	-85.253	-79.261	-69.297	-73.834	-69.769
25	17.6	-73.905	-53.231	-58.62	-69.172	-70	-78.482	-75.236	-72.014	-74.661	-82.042	-76.365	-86.152	-73.359	-68.942
25	17.6	-72.164	-53.577	-61.984	-69.177	-65.034	-69.144	-67.595	-83.692	-74.735	-83.071	-74.428	-74.458	-72.88	-69.327
25	17.6	-71.554	-79.295	-60.985	-75.79	-62.601	-65.841	-67.854	-72.486	-83.451	-70.884	-76.992	-88.524	-74.506	-70.97
25	17.6	-64.045	-54.002	-59.594	-82.181	-63.414	-63.658	-81.503	-72.073	-74.265	-82.961	-73.241	-88.524	-68.783	-76.598
25	17.6	-88.368	-59.988	-55.03	-71.934	-65.365	-85.886	-78.886	-68.762	-80.503	-67.97	-66.716	-82.567	-77.27	-67.169
25	17.6	-68.094	-58.154	-56.902	-74.076	-63.478	-64.407	-71.691	-68.962	-76.684	-78.596	-77.558	-68.297	-70.754	-78.604
25	17.6	-72.09	-53.955	-62.275	-70.332	-69.841	-73.761	-67.947	-87.876	-75.518	-79.535	-74.282	-74.107	-75.694	-69.027
26	17.6	-73.085	-48.622	-59.015	-69.488	-64.362	-74.57	-71.228	-68.597	-77.874	-79.786	-73.545	-83.019	-72.05	-73.046
26	17.6	-67.11	-51.064	-65.019	-72.506	-66.88	-66.363	-72.055	-70.591	-88.376	-69.328	-79.032	-81.527	-65.489	-67.809
26	17.6	-66.793	-64.506	-52.236	-62.783	-59.366	-82.882	-77.75	-84.625	-80.471	-80.788	-71.984	-72.032	-73.005	-74.604
26	17.6	-75.326	-50.449	-70.76	-69.808	-69.026	-64.517	-70.774	-71.404	-80.374	-70.199	-68.653	-77.051	-71.648	-70.509
26	17.6	-68.652	-57.957	-58.808	-67.819	-67.213	-75.569	-71.991	-74.13	-78.726	-68.886	-71.344	-82.523	-68.056	-72.944
26	17.6	-74.466	-62.035	-64.369	-67.18	-70.996	-68.351	-72.214	-74.088	-80.145	-67.711	-75.327	-75.383	-84.641	-75.086
26	17.6	-76.064	-53.936	-50.412	-71.255	-60.108	-75.546	-65.714	-82.59	-80.145	-67.703	-72.668	-73.649	-79.02	-75.428
26	17.6	-72.774	-58.218	-57.386	-70.682	-64.172	-68.609	-72.085	-78.5	-81.01	-71.515	-73.014	-73.041	-68.237	-78.632
26	17.6	-72.085	-53.847	-54.527	-74.33	-80.238	-70.627	-77.137	-68.994	-74.601	-77.961	-76.2	-83.939	-69.335	-81.073
26	17.6	-76.005	-49.148	-67.624	-71.214	-59.11	-64.903	-73.642	-74.096	-72.805	-73.319	-75.313	-77.255	-69.491	-73.701
27	17.6	-70.041	-51.483	-60.206	-71.813	-63.92	-72.124	-72.343	-78.272	-71.012	-83.204	-78.04	-89.142	-66.606	-63.34
27	17.6	-69.79	-52.443	-59.17	-64.02	-63.454	-65.64	-73.846	-68.999	-65.359	-90.562	-74.126	-72.942	-76.767	-70.509
27	17.6	-71.524	-53.199	-68.579	-67.707	-72.038	-69.579	-75.388	-77.865	-82.967	-69.246	-70.166	-80.543	-68.814	-63.314
27	17.6	-64.062	-55.934	-56.539	-67.557	-67.013	-89.087	-81.423	-75.668	-73.622	-66.913	-70.755	-84.294	-71.664	-71.508
27	17.6	-71.202	-51.511	-58.389	-77.836	-57.619	-67.406	-71.913	-68.637	-83.867	-72.018	-76.684	-79.815	-69.503	-62.333
27	17.6	-72.957	-58.566	-57.007	-67.829	-66.292	-62.863	-77.502	-93.607	-70.547	-74.221	-72.472	-80.749	-71.348	-68.152
27	17.6	-72.84	-52.602	-64.122	-72.673	-64.136	-65.337	-68.001	-84.073	-68.368	-78.235	-72.409	-71.342	-70.816	-62.272
27	17.6	-70.196	-54.329	-61.547	-70.403	-62.702	-68.247	-72.743	-70.158	-75.567	-92.605	-72.927	-71.297	-79.204	-70.897
27	17.6	-69.24	-54.032	-72.782	-79.485	-67.965	-68.082	-79.332	-79.736	-75.636	-72.366	-73.686	-80.615	-76.057	-68.567
27	17.6	-64.302	-54.816	-60.392	-63.579	-67.001	-64.939	-71.815	-73.464	-89.151	-71.182	-74.774	-81.716	-72.655	-71.309
28	17.6	-74.425	-47.041	-58.044	-70.443	-68.185	-75.3	-68.004	-76.23	-76.636	-69.562	-80.405	-86.769	-72.482	-61.979
28	17.6	-69.385	-51.415	-62.366	-76.319	-78.823	-68.603	-67.019	-70.05	-75.806	-78.46	-70.577	-73.548	-68.757	-68.052
28	17.6	-66.391	-48.346	-57.966	-71.472	-70.717	-65.9	-73.61	-69.373	-74.695	-67.347	-81.092	-71.179	-76.698	-70.815
28	17.6	-66.631	-53.454	-58.636	-69.367	-72.548	-75.721	-72.418	-82.757	-75.844	-76.124	-76.803	-71.711	-66.581	-76.902
28	17.6	-63.543	-49.279	-73.306	-72.789	-65.321	-67.018	-71.242	-71.155	-70.89	-74.841	-80.323	-75.261	-80.857	-66.618
28	17.6	-65.856	-53.15	-58.138	-75.11	-72.542	-75.98	-69.744	-70.73	-79.289	-72.283	-87.568	-72.635	-67.942	-66.969
28	17.6	-66.417	-50.064	-61.922	-70.636	-71.539	-73.4	-86.296	-72.472	-87.944	-66.533	-74.654	-72.052	-73.455	-65.147
28	17.6	-66.492	-56.127	-72.45	-74.421	-78.523	-68.773	-75.543	-74.426	-76.277	-74.418	-76.665	-77.282	-70.219	-60.515
28	17.6	-68.136	-57.816	-54.334	-65.862	-65.263	-70.737	-70.803	-70.431	-73.755	-66.886	-71.469	-73.808	-73.958	-72.681
28	17.6	-85.895	-60.531	-63.095	-70.683	-63.831	-80.784	-74.721	-68.623	-82.607	-71.456	-83.88	-73.194	-68.465	-74.995
29	17.6	-74.653	-48.034	-62.792	-75.086	-65.684	-67.856	-70.345	-71.908	-76.854	-74.946	-77.041	-75.19	-66.783	-73.427
29	17.6	-66.388	-49.236	-73.561	-67.76	-68.796	-70.637	-66.254	-74.709	-71.477	-74.594	-80.205	-75.531	-77.073	-67.609
29	17.6	-71.543	-47.687	-60.054	-69.127	-74.588	-71.166	-68.561	-78.396	-73.043	-80.017	-80.205	-74.93	-69.604	-68.204
29	17.6	-62.369	-52.512	-59.299	-66.822	-81.852	-74.98	-74.902	-73.406	-88.951	-76.104	-72.195	-75.553	-66.076	-65.304
29	17.6	-63.842	-48.158	-60.158	-73.085	-68.569	-67.656	-77.978	-78.786	-78.223	-77.979	-69.264	-81.798	-74.933	-67.74
29	17.6	-77.559	-49.356	-61.35	-64.653	-73.404	-70.512	-76.955	-83.056	-81.75	-72.509	-69.747	-71.439	-77.232	-65.386
29	17.6	-75.128	-55.14	-60.524	-70.817	-68.423	-89.59	-69.088	-76.647	-89.63	-74.808	-82.167	-72.245	-65.63	-66.597
29	17.6	-70.807	-55.829	-58.953	-70.613	-68.679	-72.802	-71.226	-71.507	-68.925	-79.814	-72.143	-78.052	-67.445	-61.985
29	17.6	-82.338	-57.569	-64.361	-75.027	-70.657	-69.291	-81.601	-81.179	-75.322	-81.793	-86.616	-67.102	-62.542	-66.07
29	17.6	-68.737	-45.77	-62.792	-70.935	-68.907	-72.068	-75.83	-74.283	-72.603	-85.384	-70.749	-72.468	-64.019	-65.052
29	18.6	-64.375	-49.309	-63.257	-70.799	-68.022	-80.426	-72.76	-73.518	-74.607	-73.151	-71.186	-78.419	-74.276	-67.943
29	18.6	-67.024	-46.162	-69.869	-75.476	-60.471	-67.943	-78.863	-75.555	-79.189	-75.003	-72.912	-73.693	-71.196	-66.029
29	18.6	-64.225	-52.23	-65.097	-71.04	-77.494	-68.467	-73.399	-74.289	-81.398	-70.655	-72.234	-67.09	-72.929	-65.659
29	18.6	-68.63	-49.49	-60.215	-71.04	-66.979	-74.994	-73.079	-70.975	-85.978	-78.402	-81.131	-78.675	-75.232	-68.921
29	18.6	-62.559	-51.694	-68.861	-69.259	-66.087	-71.947	-67.504	-68.257	-72.337	-82.182	-89.337	-71.139	-66.591	-70.115
29	18.6	-64.28	-46.94	-64.697	-75.848	-64.191	-65.209	-76.649	-71.217	-76.696	-69.91	-73.836	-72.883	-77.369	-66.003
29	18.6	-70.701	-47.419	-61.028	-74.342	-65.013	-72.101	-74.82	-76.372	-80.591	-70.701	-74.414	-70.666	-64.438	-64.852
29	18.6	-63.321	-50.181	-65.983	-72.493	-66.657	-73.111	-71.35	-71.758	-75.043	-71.018	-77.993	-75.129	-87.899	-64.75
29	18.6	-76.464	-43.481	-57.884	-84.669	-64.628	-71.134	-77.108	-85.327	-82.851	-72.453	-79.368	-74.773	-68.166	-75.215
29	18.6	-67.753	-45.085	-73.853	-78.153	-67.014	-61.726	-67.109	-75.792	-76.296	-79.959	-71.088	-85.048	-79.778	-66.643
28	18.6	-67.439	-57.312	-58.35	-80.241	-63.224	-69.193	-70.089	-69.555	-73.675	-85.063	-80.976	-73.268	-65.991	-72.234
28	18.6	-57.327	-49.322	-57.108	-79.513	-69.19	-79.495	-69.155	-75.121	-84.258	-75.575	-82.181	-81.448	-74.608	-67.877
28	18.6	-65.987	-53.024	-59.921	-75.819	-71.885	-67.927	-75.08	-82.954	-73.945	-81.305	-76.254	-76.031	-72.92	-72.735
28	18.6	-65.632	-52.681	-57.001	-67.698	-65.609	-72.727	-74.094	-75.33	-82.984	-68.327	-79.288	-74.342	-71.082	-69.04
28	18.6	-67.685	-52.204	-71.187	-74.626	-71.845	-65.09	-75.448	-72.164	-76.116	-77.01	-91.287	-87.399	-71.593	-69.038
28	18.6	-60.518	-44.784	-71.585	-79.711	-60.365	-73.573	-80.561	-72.635	-80.298	-73.8	-72.792	-84.091	-68.707	-61.679
28	18.6	-71.515	-49.08	-67.413	-73.662	-63.38	-73.948	-70.789	-75.552	-70.931	-70.827	-74.026	-79.615	-75.061	-69.472
28	18.6	-64.098	-57.37	-69.015	-77.861	-66.301	-76.837	-66.189	-77.018	-69.067	-80.199	-83.492	-71.624	-81.906	-70.524
28	18.6	-67.662	-47.439	-59.262	-75.659	-63.022	-69.098	-73.001	-68.113	-77.148	-73.573	-74.453	-77.378	-67.475	-76.406
28	18.6	-75.675	-45.68	-62.542	-72.68	-65.95	-73.114	-73.391	-73.502	-82.377	-63.182	-73.444	-68.61	-71.562	-67.612
27	18.6	-66.914	-49.465	-53.702	-76.377	-75.341	-73.307	-74.985	-79.768	-71.299	-73.14	-75.994	-78.99	-72.95	-76.001
27	18.6	-61.615	-55.851	-67.008	-73.448	-71.25	-75.893	-82.063	-68.132	-79.684	-72.926	-70.25	-76.713	-75.607	-70.629
27	18.6	-65.162	-63.376	-63.249	-69.674	-69.39	-77.512	-81.124	-75.12	-74.404	-72.641	-77.387	-81.346	-73.334	-71.467
27	18.6	-66.537	-50.886	-60.433	-69.724	-71.743	-73.781	-80.018	-67.706	-76.934	-74.699	-80.088	-78.968	-68.057	-71.436
27	18.6	-68.05	-50.077	-57.266	-65.774	-70.902	-63.171	-74.286	-72.933	-71.783	-74.076	-86.774	-81.942	-68.804	-70.348
27	18.6	-83.271	-56.204	-76.372	-72.568	-74.705	-60.005	-70.064	-96.383	-83.986	-71.439	-79.695	-74.588	-77.67	-72.967
27	18.6	-62.203	-54.027	-64.067	-71.402	-76.499	-64.807	-72.718	-74.988	-82.465	-70.966	-71.688	-86.162	-72.361	-64.49
27	18.6	-64.741	-52.612	-60.509	-73.345	-86.093	-63.398	-69.917	-71.722	-74.478	-76.589	-73.846	-86.993	-68.619	-72.218
27	18.6	-70.146	-51.577	-62.467	-76.471	-80.394	-61.213	-78.326	-82.143	-74.433	-73.2	-76.614	-85.522	-76.845	-72.522
27	18.6	-73.583	-45.378	-66.271	-75.996	-69.441	-70.153	-68.636	-69.298	-69.19	-81.588	-77.817	-72.299	-74.434	-74.544
26	18.6	-64.404	-51.057	-65.916	-76.566	-67.386	-67.973	-71.741	-81.219	-79.89	-85.516	-82.973	-78.537	-79.746	-70.014
26	18.6	-71.938	-60.67	-54.535	-63.148	-60.557	-67.427	-73.122	-75.715	-73.926	-69.046	-78.989	-70.99	-72.645	-73.13
26	18.6	-70.006	-53.101	-60.977	-79.337	-71.619	-66.394	-70.846	-85.467	-73.608	-65.854	-74.286	-71.529	-78.309	-67.349
26	18.6	-68.22	-54.524	-57.547	-74.799	-81.911	-62.461	-69.676	-77.18	-71.823	-78.019	-66.388	-65.182	-75.1	-62.874
26	18.6	-70.582	-47.526	-56.659	-72.889	-79.473	-73.8	-78.01	-80.617	-74.288	-73.768	-72.684	-77.761	-84.679	-74.35
26	18.6	-65.805	-58.946	-54.962	-66.703	-65.422	-73.009	-64.773	-79.16	-70.708	-77.716	-76.452	-82.122	-83.235	-64.127
26	18.6	-62.981	-50.766	-59.267	-68.932	-69.463	-79.113	-67.358	-69.605	-80.725	-87.498	-77.128	-72.796	-76.795	-79.861
26	18.6	-63.891	-64.293	-52.38	-69.611	-65.168	-67.148	-81.852	-89.586	-73.308	-64.683	-84.863	-81.96	-67.63	-68.539
26	18.6	-73.309	-55.612	-64.185	-64.279	-65.75	-77.88	-74.568	-70.186	-66.752	-77.599	-77.601	-82.428	-78.395	-61.617
26	18.6	-67.392	-52.836	-60.488	-65.984	-60.024	-70.496	-72.911	-71.148	-72.526	-71.442	-76.13	-71.484	-79.88	-76.881
25	18.6	-74.283	-54.162	-62.745	-74.484	-65.463	-73.139	-77.558	-81.889	-73.742	-74.376	-76.03	-82.916	-68.058	-63.835
25	18.6	-67.761	-53.712	-54.132	-65.577	-60.892	-67.25	-77.356	-70.749	-82.671	-74.194	-76.82	-71.219	-68.33	-65.764
25	18.6	-69.345	-59.498	-52.526	-66.691	-70.96	-67.979	-79.677	-84.439	-77.189	-77.798	-86.216	-67.373	-71.222	-72.052
25	18.6	-75.612	-51.551	-60.867	-67.565	-63.557	-69.195	-71.817	-84.902	-74.894	-69.778	-79.995	-67.537	-71.576	-68.911
25	18.6	-69.073	-56.943	-55.111	-73.735	-73.678	-68.694	-77.522	-80.471	-83.738	-77.508	-75.653	-73.173	-71.841	-71.826
25	18.6	-80.811	-53.093	-56.51	-91.661	-59.565	-66.235	-82.262	-72.712	-81.155	-68.312	-78.174	-73.434	-67.14	-65.432
25	18.6	-70.984	-56.834	-65.837	-77.518	-62.63	-66.138	-83.227	-92.798	-74.714	-72.227	-75.9	-83.872	-68.696	-63.304
25	18.6	-68.099	-50.295	-53.136	-70.861	-72.809	-66.171	-80.857	-76.936	-73.397	-77.777	-75.09	-63.939	-70.647	-65.702
25	18.6	-75.862	-51.527	-54.056	-64.938	-66.279	-74.195	-89.372	-80.512	-83.939	-87.309	-77.837	-66.136	-73.297	-66.404
25	18.6	-69.362	-53.924	-72.534	-68.377	-66.541	-67.83	-78.096	-76.91	-74.125	-69.473	-68.406	-68.066	-67.532	-73.25
24	18.6	-75.366	-53.07	-54.225	-80.413	-63.304	-63.168	-72.745	-70.064	-72.765	-68.31	-73.547	-70.531	-78.166	-69.047
24	18.6	-74.154	-61.741	-55.006	-70.248	-61.327	-74.191	-70.421	-73.148	-69.975	-75.364	-80.988	-72.202	-73.023	-89.432
24	18.6	-72.282	-55.047	-59.013	-71.957	-69.94	-72.174	-72.181	-67.333	-71.237	-79.878	-77.75	-70.484	-74.994	-73.104
24	18.6	-70.251	-68.748	-54.168	-61.976	-67.318	-68.428	-74.926	-73.109	-69.694	-70.196	-73.919	-80.241	-68.947	-67.636
24	18.6	-71.117	-59.766	-60.366	-76.195	-64.469	-76.995	-70.03	-77.28	-71.711	-77.776	-77.904	-75.536	-75.715	-60.09
24	18.6	-68.308	-53.195	-67.943	-72.519	-70.568	-63.908	-70.75	-77.405	-79.82	-77.718	-79.574	-80.829	-69.239	-69.622
24	18.6	-73.487	-49.525	-53.563	-71.815	-63.568	-61.978	-71.5	-76.928	-75.916	-75.58	-81.834	-76.567	-82.397	-65.394
24	18.6	-83.171	-58.429	-62.142	-73.804	-59.853	-67.98	-76.306	-75.152	-70.711	-72.552	-80.121	-74.826	-72.433	-65.979
24	18.6	-72.672	-49.928	-69.777	-66.189	-61.113	-70.036	-73.937	-73.818	-72.634	-78.736	-75.176	-82.146	-72.354	-72.469
24	18.6	-71.201	-86.094	-60.164	-67.319	-64.134	-69.467	-79.27	-79.192	-89.743	-78.867	-75.268	-67.902	-76.957	-67.756
23	18.6	-65.021	-70.755	-53.938	-81.3	-68.49	-61.555	-82.478	-81.373	-87.358	-71.54	-86.689	-73.781	-68.523	-66.76
23	18.6	-74.59	-59.769	-52.806	-72.786	-62.033	-63.265	-70.942	-74.977	-67.751	-69.961	-72.349	-75.647	-71.438	-76.074
23	18.6	-73.154	-50.955	-84.307	-66.303	-67.932	-70.708	-68.241	-95.415	-69.925	-78.843	-68.862	-67.386	-71.454	-78.892
23	18.6	-68.412	-55.532	-51.008	-76.317	-61.211	-69.068	-69.191	-82.458	-70.262	-68.312	-76.898	-75.783	-71.091	-62.795
23	18.6	-77.792	-55.491	-62.882	-78.896	-63.509	-62.36	-72.545	-85.121	-77.241	-73.33	-78.411	-81.062	-72.767	-68.225
23	18.6	-73.131	-62.644	-56.818	-77.283	-71.776	-66.318	-75.369	-77.01	-75.561	-75.851	-77.473	-74.032	-75.824	-75.082
23	18.6	-71.071	-56.801	-54.167	-72.771	-63.556	-64.278	-68.977	-77.01	-78.253	-69.63	-95.173	-73.972	-79.309	-67.33
23	18.6	-78.149	-57.683	-52.496	-78.094	-62.09	-71.07	-62.552	-80	-74.378	-72.091	-76.709	-77.399	-82.611	-74.656
23	18.6	-72.607	-52.192	-51.143	-72.946	-61.147	-76.729	-68.833	-78.148	-76.234	-84.673	-75.461	-78.654	-85.344	-71.807
23	18.6	-69.72	-62.573	-59.263	-70.253	-64.152	-69.419	-70.526	-87.039	-69.136	-70.849	-64.831	-76.972	-78.748	-72.426
22	18.6	-66.389	-67.53	-54.416	-71.937	-61.981	-72.003	-68.808	-71.737	-72.046	-71.225	-80.016	-89.308	-76.982	-73.759
22	18.6	-63.367	-56.021	-48.284	-63.326	-60.855	-65.178	-72.763	-70.665	-75.338	-67.745	-70.13	-80.332	-67.43	-76.888
22	18.6	-74.608	-62.187	-51.496	-66.913	-65.298	-84.738	-70.371	-79.869	-79.908	-71.095	-85.998	-82.887	-75.361	-82.674
22	18.6	-67.129	-67.64	-54.791	-72.28	-79.107	-80.526	-68.524	-82.691	-85.934	-74.158	-76.731	-89.017	-74.632	-76.435
22	18.6	-69.377	-74.84	-51.485	-69.189	-63.566	-70	-80.409	-74.999	-71.625	-72.188	-67.934	-80.148	-71.804	-76.99
22	18.6	-67.357	-62.207	-71.9	-72.198	-78.684	-84.627	-70.397	-74.595	-77.499	-72.493	-79.2	-84.576	-88.698	-73.591
22	18.6	-65.713	-55.14	-65.189	-70.428	-66.086	-89.621	-65.901	-81.612	-77.367	-69.688	-77.412	-89.007	-72.644	-71.3
22	18.6	-73.339	-55.141	-53.346	-65.035	-65.388	-67.203	-74.324	-78.059	-75.673	-78.946	-78.957	-88.581	-78.301	-74.454
22	18.6	-76.603	-64.736	-57.309	-65.03	-55.926	-89.587	-76.359	-75.648	-78.677	-63.954	-71.397	-85.216	-72.858	-75.978
22	18.6	-76.631	-57.02	-49.448	-70.149	-74.647	-66.606	-71.87	-74.576	-84.259	-74.055	-71.796	-87.825	-79.261	-87.019
21	18.6	-74.834	-58.718	-52.246	-71.926	-59.357	-71.645	-71.72	-73.063	-84.148	-74.641	-75.1	-84.983	-74.254	-79.221
21	18.6	-70.496	-56.05	-60.39	-71.249	-61.408	-77.333	-69.026	-81.657	-73.261	-75.923	-78.101	-69.843	-77.851	-75.971
21	18.6	-66.91	-57.444	-47.116	-61.64	-68.007	-85.031	-72.033	-74.247	-79.211	-75.889	-77.95	-80.232	-71.64	-70.889
21	18.6	-71.628	-54.523	-54.826	-66.438	-62.064	-74.676	-64.762	-73.133	-71.084	-84.053	-70.888	-72.348	-67.672	-80.615
21	18.6	-79.982	-64.144	-52.651	-81.726	-66.618	-65.763	-72.803	-74.238	-68.336	-74.557	-75.861	-69.573	-86.377	-69.652
21	18.6	-79.898	-71.67	-50.605	-70.679	-62.911	-70.649	-67.339	-71.697	-84.84	-79.633	-75.345	-74.63	-75.904	-68.574
21	18.6	-68.746	-56.071	-50.451	-70.642	-71.144	-69.72	-71.044	-82.23	-84.409	-78.3	-79.372	-74.108	-71.697	-70.997
21	18.6	-82.994	-61.648	-56.582	-66.407	-63.269	-69.428	-79.196	-82.356	-76.042	-73.907	-78.505	-77.222	-78.667	-77.904
21	18.6	-71.699	-67.312	-53.9	-66.814	-64.516	-64.313	-76.928	-72.655	-78.413	-80.276	-80.118	-74.714	-82.9	-78.463
21	18.6	-68.422	-71.988	-59.972	-76.353	-70.274	-69.625	-66.191	-77.887	-69.914	-75.792	-70.686	-72.502	-76.13	-67.944
20	18.6	-83.669	-57.228	-51.91	-69.167	-63.122	-63.976	-74.833	-79.776	-81.216	-73.488	-83.368	-74.969	-71.853	-61.76
20	18.6	-67.266	-56.692	-49.765	-59.093	-77.444	-72.622	-74.32	-72.503	-84.162	-89.044	-83.368	-67.701	-68.302	-63.373
20	18.6	-76.701	-58.969	-56.417	-65.932	-66.644	-63.472	-76.507	-78.68	-70.558	-75.809	-77.752	-78.192	-75.747	-65.649
20	18.6	-76.75	-66.118	-48.624	-71.964	-66.833	-68.616	-76.641	-75.543	-71.813	-70.053	-80.819	-72.698	-75.855	-69.417
20	18.6	-75.284	-60.5	-50.981	-64.989	-58.003	-67.567	-78.709	-81.722	-74.252	-74.473	-80.819	-72.807	-71.12	-68.303
20	18.6	-75.35	-82.755	-49.684	-61.959	-60.95	-63.585	-83.127	-81.307	-76.45	-82.454	-74.757	-73.745	-70.121	-71.844
20	18.6	-69.229	-82.849	-67.298	-66.859	-66.608	-63.479	-76.969	-72.184	-69.101	-79.882	-79.888	-69.183	-73.354	-61.681
20	18.6	-70.011	-65.426	-82.699	-65.199	-70.199	-66.056	-70.645	-81.641	-71.837	-68.954	-73.062	-79.044	-69.816	-75.33
20	18.6	-75.563	-53.629	-57.234	-68.193	-64.99	-65.711	-75.601	-70.917	-72.52	-71.204	-79.901	-83.463	-73.765	-64.811
[truncated: 20,141 more rows]
