# Supplementary material for: Novel integrated matching algorithm using a deep learning algorithm for Wi-Fi fingerprint-positioning technique in the indoors-IoT era
Source: PeerJ Comput Sci. 2023 May 31;9:e1406. doi: 10.7717/peerj-cs.1406 (PMC10280486; doi:10.7717/peerj-cs.1406)
Supplement: Supplemental Information 1 — The OMNeT++ simulator simulates the third floor of the Faculty of Engineering at Koya University. The floor is chosen and constructed as an experimental setting in the proposed solution. The simulated area is approximately 56 ×77.6 square meters. In addition, four corridors, sixteen study halls, four computer laboratories, nine staff offices, three restrooms, and a large 13 m ×19 m Meeting Hall are included in the survey positions. The entire region of the 3rd floor is considered for data collection. The whole area is divided into grids of 1m × 1m, resulting in dividing the region into 2,214 points, as illustrated in Fig. 6. At each sample point, RSSI data is recorded for one second. As a result, 22,140 records are collected. [file peerj-cs-09-1406-s001.zip › dataset/normalized.csv]

0.5	13.6	-1.7978	-0.12276	0.42044	1.501	0.83629	-1.3553	-0.55918	-0.78622	-1.1389	-1.2203	-2.1763	-0.67174	-3.5732	-1.9582
0.5	13.6	-0.80675	-0.79986	0.76546	1.6226	0.14213	-0.76458	0.11616	-0.63436	-1.5896	-1.1961	-2.2024	-0.20982	-3.5732	-1.5177
0.5	13.6	-0.9741	0.024643	-0.55774	1.6699	-2.3318	-0.35218	-1.1466	-1.6705	-0.52276	-0.57828	0.11279	-1.1753	-0.81316	-0.73637
0.5	13.6	-2.0485	0.15761	-0.38409	2.578	1.0416	-2.292	-0.43454	-0.16509	-1.6392	-0.92135	-2.1228	-0.70964	-1.8262	-1.2143
0.5	13.6	-1.6561	-1.7605	0.0028452	1.2709	-1.3328	-1.1058	-1.7752	-0.56977	-0.80573	-3.2503	-0.083145	-0.19523	-0.58803	-1.3253
0.5	13.6	-1.239	-0.75141	-0.30445	2.685	0.77886	-1.7203	-0.63257	-1.2246	-0.73785	-1.1163	-1.6161	-0.67645	-2.3842	-2.2398
0.5	13.6	-1.7263	0.36521	-0.047094	1.9574	0.92563	-0.8747	-0.25089	-1.4691	-1.4447	-2.5898	-1.5933	-1.2291	-1.4651	-0.84302
0.5	13.6	-0.86265	0.37022	-0.5557	1.7443	-0.29026	-0.44905	-1.1989	-0.48139	-0.7233	-0.71236	-0.52083	-0.27758	-0.77297	-1.0453
0.5	13.6	-2.5654	-0.43287	0.18727	1.5092	1.0038	-1.3635	-1.4326	-0.38958	-1.244	-0.21076	-2.549	-0.60042	-0.24243	-1.6257
0.5	13.6	-0.56248	0.40863	-1.7905	2.3781	0.45122	-0.29847	-0.63765	-0.89412	-1.104	-0.68409	-0.59519	-0.12403	-1.4564	-1.5584
0.5	13.6	-0.95042	0.56544	0.30014	2.5595	0.69795	-0.22256	0.039116	-0.3018	-0.28318	-0.37022	-0.64716	0.18271	-1.0522	-0.61266
0.5	13.6	-0.99441	0.42849	0.62311	2.5822	0.96867	-0.13516	0.049709	-0.15235	-0.6913	-0.75767	-0.46056	-0.18943	-0.92855	-0.71938
0.5	13.6	-0.61826	0.18678	0.5057	2.4789	0.83179	-0.1662	-0.1809	-0.32476	-0.2345	-0.60465	-0.89357	-0.1959	-1.1497	-0.72058
0.5	13.6	-0.99807	0.24722	0.61624	2.4465	0.72643	-0.37416	-0.30101	-0.34025	-0.60207	-0.58888	-0.91493	-0.020908	-0.8756	-0.88258
0.5	13.6	-0.86234	0.16537	0.59183	2.4232	0.62176	-0.29282	-0.37589	-0.36623	-0.6223	-0.37492	-0.68452	0.21588	-1.1211	-0.87055
0.5	13.6	-0.60404	0.314	0.24389	2.6695	0.58445	-0.22351	0.012976	-0.23504	-0.64682	-0.74908	-0.6837	0.13548	-0.87292	-0.79108
0.5	13.6	-0.69144	0.61739	0.30551	2.4618	0.80928	-0.49655	-0.19928	-0.073373	-0.27258	-0.62702	-0.60678	0.081101	-0.96414	-0.65081
0.5	13.6	-0.82106	0.21937	0.48645	2.4744	1.0322	-0.35662	-0.1512	-0.13736	-0.42306	-0.48377	-0.89222	-0.13391	-1.091	-0.87939
0.5	13.6	-1.0194	0.17785	0.18317	2.7278	1.0264	-0.33637	0.070043	-0.43905	-0.3563	-0.56953	-0.62278	0.23626	-1.1672	-0.73222
0.5	13.6	-1.0229	0.30275	0.62185	2.7503	0.96735	-0.54576	-0.087234	-0.1036	-0.61408	-0.51064	-0.4918	0.22357	-0.82242	-0.63609
0.5	13.6	-0.63305	0.26409	0.42818	2.5551	0.64914	-0.18601	-0.0026325	-0.40047	-0.43816	-0.33846	-0.83141	0.16571	-1.2408	-0.94666
0.5	13.6	-1.0257	0.27124	0.45558	2.3177	0.96911	-0.4546	-0.30832	-0.27374	-0.66684	-0.4251	-0.63318	-0.05486	-1.165	-0.91337
0.5	13.6	-1.0192	0.44294	0.27165	2.6364	0.66357	-0.45262	-0.074705	-0.47555	-0.31906	-0.36348	-0.55803	-0.092809	-1.0225	-0.74137
0.5	13.6	-0.79136	0.31413	0.25743	2.5104	0.97498	-0.23992	-0.1798	-0.070884	-0.35817	-0.3955	-0.64038	-0.054231	-0.99737	-0.77955
0.5	13.6	-0.94345	0.5511	0.54884	2.6963	0.60083	-0.34668	-0.0043089	-0.23157	-0.30174	-0.42512	-0.48431	0.036188	-1.0028	-0.76085
1.5	13.6	-0.10534	0.28802	-0.17236	1.8027	0.13204	-0.16044	-0.27688	-0.96553	-0.85429	-1.315	-1.0006	-0.71619	-2.0935	-0.63752
1.5	13.6	-1.3435	-3.7108	0.8936	-0.29779	0.01187	-1.5177	-2.0187	-0.30616	-0.84618	-1.4924	-0.49101	-1.2797	-1.4041	-3.5808
1.5	13.6	-0.41203	-0.024411	0.17841	1.9183	1.0578	-0.61486	-1.3835	-0.76099	-1.5349	-2.3534	-1.8936	-2.7541	-1.9321	-1.7817
1.5	13.6	-1.2876	0.32154	0.11206	2.2058	0.66251	-0.71301	-0.73921	-0.67579	-1.673	-1.5042	-1.9891	-0.78624	-1.3083	-1.5952
1.5	13.6	-1.3537	0.49426	-0.49415	2.2573	0.57508	-2.0069	-2.2792	-1.1769	-1.3452	-1.048	-0.76778	-1.8657	-1.6929	-0.58235
1.5	13.6	-1.6124	-1.2011	0.50032	2.5098	0.44304	-2.5021	-0.67815	-0.29844	-0.82232	-2.182	-0.1018	-1.21	-0.41246	-0.79761
1.5	13.6	-1.0438	-0.30797	0.07925	0.5479	-0.014865	-0.68794	-1.9366	-1.5796	-1.5078	-1.5586	-0.52337	-1.257	-1.505	-0.87615
1.5	13.6	-1.0038	-0.044351	0.65229	1.7144	1.0222	-1.2996	-1.316	-0.20168	-1.1962	-0.14299	-1.3019	-1.783	-1.0461	0.1503
1.5	13.6	-1.6691	-0.77527	0.66462	2.0935	-0.25166	-1.0634	-1.3229	-0.80353	-0.74644	-0.85319	-1.0166	-1.7847	-1.5138	-0.42911
1.5	13.6	-2.6077	-0.10931	0.10153	0.5892	0.6471	-1.3694	-1.1561	-0.91429	-1.5086	-0.27523	-1.0109	-1.0984	-1.3451	-1.6633
1.5	13.6	-0.77039	0.31261	0.77805	2.202	1.004	-0.35853	-0.47641	-0.24161	-0.39167	-0.39475	-0.32221	-0.68386	-0.80801	-0.38559
1.5	13.6	-0.81438	0.17566	1.101	2.2247	1.2747	-0.27113	-0.46582	-0.092164	-0.79979	-0.7822	-0.13561	-1.056	-0.68438	-0.49232
1.5	13.6	-0.43823	-0.066049	0.98362	2.1214	1.1378	-0.30218	-0.69643	-0.26458	-0.34299	-0.62918	-0.56863	-1.0625	-0.90551	-0.49351
1.5	13.6	-0.81804	-0.005605	1.0942	2.089	1.0325	-0.51013	-0.81654	-0.28007	-0.71056	-0.61341	-0.58999	-0.88748	-0.63143	-0.65551
1.5	13.6	-0.68231	-0.08746	1.0697	2.0657	0.92781	-0.42879	-0.89142	-0.30605	-0.73079	-0.39945	-0.35957	-0.6507	-0.87694	-0.64348
1.5	13.6	-0.42401	0.06117	0.72181	2.312	0.8905	-0.35948	-0.50255	-0.17485	-0.75531	-0.77361	-0.35875	-0.73109	-0.62874	-0.56402
1.5	13.6	-0.51141	0.36456	0.78343	2.1042	1.1153	-0.63252	-0.71481	-0.013188	-0.38107	-0.65156	-0.28184	-0.78548	-0.71997	-0.42374
1.5	13.6	-0.64103	-0.033458	0.96437	2.1169	1.3383	-0.4926	-0.66673	-0.077178	-0.53155	-0.5083	-0.56728	-1.0005	-0.84678	-0.65232
1.5	13.6	-0.83935	-0.074983	0.66109	2.3703	1.3324	-0.47234	-0.44549	-0.37887	-0.46479	-0.59406	-0.29784	-0.63031	-0.92303	-0.50516
1.5	13.6	-0.84292	0.049919	1.0998	2.3928	1.2734	-0.68173	-0.60276	-0.04341	-0.72257	-0.53517	-0.16685	-0.643	-0.57825	-0.40902
1.5	13.6	-0.45302	0.01126	0.9061	2.1975	0.95519	-0.32198	-0.51816	-0.34028	-0.54665	-0.36299	-0.50647	-0.70087	-0.99659	-0.71959
1.5	13.6	-0.84567	0.018408	0.93349	1.9601	1.2752	-0.59057	-0.82385	-0.21356	-0.77533	-0.44963	-0.30824	-0.92144	-0.92081	-0.6863
1.5	13.6	-0.83919	0.19011	0.74957	2.2788	0.96961	-0.58859	-0.59024	-0.41537	-0.42755	-0.38802	-0.23309	-0.95938	-0.77832	-0.51431
1.5	13.6	-0.61132	0.061299	0.73535	2.1528	1.281	-0.37589	-0.69533	-0.010699	-0.46666	-0.42003	-0.31544	-0.92081	-0.7532	-0.55249
1.5	13.6	-0.76342	0.29827	1.0268	2.3388	0.90688	-0.48266	-0.51984	-0.17138	-0.41023	-0.44965	-0.15937	-0.83039	-0.75859	-0.53378
2.5	13.6	-0.92314	-0.58823	-0.44565	2.7252	0.92263	-1.6363	-0.384	-1.9189	-0.84534	-0.98251	-0.98389	-1.6544	-1.1512	-0.42608
2.5	13.6	-0.945	0.030637	-0.02937	1.4632	0.69566	-1.6506	-0.47419	-0.8961	-1.3526	-1.6293	-0.72171	-1.5268	-0.26623	-1.4718
2.5	13.6	-0.26267	-1.0823	-0.12769	2.3939	0.69566	-0.85832	-0.1393	-0.30219	-1.6838	-2.984	0.45568	-0.03525	-0.3529	-1.9674
2.5	13.6	-0.7273	0.25034	-0.33882	2.6594	1.5374	-0.45204	0.031412	-0.17049	-1.9829	-1.6677	-1.0178	-0.36532	-0.35771	-1.2914
2.5	13.6	-2.1366	-0.84512	0.36343	0.33886	0.40212	-1.9311	0.40209	-0.40578	-1.6802	-0.85305	-0.73174	-0.85963	-0.88702	-1.2914
2.5	13.6	-0.54244	-0.012056	-0.5581	0.88816	-0.56211	-0.93339	-1.9696	-0.49582	-0.86025	-1.7325	-1.473	-1.1015	-1.4755	-0.055597
2.5	13.6	-1.9054	-0.79337	0.027635	1.5814	0.21511	-1.7291	-1.4334	-1.079	-1.0204	-1.4285	-0.33669	-1.0511	-1.1369	-1.2142
2.5	13.6	-0.78103	0.37732	-0.46014	1.8302	0.79141	-2.2356	-0.2475	-2.2346	-1.2468	-1.3471	-0.64912	-1.4594	-1.1466	-0.79273
2.5	13.6	-2.5886	-0.83337	-1.078	1.967	0.51915	-1.2303	-1.1202	-0.23992	-3.2842	-0.69691	-1.1278	-1.1621	-1.0416	-0.55331
2.5	13.6	-0.94367	-0.062823	-0.2405	2.4049	-0.94923	-1.1261	-0.0061877	-0.20884	-3.2842	-1.8441	-0.97361	-1.7422	-0.56004	-2.4545
2.5	13.6	-0.7021	0.46365	0.23778	2.4931	1.0023	-0.54326	0.30022	-0.26849	-0.91222	-0.63882	-0.068501	-0.32612	-0.22027	-0.35809
2.5	13.6	-0.74608	0.3267	0.56075	2.5158	1.273	-0.45586	0.31082	-0.11904	-1.3203	-1.0263	0.1181	-0.69827	-0.096632	-0.46481
2.5	13.6	-0.36994	0.08499	0.44334	2.4125	1.1361	-0.48691	0.080213	-0.29146	-0.86354	-0.87324	-0.31492	-0.70474	-0.31776	-0.46601
2.5	13.6	-0.74975	0.14543	0.55388	2.3801	1.0307	-0.69487	-0.039899	-0.30695	-1.2311	-0.85747	-0.33627	-0.52974	-0.043682	-0.62801
2.5	13.6	-0.61402	0.063579	0.52947	2.3567	0.92608	-0.61352	-0.11478	-0.33293	-1.2513	-0.64351	-0.10586	-0.29296	-0.2892	-0.61597
2.5	13.6	-0.35572	0.21221	0.18154	2.603	0.88876	-0.54422	0.27408	-0.20173	-1.2759	-1.0177	-0.10504	-0.37335	-0.040997	-0.53651
2.5	13.6	-0.44311	0.5156	0.24315	2.3953	1.1136	-0.81726	0.061824	-0.040068	-0.90162	-0.89562	-0.028122	-0.42773	-0.13222	-0.39623
2.5	13.6	-0.57274	0.11758	0.4241	2.408	1.3365	-0.67733	0.10991	-0.10406	-1.0521	-0.75236	-0.31357	-0.64275	-0.25904	-0.62482
2.5	13.6	-0.77106	0.076057	0.12081	2.6614	1.3307	-0.65708	0.33115	-0.40575	-0.98534	-0.83812	-0.044125	-0.27257	-0.33529	-0.47765
2.5	13.6	-0.77463	0.20096	0.5595	2.6838	1.2717	-0.86647	0.17387	-0.07029	-1.2431	-0.77924	0.086859	-0.28526	0.0094976	-0.38151
2.5	13.6	-0.38473	0.1623	0.36583	2.4886	0.95346	-0.50671	0.25848	-0.36716	-1.0672	-0.60706	-0.25275	-0.34313	-0.40885	-0.69209
2.5	13.6	-0.77738	0.16945	0.39322	2.2512	1.2734	-0.7753	-0.04721	-0.24044	-1.2959	-0.69369	-0.054527	-0.5637	-0.33306	-0.6588
2.5	13.6	-0.7709	0.34115	0.20929	2.5699	0.96788	-0.77332	0.1864	-0.44225	-0.9481	-0.63208	0.020623	-0.60164	-0.19057	-0.4868
2.5	13.6	-0.54303	0.21234	0.19507	2.4439	1.2793	-0.56062	0.081308	-0.037579	-0.98721	-0.66409	-0.061722	-0.56307	-0.16545	-0.52498
2.5	13.6	-0.69512	0.44931	0.48648	2.6299	0.90515	-0.66739	0.2568	-0.19826	-0.93078	-0.69371	0.094346	-0.47265	-0.17084	-0.50627
3.5	13.6	-0.93232	-0.60902	0.51002	1.5202	-2.8087	-1.7222	-1.2562	-1.2201	-0.81623	-0.4932	-1.6242	-0.43389	-1.1805	-0.042794
3.5	13.6	-0.84321	-2.3832	0.46714	0.45772	-0.043646	0.081592	-1.0383	-1.9817	-0.61963	-0.59215	-0.6509	-0.73559	-2.1849	-0.94253
3.5	13.6	-0.85589	0.048864	0.087514	1.844	-0.38643	-0.11913	-0.78055	-1.0055	-0.99995	-1.2968	-1.1962	0.24475	-1.8144	-0.017189
3.5	13.6	-0.95418	-0.37892	-0.34469	2.4455	0.51642	-0.64193	-0.084168	-0.70687	-0.81218	-0.43679	-2.3185	-1.444	-0.84596	-0.84183
3.5	13.6	-0.88487	0.54613	0.14069	1.8746	0.72253	-0.43067	-1.2053	-0.95638	-0.97681	-0.96561	-1.068	-0.56539	-1.8428	-0.24909
3.5	13.6	-0.70037	-1.831	0.91324	0.24829	-2.8962	-0.2848	-0.87981	-1.3281	-1.1808	-1.3548	-2.1994	-1.185	-1.5508	-0.90096
3.5	13.6	-0.62539	0.57255	0.067873	2.1902	0.79891	0.10296	-1.7568	-1.1887	-0.53015	-1.7722	-0.9094	-1.3093	-1.3375	-1.279
3.5	13.6	-2.1393	-0.85025	0.28152	1.4745	-0.26489	-0.6415	-0.92225	-0.7871	-0.51142	-1.4241	-1.5982	-1.4146	-0.77346	-0.25239
3.5	13.6	-2.8971	-0.74676	-0.80468	1.8198	0.15618	0.52377	-0.69979	-0.55523	-0.366	-1.1046	-0.24824	-0.4595	-0.97579	-0.61086
3.5	13.6	-1.2559	-0.19261	0.55517	2.3031	0.7434	-0.57398	-1.3589	-1.8074	-0.67427	-0.22397	-2.2218	-1.0986	-2.0975	-0.68859
3.5	13.6	-0.73536	0.23713	0.71388	2.2856	0.22924	0.46444	-0.1639	-0.62703	0.063085	-0.088669	-0.71603	-0.07046	-0.84307	0.21123
3.5	13.6	-0.77935	0.10018	1.0368	2.3084	0.49996	0.55184	-0.15331	-0.47758	-0.34503	-0.47612	-0.52943	-0.4426	-0.71943	0.1045
3.5	13.6	-0.4032	-0.14153	0.91944	2.2051	0.36309	0.52079	-0.38391	-0.65	0.11177	-0.32309	-0.96244	-0.44907	-0.94056	0.10331
3.5	13.6	-0.78301	-0.081082	1.03	2.1726	0.25772	0.31283	-0.50402	-0.66549	-0.2558	-0.30732	-0.9838	-0.27408	-0.66648	-0.058693
3.5	13.6	-0.64729	-0.16294	1.0056	2.1493	0.15305	0.39418	-0.5789	-0.69147	-0.27603	-0.093365	-0.75339	-0.037295	-0.912	-0.046658
3.5	13.6	-0.38898	-0.014307	0.65763	2.3956	0.11574	0.46348	-0.19004	-0.56027	-0.30056	-0.46752	-0.75257	-0.11769	-0.6638	0.032804
3.5	13.6	-0.47638	0.28908	0.71925	2.1879	0.34057	0.19045	-0.4023	-0.39861	0.073687	-0.34547	-0.67565	-0.17207	-0.75502	0.17308
3.5	13.6	-0.606	-0.10893	0.90019	2.2006	0.56351	0.33037	-0.35421	-0.4626	-0.076795	-0.20222	-0.96109	-0.38708	-0.88184	-0.0555
3.5	13.6	-0.80433	-0.15046	0.59691	2.454	0.55769	0.35062	-0.13297	-0.76429	-0.010029	-0.28798	-0.69165	-0.016909	-0.95809	0.091665
3.5	13.6	-0.80789	-0.025558	1.0356	2.4764	0.49864	0.14123	-0.29025	-0.42883	-0.26781	-0.22909	-0.56067	-0.029597	-0.6133	0.1878
3.5	13.6	-0.41799	-0.064217	0.84192	2.2812	0.18044	0.50099	-0.20565	-0.72571	-0.091889	-0.05691	-0.90028	-0.087465	-1.0316	-0.12277
3.5	13.6	-0.81065	-0.057069	0.86931	2.0438	0.5004	0.2324	-0.51133	-0.59898	-0.32058	-0.14354	-0.70205	-0.30803	-0.95586	-0.08948
3.5	13.6	-0.80416	0.11463	0.68539	2.3625	0.19486	0.23438	-0.27772	-0.80079	0.027203	-0.081932	-0.6269	-0.34598	-0.81337	0.082516
3.5	13.6	-0.5763	-0.014178	0.67117	2.2365	0.50627	0.44708	-0.38282	-0.39612	-0.011906	-0.11395	-0.70925	-0.3074	-0.78825	0.044336
3.5	13.6	-0.72839	0.22279	0.96257	2.4225	0.13212	0.34031	-0.20732	-0.5568	0.044529	-0.14356	-0.55318	-0.21698	-0.79364	0.063041
4.5	13.6	-1.8052	-0.15702	0.71624	1.4152	0.86589	-0.01898	-1.3502	-1.035	-0.57179	-0.72082	-1.6076	-1.4834	-2.2963	-0.74852
4.5	13.6	-1.6772	0.28141	-0.11787	1.2365	-0.45872	0.031163	-1.0045	-2.8137	-0.47313	-1.5643	-1.5057	-3.0254	-2.695	-2.6277
4.5	13.6	-0.28127	-1.0559	0.82678	2.3124	-0.52501	-0.14861	-2.4547	-1.1338	-1.5441	-0.91237	-1.0718	-3.404	-1.2692	-0.74997
4.5	13.6	-0.71776	-0.18894	0.46307	0.86938	1.5292	-0.046901	-0.55604	-0.56955	-1.0923	-1.8576	-1.5319	-0.32122	-0.81033	-1.613
4.5	13.6	-0.92737	-0.41085	0.58774	1.1422	-0.55761	-0.51443	-1.1714	-0.44744	-0.50892	-0.53587	-2.1336	-1.4281	-1.6691	-2.8336
4.5	13.6	-0.79926	-0.56315	0.49014	-0.15886	1.1261	-0.53851	-1.74	-0.89059	-0.74632	-2.8798	-1.5883	-1.9534	-2.3654	-0.86757
4.5	13.6	-0.82256	-0.16766	-0.18254	0.69082	1.8451	-0.23693	-0.70281	-0.88078	-1.6919	-0.070206	-0.81651	-0.83069	-2.2372	-0.10351
4.5	13.6	-0.41988	-0.25207	0.24835	2.5844	-1.6357	-0.29904	-1.531	-1.6791	-0.36612	-1.0317	-2.1911	-1.1363	-1.1364	-0.52863
4.5	13.6	-1.4279	-0.74872	0.77995	1.9176	0.77313	-0.2556	-0.61069	-0.32225	-0.30098	-1.3942	-0.052308	-2.6817	-0.4614	-0.24275
4.5	13.6	-1.0055	0.11027	0.061885	1.8989	0.67888	0.54855	-0.7982	-1.7002	-2.2023	-1.3517	-1.628	-1.1946	-1.6551	-0.57694
4.5	13.6	-0.5149	0.50428	0.91387	2.0587	0.93961	0.68709	-0.35764	-0.62056	-0.13795	-0.35409	-0.72523	-0.97625	-1.0423	-0.29547
4.5	13.6	-0.55888	0.36734	1.2368	2.0814	1.2103	0.7745	-0.34705	-0.47111	-0.54607	-0.74154	-0.53863	-1.3484	-0.91862	-0.4022
4.5	13.6	-0.18274	0.12563	1.1194	1.9781	1.0735	0.74345	-0.57765	-0.64353	-0.089263	-0.58852	-0.97164	-1.3549	-1.1397	-0.40339
4.5	13.6	-0.56254	0.18607	1.23	1.9457	0.96809	0.53549	-0.69776	-0.65902	-0.45684	-0.57275	-0.993	-1.1799	-0.86567	-0.5654
4.5	13.6	-0.42682	0.10422	1.2056	1.9224	0.86343	0.61683	-0.77265	-0.685	-0.47707	-0.35879	-0.76259	-0.94308	-1.1112	-0.55336
4.5	13.6	-0.16851	0.25285	0.85763	2.1687	0.82611	0.68614	-0.38378	-0.5538	-0.50159	-0.73295	-0.76177	-1.0235	-0.86298	-0.4739
4.5	13.6	-0.25591	0.55624	0.91924	1.961	1.0509	0.4131	-0.59604	-0.39214	-0.12734	-0.61089	-0.68485	-1.0779	-0.95421	-0.33362
4.5	13.6	-0.38554	0.15822	1.1002	1.9736	1.2739	0.55303	-0.54796	-0.45613	-0.27783	-0.46764	-0.97029	-1.2929	-1.081	-0.5622
4.5	13.6	-0.58386	0.11669	0.7969	2.227	1.2681	0.57328	-0.32671	-0.75782	-0.21106	-0.5534	-0.70085	-0.92269	-1.1573	-0.41504
4.5	13.6	-0.58742	0.2416	1.2356	2.2495	1.209	0.36389	-0.48399	-0.42236	-0.46884	-0.49451	-0.56987	-0.93538	-0.81249	-0.3189
4.5	13.6	-0.19753	0.20294	1.0419	2.0543	0.89081	0.72364	-0.39939	-0.71924	-0.29292	-0.32233	-0.90948	-0.99325	-1.2308	-0.62947
4.5	13.6	-0.59018	0.21009	1.0693	1.8169	1.2108	0.45506	-0.70508	-0.59251	-0.52161	-0.40897	-0.71125	-1.2138	-1.155	-0.59618
4.5	13.6	-0.58369	0.38179	0.88538	2.1356	0.90523	0.45703	-0.47146	-0.79432	-0.17383	-0.34735	-0.6361	-1.2518	-1.0126	-0.42419
4.5	13.6	-0.35583	0.25298	0.87116	2.0096	1.2166	0.66973	-0.57656	-0.38965	-0.21294	-0.37937	-0.71845	-1.2132	-0.98743	-0.46237
4.5	13.6	-0.50792	0.48995	1.1626	2.1956	0.8425	0.56297	-0.40107	-0.55034	-0.1565	-0.40899	-0.56238	-1.1228	-0.99282	-0.44366
5.5	13.6	-0.54099	-2.2128	0.32511	1.8999	-0.032461	-1.4219	-0.98826	-1.7773	-0.77364	-1.7508	-1.0708	-0.67989	-2.0687	-0.81702
5.5	13.6	-0.76775	-1.625	1.6144	0.42312	0.12713	-0.008154	-0.93144	-0.90183	-0.063932	-1.8576	-0.73618	-0.75994	-2.7839	-1.304
5.5	13.6	-1.1616	0.085685	-0.75965	2.0191	0.91008	-1.2976	-0.87921	-1.938	-1.3453	-2.4347	-1.8722	-1.5806	-0.60529	-3.1171
5.5	13.6	-1.0123	-0.38345	0.41074	1.3219	-0.68297	-1.2699	-0.77656	-2.8382	-1.3145	-0.86798	-1.0604	-0.94393	-1.7465	-1.0608
5.5	13.6	-1.8386	-0.20338	0.28583	2.1014	0.50729	-1.1411	-2.5086	-0.76088	-0.068466	-0.64539	-1.9179	-0.05799	-1.8707	-0.87918
5.5	13.6	-1.2053	-0.40461	1.154	0.88636	-0.48873	-1.5375	-1.5807	-1.1012	-0.27879	-1.0675	-0.91194	-1.1694	-1.005	-1.3418
5.5	13.6	-0.71245	-1.4814	1.0598	1.7862	-1.2729	-0.60931	-1.0574	-1.2273	-1.893	-1.4572	-1.4883	-2.8785	-1.0909	-2.0401
5.5	13.6	-1.9832	-2.2081	0.38763	1.4321	0.91608	-0.050178	-2.5817	-1.9024	-0.06095	-1.9564	-1.2698	-1.913	-1.3865	-2.0359
5.5	13.6	-0.30952	0.57928	0.72055	1.6637	1.4711	-0.47896	-1.3084	-2.2832	-1.272	-2.0746	-1.3447	-1.9242	-1.2496	-2.4813
5.5	13.6	-2.4198	-0.40547	0.95959	1.926	0.67247	-0.33152	-0.84475	-2.3639	-0.78557	-0.81871	-1.1755	-1.1089	-2.9304	-2.0025
5.5	13.6	-0.72166	-0.0063654	1.1423	2.2138	0.78819	0.020411	-0.51139	-1.1827	0.02621	-0.61533	-0.59731	-0.53199	-1.0564	-0.91423
5.5	13.6	-0.76564	-0.14331	1.4653	2.2366	1.0589	0.10781	-0.5008	-1.0333	-0.38191	-1.0028	-0.41071	-0.90413	-0.93281	-1.021
5.5	13.6	-0.3895	-0.38502	1.3479	2.1333	0.92204	0.076765	-0.7314	-1.2057	0.074893	-0.84975	-0.84373	-0.9106	-1.1539	-1.0222
5.5	13.6	-0.76931	-0.32458	1.4584	2.1008	0.81667	-0.13119	-0.85151	-1.2212	-0.29268	-0.83398	-0.86508	-0.73561	-0.87986	-1.1842
5.5	13.6	-0.63358	-0.40643	1.434	2.0775	0.71201	-0.04985	-0.9264	-1.2472	-0.31291	-0.62002	-0.63467	-0.49882	-1.1254	-1.1721
5.5	13.6	-0.37528	-0.2578	1.0861	2.3238	0.67469	0.019456	-0.53753	-1.116	-0.33743	-0.99418	-0.63385	-0.57922	-0.87717	-1.0927
5.5	13.6	-0.46268	0.045588	1.1477	2.1161	0.89953	-0.25358	-0.74979	-0.95431	0.036812	-0.87213	-0.55693	-0.6336	-0.9684	-0.95238
5.5	13.6	-0.5923	-0.35243	1.3286	2.1288	1.1225	-0.11366	-0.70171	-1.0183	-0.11367	-0.72888	-0.84238	-0.84861	-1.0952	-1.181
5.5	13.6	-0.79062	-0.39396	1.0253	2.3822	1.1166	-0.093404	-0.48046	-1.32	-0.046905	-0.81464	-0.57294	-0.47844	-1.1715	-1.0338
5.5	13.6	-0.79419	-0.26905	1.464	2.4046	1.0576	-0.30279	-0.63774	-0.98453	-0.30469	-0.75575	-0.44195	-0.49113	-0.82668	-0.93766
5.5	13.6	-0.40429	-0.30771	1.2703	2.2094	0.73939	0.056961	-0.55314	-1.2814	-0.12876	-0.58357	-0.78156	-0.54899	-1.245	-1.2482
5.5	13.6	-0.79694	-0.30056	1.2977	1.972	1.0594	-0.21163	-0.85882	-1.1547	-0.35745	-0.6702	-0.58334	-0.76956	-1.1692	-1.2149
5.5	13.6	-0.79046	-0.12886	1.1138	2.2907	0.75381	-0.20965	-0.62521	-1.3565	-0.0096724	-0.60859	-0.50819	-0.80751	-1.0267	-1.0429
5.5	13.6	-0.56259	-0.25767	1.0996	2.1647	1.0652	0.0030529	-0.73031	-0.95182	-0.048781	-0.64061	-0.59053	-0.76893	-1.0016	-1.0811
5.5	13.6	-0.71468	-0.020703	1.391	2.3507	0.69108	-0.10372	-0.55482	-1.1125	0.0076537	-0.67022	-0.43447	-0.67851	-1.007	-1.0624
6.5	13.6	-0.57769	-0.72083	-0.75175	1.8994	0.66824	-0.048326	-1.9585	-3.067	-2.0324	-1.9267	-1.0544	-1.823	-0.51109	-1.1428
6.5	13.6	-2.8407	0.31138	0.65923	-2.8615	-0.5628	-0.88866	-2.7569	-2.3885	-0.54017	-1.2247	-0.44012	-2.3354	-1.2363	-1.5717
6.5	13.6	-0.5271	0.1811	0.58271	1.2987	1.4201	-0.99108	-2.8333	-2.7382	-0.67033	-1.6148	-1.0022	-2.5101	-1.7096	-1.3459
6.5	13.6	-0.47253	0.014734	1.2272	1.7358	0.51001	-0.52042	-1.5943	-2.7414	-0.7635	-2.2227	-1.2652	-1.0884	-1.2954	-2.1359
6.5	13.6	-2.1096	-0.33867	0.953	-0.015294	0.91254	-1.1548	-2.5203	-2.8674	-1.7926	-1.105	-0.90052	-1.3578	-0.34168	-2.1359
6.5	13.6	-1.4457	-0.27604	0.81719	1.8383	-1.114	-0.62469	-3.0693	-2.079	-0.8587	-1.4749	0.21837	-2.1914	-0.59629	-1.3084
6.5	13.6	0.060682	-0.11102	0.96426	1.7678	-0.50755	-1.5845	-2.9002	-2.079	-1.1513	-2.1861	-0.61524	-1.5638	-1.2776	-1.7486
6.5	13.6	-1.2017	-1.0318	0.77264	1.5369	1.6618	-0.60803	-2.8484	-2.079	-1.7512	-1.147	-0.53225	-1.1586	-0.85915	-0.64214
6.5	13.6	-1.4423	-0.13096	0.53948	1.2006	0.97719	-2.1103	-1.9418	-2.079	-0.8488	-2.5647	-0.55331	-1.6194	-0.23664	-1.8461
6.5	13.6	-0.36023	-0.55764	0.70354	1.5969	-0.28358	-1.8471	-2.2161	-2.7753	-0.61056	-2.2394	-0.51664	-1.0613	-0.52071	-1.0963
6.5	13.6	-0.61821	0.55357	1.1733	1.6676	0.94368	-0.20277	-1.6296	-1.9627	-0.29012	-0.89282	0.021307	-0.90127	-0.24114	-0.70362
6.5	13.6	-0.66219	0.41662	1.4962	1.6903	1.2144	-0.11537	-1.619	-1.8132	-0.69824	-1.2803	0.20791	-1.2734	-0.11751	-0.81035
6.5	13.6	-0.28604	0.17491	1.3788	1.587	1.0775	-0.14642	-1.8496	-1.9857	-0.24144	-1.1272	-0.22511	-1.2799	-0.33863	-0.81154
6.5	13.6	-0.66585	0.23536	1.4894	1.5546	0.97216	-0.35438	-1.9697	-2.0011	-0.60901	-1.1115	-0.24646	-1.1049	-0.064556	-0.97354
6.5	13.6	-0.53013	0.1535	1.4649	1.5313	0.86749	-0.27303	-2.0446	-2.0271	-0.62924	-0.89752	-0.016051	-0.86811	-0.31007	-0.96151
6.5	13.6	-0.27182	0.30213	1.117	1.7776	0.83018	-0.20373	-1.6557	-1.8959	-0.65377	-1.2717	-0.015233	-0.9485	-0.061871	-0.88205
6.5	13.6	-0.35922	0.60552	1.1786	1.5699	1.055	-0.47676	-1.868	-1.7343	-0.27952	-1.1496	0.061686	-1.0029	-0.1531	-0.74177
6.5	13.6	-0.48884	0.20751	1.3596	1.5825	1.2779	-0.33684	-1.8199	-1.7983	-0.43	-1.0064	-0.22376	-1.2179	-0.27991	-0.97035
6.5	13.6	-0.68717	0.16598	1.0563	1.8359	1.2721	-0.31659	-1.5987	-2.0999	-0.36324	-1.0921	0.045683	-0.84772	-0.35616	-0.82319
6.5	13.6	-0.69073	0.29088	1.495	1.8584	1.2131	-0.52598	-1.756	-1.7645	-0.62102	-1.0332	0.17667	-0.86041	-0.011376	-0.72705
6.5	13.6	-0.30084	0.25222	1.3013	1.6632	0.89487	-0.16622	-1.6714	-2.0614	-0.4451	-0.86107	-0.16295	-0.91828	-0.42972	-1.0376
6.5	13.6	-0.69349	0.25937	1.3287	1.4258	1.2148	-0.43481	-1.977	-1.9346	-0.67379	-0.9477	0.035281	-1.1388	-0.35393	-1.0043
6.5	13.6	-0.687	0.43108	1.1448	1.7445	0.9093	-0.43283	-1.7434	-2.1364	-0.32601	-0.88609	0.11043	-1.1768	-0.21144	-0.83234
6.5	13.6	-0.45914	0.30226	1.1305	1.6185	1.2207	-0.22013	-1.8485	-1.7318	-0.36512	-0.9181	0.028086	-1.1382	-0.18632	-0.87052
6.5	13.6	-0.61123	0.53923	1.422	1.8045	0.84656	-0.3269	-1.673	-1.8925	-0.30868	-0.94772	0.18415	-1.0478	-0.19171	-0.85181
7.5	13.6	-0.3839	-0.20424	0.91408	1.4523	0.50319	-1.1984	-1.7805	0.017636	-0.89044	-1.198	-0.57692	-1.8145	-1.9116	-1.0859
7.5	13.6	-0.94572	0.4775	1.3362	1.5559	0.2443	-0.38893	-0.55906	-0.88761	-1.3126	-1.1212	-1.7433	-1.8789	-0.80762	-0.2244
7.5	13.6	-0.15026	0.51567	1.2904	1.9439	-0.018139	-0.71387	-1.5509	-0.82358	-2.2329	-0.18131	-2.1983	-1.9392	-1.4942	-0.85331
7.5	13.6	-1.7465	-0.55691	0.19913	1.8033	-0.37729	-0.45831	-0.31497	-1.1473	-1.0666	-0.11393	-2.2477	-1.0138	-2.3477	-0.61468
7.5	13.6	-1.1142	-1.8387	0.94953	0.11785	0.6325	-1.7374	-0.96843	-0.35784	-3.0489	-1.0821	-0.39938	-1.8564	-1.0229	-1.3278
7.5	13.6	-0.79298	0.4068	-0.069368	0.9759	-0.26203	-1.7374	-0.94498	-0.47676	-0.84999	-1.1293	-0.32705	-1.3421	-1.1385	-0.27166
7.5	13.6	-0.82256	-0.32974	1.1674	1.5085	0.14418	-1.7656	-1.6608	0.074834	-2.1384	-2.1811	-0.68225	-2.2317	-1.2576	-2.0131
7.5	13.6	-0.94234	0.23664	1.3378	2.0166	0.64273	0.29698	-1.1226	-1.4195	-1.4564	-0.50377	-0.12959	-1.4784	-2.3666	-1.49
7.5	13.6	-0.99571	0.50478	0.83935	1.6926	0.90367	-1.9593	-0.92164	-1.1983	-1.4226	-1.4729	-0.17578	-0.99975	-1.2763	-1.8662
7.5	13.6	-1.0521	0.5432	1.1087	1.2217	0.36202	-0.38722	-2.094	-0.8853	-1.4434	-2.1684	-2.1656	-1.6819	-2.045	-0.1369
7.5	13.6	-0.42114	0.79505	1.4338	2.0967	0.853	-0.16992	-0.35749	-0.18369	-0.77441	-0.23744	-0.37712	-0.85402	-0.9495	-0.19464
7.5	13.6	-0.46512	0.6581	1.7568	2.1194	1.1237	-0.082519	-0.34689	-0.034238	-1.1825	-0.62489	-0.19052	-1.2262	-0.82586	-0.30136
7.5	13.6	-0.088977	0.41639	1.6394	2.0161	0.98684	-0.11357	-0.5775	-0.20665	-0.72572	-0.47187	-0.62354	-1.2326	-1.047	-0.30256
7.5	13.6	-0.46879	0.47684	1.7499	1.9837	0.88147	-0.32153	-0.69761	-0.22214	-1.0933	-0.4561	-0.6449	-1.0576	-0.77291	-0.46456
7.5	13.6	-0.33306	0.39498	1.7255	1.9604	0.77681	-0.24018	-0.77249	-0.24812	-1.1135	-0.24214	-0.41448	-0.82086	-1.0184	-0.45252
7.5	13.6	-0.074755	0.54361	1.3776	2.2067	0.7395	-0.17088	-0.38362	-0.11693	-1.1381	-0.6163	-0.41366	-0.90125	-0.77023	-0.37306
7.5	13.6	-0.16215	0.847	1.4392	1.999	0.96433	-0.44391	-0.59589	0.044737	-0.7638	-0.49425	-0.33675	-0.95563	-0.86145	-0.23278
7.5	13.6	-0.29178	0.44898	1.6201	2.0116	1.1873	-0.30399	-0.5478	-0.019252	-0.91429	-0.35099	-0.62219	-1.1706	-0.98826	-0.46137
7.5	13.6	-0.4901	0.40746	1.3168	2.265	1.1814	-0.28374	-0.32656	-0.32094	-0.84752	-0.43675	-0.35275	-0.80047	-1.0645	-0.3142
7.5	13.6	-0.49367	0.53236	1.7555	2.2875	1.1224	-0.49313	-0.48383	0.014515	-1.1053	-0.37787	-0.22176	-0.81316	-0.71973	-0.21806
7.5	13.6	-0.10377	0.4937	1.5619	2.0923	0.80419	-0.13337	-0.39923	-0.28236	-0.92938	-0.20569	-0.56138	-0.87103	-1.1381	-0.52864
7.5	13.6	-0.49642	0.50085	1.5892	1.8549	1.1242	-0.40196	-0.70492	-0.15563	-1.1581	-0.29232	-0.36315	-1.0916	-1.0623	-0.49535
7.5	13.6	-0.48994	0.67255	1.4053	2.1736	0.81862	-0.39998	-0.47131	-0.35744	-0.81029	-0.23071	-0.288	-1.1295	-0.9198	-0.32335
7.5	13.6	-0.26207	0.54374	1.3911	2.0476	1.13	-0.18728	-0.5764	0.047226	-0.8494	-0.26272	-0.37035	-1.091	-0.89468	-0.36153
7.5	13.6	-0.41416	0.78071	1.6825	2.2336	0.75588	-0.29405	-0.40091	-0.11346	-0.79296	-0.29234	-0.21428	-1.0005	-0.90007	-0.34283
8.5	13.6	-2.4277	-2.0421	0.95611	2.1836	-0.25753	-1.1563	-0.40455	0.2278	-1.1358	-1.1472	-0.05878	-1.812	-1.4093	-0.20104
8.5	13.6	-1.1849	0.27945	0.58475	1.8377	0.52379	-0.1687	-1.8451	-0.42705	-1.2536	-0.94645	-1.0225	-2.0492	-2.103	-0.66207
8.5	13.6	-1.5395	0.59861	0.6463	1.522	1.4539	0.18629	-1.6599	-0.47863	-0.6522	-2.4753	-2.4586	-2.0985	-1.2223	-1.6055
8.5	13.6	-0.5725	-0.34516	1.2308	1.4267	0.67793	0.1645	-0.4858	-0.69089	-2.6209	-0.16585	-0.37654	-1.5433	-0.27523	-1.057
8.5	13.6	-1.3665	0.65023	1.6966	0.88765	0.010915	-1.1644	-0.78587	-1.4883	-0.26638	-0.77696	-0.28581	-2.8214	-1.2264	-1.5992
8.5	13.6	-2.779	-0.59887	0.6154	1.1849	0.36147	-0.38722	-1.4696	0.044307	-1.6837	-1.7191	-1.4313	-1.9038	-0.016678	-1.242
8.5	13.6	-2.0729	-0.051813	0.20847	1.1006	0.19301	-0.31115	-0.15828	0.15881	-1.787	-2.1412	-0.35205	-2.3236	-1.0532	-2.7709
8.5	13.6	-0.92701	-0.84597	1.1781	1.4182	0.21538	0.70055	-0.69375	-0.33679	-1.9514	-1.0668	-1.1943	-1.1419	-0.86865	-1.5148
8.5	13.6	-0.50863	-0.18515	0.24799	1.1452	0.65556	-0.50304	-0.43248	-0.12079	-2.582	-0.41737	-0.51969	-1.3576	-2.0196	-0.17913
8.5	13.6	-0.33367	-0.38088	1.1604	1.667	0.80983	-0.85333	-0.3834	0.17005	-1.3735	-1.7601	-0.47273	-1.7178	-1.3411	0.27951
8.5	13.6	-0.89775	0.52738	1.379	2.1052	1.0399	0.48573	0.0024467	0.23254	-0.7188	-0.38388	-0.12977	-1.1073	-0.53623	-0.26146
8.5	13.6	-0.94174	0.39043	1.702	2.1279	1.3106	0.57314	0.01304	0.38199	-1.1269	-0.77133	0.056834	-1.4794	-0.4126	-0.36819
8.5	13.6	-0.56559	0.14872	1.5846	2.0246	1.1738	0.54209	-0.21756	0.20957	-0.67012	-0.61831	-0.37619	-1.4859	-0.63373	-0.36938
8.5	13.6	-0.9454	0.20917	1.6951	1.9922	1.0684	0.33413	-0.33768	0.19408	-1.0377	-0.60254	-0.39754	-1.3109	-0.35965	-0.53138
8.5	13.6	-0.80968	0.12731	1.6707	1.9689	0.96372	0.41547	-0.41256	0.1681	-1.0579	-0.38858	-0.16713	-1.0741	-0.60516	-0.51935
8.5	13.6	-0.55137	0.27594	1.3228	2.2152	0.92641	0.48478	-0.023693	0.2993	-1.0824	-0.76274	-0.16631	-1.1545	-0.35697	-0.43989
8.5	13.6	-0.63877	0.57933	1.3844	2.0074	1.1512	0.21174	-0.23595	0.46096	-0.7082	-0.64068	-0.08939	-1.2089	-0.44819	-0.29961
8.5	13.6	-0.76839	0.18132	1.5653	2.0201	1.3742	0.35167	-0.18787	0.39697	-0.85868	-0.49743	-0.37483	-1.4239	-0.575	-0.52819
8.5	13.6	-0.96672	0.13979	1.262	2.2735	1.3684	0.37192	0.033374	0.095283	-0.79192	-0.58319	-0.10539	-1.0537	-0.65125	-0.38102
8.5	13.6	-0.97028	0.26469	1.7007	2.296	1.3093	0.16253	-0.1239	0.43074	-1.0497	-0.5243	0.025591	-1.0664	-0.30647	-0.28489
8.5	13.6	-0.58038	0.22603	1.507	2.1008	0.99111	0.52229	-0.039302	0.13386	-0.87378	-0.35212	-0.31402	-1.1243	-0.72482	-0.59546
8.5	13.6	-0.97304	0.23318	1.5344	1.8633	1.3111	0.2537	-0.34499	0.26059	-1.1025	-0.43876	-0.1158	-1.3448	-0.64903	-0.56217
8.5	13.6	-0.96655	0.40488	1.3505	2.182	1.0055	0.25568	-0.11137	0.058783	-0.75468	-0.37714	-0.040645	-1.3828	-0.50654	-0.39017
8.5	13.6	-0.73869	0.27607	1.3363	2.056	1.3169	0.46838	-0.21647	0.46345	-0.79379	-0.40916	-0.12299	-1.3442	-0.48142	-0.42835
8.5	13.6	-0.89078	0.51304	1.6277	2.242	0.94279	0.36161	-0.040978	0.30276	-0.73736	-0.43878	0.033078	-1.2538	-0.48681	-0.40965
9.5	13.6	-0.45755	-3.0503	0.97635	0.8322	-0.56266	-0.35674	0.16392	-1.0938	-0.63048	-0.11974	-1.8477	-1.4516	-1.4734	-1.6308
9.5	13.6	-1.3309	-0.32008	-0.28361	1.5953	0.99861	0.25111	-3.171	-1.4168	-1.2686	-1.0288	-0.5589	-2.1889	-1.1409	-0.31019
9.5	13.6	-2.3258	0.43885	1.167	0.068195	0.86848	0.18117	-0.33612	-0.68825	-2.4795	-0.72663	-0.59976	-1.2901	-1.7389	-0.99797
9.5	13.6	-1.6475	0.75005	1.206	1.6721	-0.25289	0.096549	-1.2619	-1.0147	-0.86694	-0.56282	-2.3221	-0.88352	-0.83536	-1.4443
9.5	13.6	-0.26243	-0.41978	1.2854	0.19954	0.62827	0.36123	-1.7641	-0.12244	-0.39356	-0.92703	-2.6713	-1.3218	-1.8027	-1.8542
9.5	13.6	-0.78042	0.10648	2.0556	0.4648	-0.43008	-0.34648	-1.0527	-0.5139	-0.30718	-0.64129	-2.2613	-1.4046	-2.4711	-1.0245
9.5	13.6	-2.8209	0.94419	1.4566	-1.2724	0.68338	-2.749	-2.8091	-2.2282	-1.4089	-1.0702	-1.0064	-1.6625	-1.7032	-1.0399
9.5	13.6	-0.33174	-0.84903	1.3313	0.83105	0.33023	1.2027	-1.0586	-0.4934	-0.32377	-1.7765	-0.90648	-2.0299	-1.3864	-0.3812
9.5	13.6	-2.4351	0.063176	0.75288	1.5821	0.44986	-0.9633	-0.90593	-0.56063	-1.0428	-1.3783	-0.3957	-1.0104	-1.4118	-0.98886
9.5	13.6	-0.25603	0.042136	1.5668	0.58508	1.3718	-0.49677	-0.50611	-2.1973	-0.37638	-0.47775	-0.25992	-1.4489	-2.8744	-1.8564
9.5	13.6	-0.79135	0.59011	1.6779	1.3236	0.98399	0.55307	-0.43585	-0.50626	-0.09798	0.0068553	-0.59548	-0.69958	-1.0665	-0.35909
9.5	13.6	-0.83534	0.45316	2.0009	1.3464	1.2547	0.64048	-0.42526	-0.35682	-0.5061	-0.38059	-0.40888	-1.0717	-0.94287	-0.46582
9.5	13.6	-0.45919	0.21145	1.8835	1.2431	1.1178	0.60943	-0.65586	-0.52923	-0.049297	-0.22757	-0.8419	-1.0782	-1.164	-0.46701
9.5	13.6	-0.839	0.2719	1.994	1.2106	1.0125	0.40147	-0.77598	-0.54472	-0.41687	-0.2118	-0.86326	-0.90319	-0.88992	-0.62901
9.5	13.6	-0.70328	0.19004	1.9696	1.1873	0.9078	0.48281	-0.85086	-0.5707	-0.4371	0.0021597	-0.63284	-0.66641	-1.1354	-0.61698
9.5	13.6	-0.44497	0.33867	1.6217	1.4336	0.87049	0.55212	-0.46199	-0.43951	-0.46162	-0.372	-0.63202	-0.7468	-0.88723	-0.53751
9.5	13.6	-0.53237	0.64206	1.6833	1.2259	1.0953	0.27908	-0.67425	-0.27784	-0.087379	-0.24995	-0.55511	-0.80119	-0.97846	-0.39724
9.5	13.6	-0.66199	0.24405	1.8642	1.2386	1.3183	0.41901	-0.62617	-0.34183	-0.23786	-0.10669	-0.84055	-1.0162	-1.1053	-0.62582
9.5	13.6	-0.86032	0.20252	1.561	1.492	1.3124	0.43926	-0.40493	-0.64352	-0.1711	-0.19245	-0.57111	-0.64602	-1.1815	-0.47865
9.5	13.6	-0.86388	0.32742	1.9996	1.5144	1.2534	0.22987	-0.5622	-0.30806	-0.42888	-0.13357	-0.44012	-0.65871	-0.83674	-0.38252
9.5	13.6	-0.47398	0.28876	1.806	1.3192	0.93518	0.58962	-0.4776	-0.60494	-0.25296	0.038614	-0.77974	-0.71658	-1.2551	-0.69309
9.5	13.6	-0.86664	0.29591	1.8334	1.0818	1.2551	0.32103	-0.78329	-0.47821	-0.48164	-0.048019	-0.58151	-0.93715	-1.1793	-0.6598
9.5	13.6	-0.86015	0.46762	1.6494	1.4005	0.9496	0.32301	-0.54967	-0.68002	-0.13386	0.013592	-0.50636	-0.9751	-1.0368	-0.4878
9.5	13.6	-0.63229	0.3388	1.6352	1.2745	1.261	0.53571	-0.65477	-0.27535	-0.17297	-0.018424	-0.5887	-0.93652	-1.0117	-0.52598
9.5	13.6	-0.78438	0.57577	1.9266	1.4605	0.88687	0.42895	-0.47928	-0.43604	-0.11654	-0.048039	-0.43264	-0.8461	-1.0171	-0.50728
9.5	14.6	-1.7128	1.0624	1.2831	0.35674	0.37688	0.62277	-0.95271	-0.42992	-2.0861	-0.52227	-1.9962	-1.577	-0.43194	-1.7421
9.5	14.6	-2.2042	-0.66064	1.2949	-2.1263	0.59295	0.55952	-1.4295	-0.59931	-1.6245	-1.9318	-1.3435	-1.513	-0.23035	-0.76567
9.5	14.6	-0.80916	-0.47507	0.54343	2.3481	0.22629	0.8158	-0.42873	-1.2257	-1.9193	-0.45595	-0.85724	-2.0659	-0.30112	-0.41855
9.5	14.6	-1.3947	0.41426	1.2275	2.0814	1.1272	0.34413	-1.5787	-1.7713	-0.67868	-1.6943	-1.5655	-2.1629	-0.12764	-2.818
9.5	14.6	-1.4826	-1.2712	1.2771	1.7204	1.4519	0.17803	-0.85104	-0.16608	-0.59314	-0.8479	-0.58073	-2.15	-1.0642	-0.7757
9.5	14.6	-0.88946	-0.082395	1.549	1.1457	1.5448	0.16664	-2.1738	-0.43422	-0.098768	-0.68555	-1.3529	-1.2606	-1.4118	-0.41393
9.5	14.6	-2.3163	0.17425	0.57301	1.8481	0.94896	-0.59264	-0.80691	-2.7146	-1.1276	-0.40971	-0.80521	-1.9995	-0.23701	-1.1867
9.5	14.6	-0.52058	0.078834	1.5189	1.3595	0.62336	-0.15374	-1.9509	0.033617	-0.18526	-0.76996	-2.4656	-1.8641	-0.68296	-1.0021
9.5	14.6	-1.7032	0.13339	0.78546	2.0104	-0.1083	-0.03693	0.53738	-0.37977	-0.31709	-1.5718	-0.69202	-1.9777	-0.66102	-0.5058
9.5	14.6	-2.3804	-0.82689	1.75	1.7326	0.61	-0.66159	0.047129	-0.88519	-0.078845	-0.76864	-1.1775	-1.0456	-1.9636	-1.3782
9.5	14.6	-1.0678	0.67424	1.7067	1.9155	1.3149	0.95922	-0.12447	-0.33057	-0.059089	-0.088035	-0.59618	-0.99197	-0.093852	-0.30693
9.5	14.6	-1.1118	0.53729	2.0297	1.9382	1.5856	1.0466	-0.11388	-0.18112	-0.46721	-0.47548	-0.40958	-1.3641	0.029782	-0.41366
9.5	14.6	-0.73569	0.29558	1.9123	1.835	1.4487	1.0156	-0.34449	-0.35354	-0.010406	-0.32246	-0.8426	-1.3706	-0.19135	-0.41485
9.5	14.6	-1.1155	0.35602	2.0228	1.8025	1.3434	0.80762	-0.4646	-0.36903	-0.37798	-0.30669	-0.86395	-1.1956	0.082733	-0.57685
9.5	14.6	-0.97977	0.27417	1.9984	1.7792	1.2387	0.88896	-0.53948	-0.39501	-0.39821	-0.092731	-0.63354	-0.9588	-0.16278	-0.56482
9.5	14.6	-0.72146	0.4228	1.6505	2.0255	1.2014	0.95827	-0.15061	-0.26381	-0.42273	-0.46689	-0.63272	-1.0392	0.085418	-0.48535
9.5	14.6	-0.80886	0.72619	1.7121	1.8178	1.4262	0.68523	-0.36287	-0.10215	-0.048487	-0.34484	-0.5558	-1.0936	-0.0058077	-0.34508
9.5	14.6	-0.93849	0.32817	1.893	1.8304	1.6492	0.82516	-0.31479	-0.16614	-0.19897	-0.20158	-0.84125	-1.3086	-0.13262	-0.57366
9.5	14.6	-1.1368	0.28665	1.5898	2.0839	1.6433	0.84541	-0.093547	-0.46783	-0.1322	-0.28734	-0.57181	-0.93842	-0.20887	-0.42649
9.5	14.6	-1.1404	0.41155	2.0284	2.1063	1.5843	0.63602	-0.25082	-0.13237	-0.38998	-0.22846	-0.44082	-0.95111	0.13591	-0.33036
9.5	14.6	-0.75048	0.37289	1.8348	1.9111	1.2661	0.99577	-0.16622	-0.42924	-0.21406	-0.056276	-0.78043	-1.009	-0.28243	-0.64093
9.5	14.6	-1.1431	0.38004	1.8622	1.6737	1.586	0.72718	-0.47191	-0.30252	-0.44275	-0.14291	-0.58221	-1.2295	-0.20664	-0.60764
9.5	14.6	-1.1366	0.55174	1.6782	1.9924	1.2805	0.72916	-0.23829	-0.50433	-0.094971	-0.081298	-0.50706	-1.2675	-0.064154	-0.43564
9.5	14.6	-0.90878	0.42293	1.664	1.8664	1.5919	0.94186	-0.34339	-0.09966	-0.13408	-0.11331	-0.5894	-1.2289	-0.039035	-0.47382
9.5	14.6	-1.0609	0.6599	1.9554	2.0524	1.2178	0.83509	-0.1679	-0.26034	-0.077645	-0.14293	-0.43334	-1.1385	-0.044423	-0.45512
8.5	14.6	-3.4238	0.19627	0.97468	1.5625	1.2891	0.45297	0.52686	-0.97898	-2.0775	-1.761	-1.359	-1.6002	-0.61688	-0.80527
8.5	14.6	-1.1387	-0.53073	1.0837	1.1883	0.37375	-0.39264	-0.71708	-0.67238	-1.3815	-0.5615	-1.2489	-1.6002	-2.553	-0.58895
8.5	14.6	-1.2953	-0.28999	1.5887	0.35738	0.91827	-0.070264	-0.057812	0.26417	-0.65745	-0.84632	-1.2489	-0.95427	-1.4144	-3.0106
8.5	14.6	-2.243	-0.74713	1.4526	1.5334	1.111	-0.568	-0.31098	-1.0909	-1.2575	-0.49624	-0.86879	-1.2933	-1.4776	-0.42423
8.5	14.6	-0.57419	0.70235	1.3389	0.76389	0.8858	-0.5076	-0.58179	-0.88144	-0.38628	-0.71329	-0.97729	-1.3653	-1.6428	-1.201
8.5	14.6	-1.4256	0.37866	0.89695	0.93151	0.85157	0.24071	-0.44264	-0.64317	-0.6788	-1.5227	-1.0977	-1.9768	-3.5244	-0.54262
8.5	14.6	-1.2449	-0.13536	0.46439	1.7315	1.6749	0.027459	-0.76919	-0.75085	-1.4579	-0.11433	-1.2291	-1.2716	-2.5351	-1.1933
8.5	14.6	-0.46323	0.54381	0.7657	1.9594	0.23489	-0.81715	-1.6925	-0.0068299	-0.90523	-1.0383	-0.46664	-1.0489	-2.0428	-1.5869
8.5	14.6	-0.50899	0.31016	0.75636	1.8388	0.77955	0.58189	0.01497	-0.8356	-0.64385	-0.17417	-1.4454	-1.6608	-3.0596	-0.68068
8.5	14.6	-1.4522	-0.58052	0.74989	1.2498	0.43663	-0.70062	-0.059384	-0.25788	-0.5861	-0.5117	-0.41004	-2.142	-0.98048	-0.8058
8.5	14.6	-0.9035	0.8043	1.5337	1.9795	1.431	0.6597	0.42536	-0.058709	-0.19138	0.10381	-0.34771	-0.72168	-1.3674	-0.29018
8.5	14.6	-0.94749	0.66735	1.8566	2.0022	1.7018	0.7471	0.43595	0.090738	-0.5995	-0.28364	-0.16111	-1.0938	-1.2438	-0.39691
8.5	14.6	-0.57134	0.42564	1.7392	1.8989	1.5649	0.71605	0.20534	-0.081675	-0.1427	-0.13062	-0.59413	-1.1003	-1.4649	-0.3981
8.5	14.6	-0.95115	0.48608	1.8498	1.8665	1.4595	0.50809	0.085233	-0.097164	-0.51027	-0.11485	-0.61548	-0.9253	-1.1908	-0.5601
8.5	14.6	-0.81542	0.40423	1.8254	1.8432	1.3548	0.58944	0.01035	-0.12315	-0.5305	0.099111	-0.38507	-0.68852	-1.4363	-0.54807
8.5	14.6	-0.55712	0.55286	1.4774	2.0895	1.3175	0.65874	0.39922	0.0080509	-0.55502	-0.27505	-0.38425	-0.76891	-1.1881	-0.46861
8.5	14.6	-0.64452	0.85625	1.539	1.8818	1.5424	0.38571	0.18696	0.16971	-0.18078	-0.153	-0.30733	-0.82329	-1.2793	-0.32833
8.5	14.6	-0.77414	0.45823	1.72	1.8944	1.7653	0.52563	0.23504	0.10572	-0.33126	-0.0097416	-0.59277	-1.0383	-1.4062	-0.55691
8.5	14.6	-0.97246	0.41671	1.4167	2.1478	1.7595	0.54588	0.45628	-0.19596	-0.26449	-0.095502	-0.32333	-0.66813	-1.4824	-0.40974
8.5	14.6	-0.97603	0.54161	1.8554	2.1703	1.7004	0.33649	0.29901	0.13949	-0.52228	-0.036615	-0.19235	-0.68082	-1.1376	-0.31361
8.5	14.6	-0.58613	0.50295	1.6617	1.9751	1.3822	0.69625	0.38361	-0.15738	-0.34635	0.13557	-0.53196	-0.73869	-1.556	-0.62418
8.5	14.6	-0.97878	0.5101	1.6891	1.7377	1.7022	0.42766	0.077922	-0.030655	-0.57504	0.048932	-0.33374	-0.95926	-1.4802	-0.59089
8.5	14.6	-0.9723	0.6818	1.5052	2.0564	1.3967	0.42964	0.31153	-0.23246	-0.22726	0.11054	-0.25859	-0.9972	-1.3377	-0.41889
8.5	14.6	-0.74443	0.55299	1.491	1.9304	1.7081	0.64234	0.20644	0.1722	-0.26637	0.078527	-0.34093	-0.95863	-1.3126	-0.45707
8.5	14.6	-0.89653	0.78996	1.7824	2.1163	1.3339	0.53557	0.38193	0.011517	-0.20994	0.048912	-0.18486	-0.86821	-1.318	-0.43837
7.5	14.6	-0.072137	-0.0099765	1.4411	0.45502	1.0222	-1.3314	-0.097951	-0.34726	-0.64241	-1.65	-0.7858	-2.8143	0.085287	-0.61323
7.5	14.6	-0.80059	0.32056	0.0024859	1.1627	0.94841	-1.2199	0.095127	-1.3537	-0.67773	-0.64393	-0.95508	-1.3901	-1.0927	-2.6818
7.5	14.6	-3.1409	-0.48743	0.49169	0.85716	-0.14922	-0.86359	-0.40576	-1.2845	-1.8453	-1.9364	-1.7188	-1.5981	-0.8737	-0.84447
7.5	14.6	-1.3942	-0.29084	0.58283	1.9145	1.1035	0.78275	-0.84814	-0.3746	-0.21497	0.15569	-1.1963	-1.1253	-0.41061	-1.213
7.5	14.6	-0.92363	-0.025145	0.37912	2.1162	-0.33569	0.07803	-0.69024	-1.1986	-0.54578	-0.529	-1.2928	-1.0301	-0.44242	-2.2113
7.5	14.6	-2.5853	0.64302	1.0443	1.6982	1.3254	1.0649	-1.4271	-2.0619	-0.66222	-1.2372	0.23373	-2.2016	-0.54512	-1.1519
7.5	14.6	-0.03374	-2.1965	0.75971	1.9505	0.62923	0.15154	-0.8213	-1.3572	-0.34906	-1.0578	-3.1608	-1.6809	-1.7095	-1.8217
7.5	14.6	-0.53072	0.019382	0.7954	1.6095	-0.037645	0.2786	-0.46899	-0.15131	-0.77162	-0.43455	-1.1623	-1.4205	-1.2828	-1.6207
7.5	14.6	-0.70858	0.13413	1.2836	1.749	1.3957	0.32789	-0.94727	0.20598	-0.73857	-1.9434	-1.3982	-0.6034	-1.6364	-1.4333
7.5	14.6	-1.9471	-0.042883	1.3314	0.71913	-0.59253	0.35581	-0.72397	-1.1292	-2.3814	0.11751	-1.5312	-1.5278	-0.61984	-0.64649
7.5	14.6	-0.74019	0.62598	1.3377	2.091	1.1064	0.79749	0.20075	-0.37854	-0.071078	-0.038166	-0.60929	-0.76958	-0.23547	-0.63003
7.5	14.6	-0.78418	0.48903	1.6606	2.1138	1.3771	0.8849	0.21134	-0.2291	-0.4792	-0.42561	-0.42269	-1.1417	-0.11183	-0.73675
7.5	14.6	-0.40803	0.24732	1.5432	2.0105	1.2403	0.85385	-0.019264	-0.40151	-0.022395	-0.27259	-0.85571	-1.1482	-0.33296	-0.73795
7.5	14.6	-0.78784	0.30777	1.6538	1.978	1.1349	0.64589	-0.13938	-0.417	-0.38997	-0.25682	-0.87706	-0.97319	-0.058884	-0.89995
7.5	14.6	-0.65212	0.22591	1.6294	1.9547	1.0302	0.72723	-0.21426	-0.44298	-0.4102	-0.042861	-0.64665	-0.73641	-0.3044	-0.88791
7.5	14.6	-0.39381	0.37454	1.2814	2.201	0.99292	0.79654	0.17461	-0.31178	-0.43472	-0.41702	-0.64583	-0.8168	-0.056199	-0.80845
7.5	14.6	-0.48121	0.67793	1.343	1.9933	1.2178	0.5235	-0.037653	-0.15012	-0.060477	-0.29497	-0.56891	-0.87119	-0.14742	-0.66818
7.5	14.6	-0.61083	0.27991	1.524	2.006	1.4407	0.66343	0.010433	-0.21411	-0.21096	-0.15171	-0.85436	-1.0862	-0.27424	-0.89676
7.5	14.6	-0.80916	0.23839	1.2207	2.2594	1.4349	0.68368	0.23167	-0.5158	-0.14419	-0.23747	-0.58492	-0.71602	-0.35049	-0.74959
7.5	14.6	-0.81272	0.36329	1.6594	2.2818	1.3758	0.47429	0.074398	-0.18034	-0.40197	-0.17859	-0.45393	-0.72871	-0.0057047	-0.65345
7.5	14.6	-0.42282	0.32463	1.4657	2.0866	1.0576	0.83404	0.159	-0.47722	-0.22605	-0.0064069	-0.79354	-0.78658	-0.42405	-0.96403
7.5	14.6	-0.81548	0.33178	1.4931	1.8492	1.3776	0.56546	-0.14669	-0.35049	-0.45474	-0.09304	-0.59532	-1.0071	-0.34826	-0.93074
7.5	14.6	-0.80899	0.50348	1.3092	2.1679	1.072	0.56743	0.086927	-0.5523	-0.10696	-0.031429	-0.52017	-1.0451	-0.20577	-0.75874
7.5	14.6	-0.58113	0.37467	1.295	2.0419	1.3835	0.78014	-0.018169	-0.14763	-0.14607	-0.063445	-0.60251	-1.0065	-0.18065	-0.79692
7.5	14.6	-0.73322	0.61164	1.5864	2.2279	1.0093	0.67337	0.15732	-0.30832	-0.089635	-0.09306	-0.44644	-0.9161	-0.18604	-0.77822
6.5	14.6	-0.83259	0.7218	-0.62169	1.5705	0.90408	-0.60404	-2.8078	-2.5563	-1.6074	-0.41605	-2.636	-0.81507	-0.74116	-0.73558
6.5	14.6	-1.0108	-1.142	0.8536	2.4572	-1.1725	-0.30047	-2.3101	-3.0279	-0.42099	-1.6244	-1.3258	-1.2668	-0.74116	-0.65956
6.5	14.6	-0.78586	0.7503	0.20512	1.3415	0.75213	-1.1814	-1.6626	-3.0434	-0.52156	-2.5057	-1.2315	-1.1355	-0.89503	-1.2609
6.5	14.6	-2.1054	-0.26968	-1.6756	1.3784	1.1534	-2.0947	-2.3405	-2.4341	-1.0961	-1.8298	-0.27439	-2.1027	-0.93794	-2.2098
6.5	14.6	-1.7752	0.32288	1.0202	2.7184	0.52488	-1.9106	-3.1085	-2.9632	-2.586	-1.403	-2.2009	-1.3078	-2.2189	-0.86202
6.5	14.6	-2.0789	-2.6683	0.19398	1.6284	1.7161	-1.6354	-1.9933	-2.3477	-2.3564	-1.3142	-1.0423	-0.96931	-0.59986	-1.0838
6.5	14.6	-0.90346	-1.0087	1.3842	1.6402	-0.13054	-1.5286	-3.0575	-2.3477	-1.119	-0.84909	-0.89303	-0.29021	-2.6665	-0.29554
6.5	14.6	-1.8444	-0.35494	-0.72528	1.7638	0.89535	-0.11571	-2.6208	-1.992	-0.75098	-0.84632	-0.87526	-0.64532	-0.75633	-0.14495
6.5	14.6	-2.3828	0.24483	-0.1611	1.1017	-2.6743	-1.1821	-2.1344	-1.992	0.049282	-1.5026	-2.1954	-0.7194	-1.4771	-0.82375
6.5	14.6	-2.6394	-1.4066	0.0050008	2.1734	-0.062743	-1.3711	-2.824	-2.8401	-0.86717	-2.224	-1.8857	-0.65819	-2.2482	-0.72872
6.5	14.6	-1.1624	0.3385	0.57435	2.4452	0.76607	-0.35739	-1.6516	-2.0277	-0.31581	-0.57377	-0.76855	-0.22138	-0.71091	-0.086712
6.5	14.6	-1.2064	0.20156	0.89731	2.4679	1.0368	-0.26999	-1.641	-1.8783	-0.72393	-0.96121	-0.58195	-0.59353	-0.58727	-0.19344
6.5	14.6	-0.83024	-0.040152	0.77991	2.3646	0.89991	-0.30104	-1.8716	-2.0507	-0.26713	-0.80819	-1.015	-0.6	-0.8084	-0.19463
6.5	14.6	-1.21	0.020292	0.89045	2.3322	0.79454	-0.509	-1.9918	-2.0662	-0.6347	-0.79242	-1.0363	-0.425	-0.53432	-0.35664
6.5	14.6	-1.0743	-0.061563	0.86603	2.3089	0.68988	-0.42765	-2.0666	-2.0922	-0.65493	-0.57846	-0.80591	-0.18822	-0.77984	-0.3446
6.5	14.6	-0.81602	0.087067	0.5181	2.5552	0.65257	-0.35834	-1.6778	-1.961	-0.67945	-0.95262	-0.80509	-0.26861	-0.53164	-0.26514
6.5	14.6	-0.90342	0.39046	0.57972	2.3475	0.8774	-0.63138	-1.89	-1.7993	-0.30521	-0.83057	-0.72817	-0.32299	-0.62286	-0.12486
6.5	14.6	-1.033	-0.0075608	0.76066	2.3601	1.1003	-0.49146	-1.842	-1.8633	-0.45569	-0.68732	-1.0136	-0.53801	-0.74968	-0.35344
6.5	14.6	-1.2314	-0.049086	0.45738	2.6135	1.0945	-0.4712	-1.6207	-2.165	-0.38892	-0.77308	-0.74418	-0.16783	-0.82593	-0.20628
6.5	14.6	-1.2349	0.075816	0.89606	2.636	1.0355	-0.68059	-1.778	-1.8295	-0.6467	-0.71419	-0.61319	-0.18052	-0.48114	-0.11014
6.5	14.6	-0.84503	0.037157	0.70239	2.4408	0.71726	-0.32084	-1.6934	-2.1264	-0.47078	-0.54201	-0.95281	-0.23839	-0.89949	-0.42071
6.5	14.6	-1.2377	0.044305	0.72979	2.2034	1.0372	-0.58943	-1.9991	-1.9997	-0.69947	-0.62864	-0.75458	-0.45895	-0.8237	-0.38742
6.5	14.6	-1.2312	0.21601	0.54586	2.5221	0.73169	-0.58745	-1.7655	-2.2015	-0.35169	-0.56703	-0.67943	-0.4969	-0.68121	-0.21543
6.5	14.6	-1.0033	0.087196	0.53164	2.3961	1.0431	-0.37475	-1.8706	-1.7968	-0.3908	-0.59905	-0.76177	-0.45832	-0.65609	-0.25361
6.5	14.6	-1.1554	0.32417	0.82305	2.582	0.66895	-0.48152	-1.6951	-1.9575	-0.33437	-0.62866	-0.60571	-0.36791	-0.66148	-0.2349
5.5	14.6	-1.3441	0.34368	-1.3602	1.016	0.18319	-1.5542	-0.69616	-1.6605	-0.38342	-1.1116	-1.8454	-1.6639	-0.92586	-0.65415
5.5	14.6	-1.1701	-0.39568	0.59984	0.63499	0.48314	-0.017556	-1.0554	-1.6999	-1.1249	-1.972	-0.29583	-1.4127	-2.2925	-0.70773
5.5	14.6	-0.9054	-0.40351	0.42451	2.4721	1.3042	0.14071	-0.2313	-0.84188	-0.77973	-0.65292	-0.85293	-1.3389	-2.5135	-0.79867
5.5	14.6	-2.378	-0.46712	-0.25008	1.1617	1.5819	-0.57384	-0.44977	-0.98107	-0.73583	-1.1293	-1.5099	-2.3119	-1.6378	-0.30558
5.5	14.6	-1.4685	-1.0604	-0.38361	2.1743	0.96669	-0.8774	-1.5899	-1.2622	-1.2057	-2.0183	-0.76575	-0.95783	-0.30667	-1.8117
5.5	14.6	-3.2509	-1.2727	0.2123	1.9582	0.87789	-0.092914	-0.93107	-0.705	-1.7608	-1.3768	-0.8877	-2.8966	-2.2594	0.2023
5.5	14.6	-1.5449	-0.0097318	-0.21044	0.13457	1.6576	-1.4193	-0.80135	-1.7805	-1.5385	-1.7264	-0.5391	-1.1845	-0.86828	-1.1912
5.5	14.6	-1.3333	0.38931	-0.11799	1.6913	-1.2512	0.45254	-1.1934	-1.3882	-0.42947	-1.1014	-1.5967	-0.89627	-1.6697	-0.27271
5.5	14.6	-1.0766	-0.71288	0.94857	1.4143	1.8327	-0.48395	-1.0801	-0.94812	-2.6593	-1.9767	-1.5305	-0.49407	-1.2628	-1.1347
5.5	14.6	-1.8165	-0.16325	0.39529	-0.43595	1.687	-0.25488	-1.4363	-2.3872	-1.9697	-1.5681	-0.78707	-0.92934	-1.5733	0.053027
5.5	14.6	-1.1553	0.44432	0.55231	1.89	1.5078	0.36694	-0.11217	-0.83877	-0.44691	-0.5856	-0.37362	-0.63896	-0.91367	0.13164
5.5	14.6	-1.1993	0.30737	0.87528	1.9127	1.7785	0.45435	-0.10157	-0.68933	-0.85503	-0.97305	-0.18702	-1.0111	-0.79003	0.024916
5.5	14.6	-0.82318	0.065662	0.75787	1.8094	1.6416	0.4233	-0.33218	-0.86174	-0.39822	-0.82003	-0.62004	-1.0176	-1.0112	0.023722
5.5	14.6	-1.203	0.12611	0.86841	1.777	1.5363	0.21534	-0.45229	-0.87723	-0.7658	-0.80426	-0.64139	-0.84258	-0.73708	-0.13828
5.5	14.6	-1.0673	0.044251	0.844	1.7537	1.4316	0.29668	-0.52717	-0.90321	-0.78603	-0.5903	-0.41098	-0.60579	-0.9826	-0.12624
5.5	14.6	-0.80895	0.19288	0.49607	2	1.3943	0.36599	-0.13831	-0.77201	-0.81055	-0.96446	-0.41016	-0.68619	-0.7344	-0.046783
5.5	14.6	-0.89635	0.49627	0.55768	1.7923	1.6191	0.092951	-0.35057	-0.61035	-0.4363	-0.84241	-0.33324	-0.74057	-0.82562	0.093495
5.5	14.6	-1.026	0.098254	0.73863	1.8049	1.8421	0.23288	-0.30248	-0.67434	-0.58679	-0.69915	-0.61869	-0.95558	-0.95243	-0.13509
5.5	14.6	-1.2243	0.056729	0.43534	2.0583	1.8362	0.25313	-0.081239	-0.97603	-0.52002	-0.78491	-0.34925	-0.58541	-1.0287	0.012078
5.5	14.6	-1.2279	0.18163	0.87403	2.0808	1.7772	0.043739	-0.23852	-0.64057	-0.7778	-0.72602	-0.21826	-0.5981	-0.6839	0.10822
5.5	14.6	-0.83797	0.14297	0.68036	1.8856	1.459	0.40349	-0.15391	-0.93745	-0.60188	-0.55385	-0.55788	-0.65596	-1.1022	-0.20236
5.5	14.6	-1.2306	0.15012	0.70775	1.6482	1.7789	0.13491	-0.4596	-0.81072	-0.83057	-0.64048	-0.35965	-0.87653	-1.0265	-0.16907
5.5	14.6	-1.2241	0.32182	0.52382	1.9669	1.4734	0.13688	-0.22599	-1.0125	-0.48279	-0.57887	-0.2845	-0.91448	-0.88397	0.0029288
5.5	14.6	-0.99627	0.19301	0.5096	1.8409	1.7848	0.34959	-0.33108	-0.60786	-0.5219	-0.61088	-0.36684	-0.8759	-0.85885	-0.035251
5.5	14.6	-1.1484	0.42998	0.80101	2.0269	1.4107	0.24282	-0.15559	-0.76855	-0.46546	-0.6405	-0.21078	-0.78548	-0.86424	-0.016546
4.5	14.6	-1.6733	-0.2243	0.5887	2.0938	0.72403	-0.57854	-1.4993	-0.74368	-0.62965	-1.0834	-2.5144	-0.73123	-2.1869	-0.2541
4.5	14.6	-0.94343	-0.22002	0.15997	2.22	0.32137	-0.68823	-1.2706	-1.9012	-0.6516	-1.1935	-1.2168	-0.73123	-2.2428	-0.91152
4.5	14.6	-0.45695	-1.0994	0.85743	1.5635	0.13613	0.22219	-0.8624	-1.1357	-0.79512	-0.25515	-0.62311	-2.271	-0.47571	-1.1598
4.5	14.6	-1.2271	-0.73918	0.018054	2.0098	1.5032	-1.4214	-1.0133	-1.2385	-0.89151	-1.092	-1.0393	-2.3171	-1.5792	-1.0952
4.5	14.6	-0.47518	-0.044596	0.17074	2.0337	0.26476	-0.86145	-0.57067	-1.2385	-2.4669	-1.6642	-0.44253	-1.3568	-2.0614	-1.5324
4.5	14.6	-1.0932	-1.2621	0.070388	2.497	1.2167	-0.90205	-0.41084	-1.4558	-0.053434	-0.11737	-1.365	-0.88995	-0.61786	-0.66378
4.5	14.6	-2.1593	-0.1942	0.21805	1.8198	1.0214	-0.81173	-2.3126	-1.0743	-1.2394	-0.30007	-0.19659	-0.64107	-2.3698	-0.80659
4.5	14.6	-1.233	-2.3591	0.053742	2.3499	1.2133	-1.4481	-1.4513	-0.93611	-2.0933	-1.1157	-0.77933	-1.3037	-1.0452	-0.87865
4.5	14.6	-1.0922	0.11994	0.089549	1.4357	0.097667	-0.72569	-1.1622	-1.6795	-0.49269	-0.5257	-0.72983	-1.0867	-1.9871	-0.21398
4.5	14.6	-0.45224	-1.3116	-0.57271	1.4983	0.9551	-1.2478	-0.80183	-1.5621	-1.36	0.085148	-2.7568	-0.93095	-0.82636	-1.0539
4.5	14.6	-0.6071	0.086091	0.69189	2.62	1.3208	-0.011257	-0.30119	-0.76986	-0.25553	0.15156	-0.47891	-0.45633	-0.92191	-0.063245
4.5	14.6	-0.65108	-0.050856	1.0149	2.6427	1.5916	0.076146	-0.2906	-0.62041	-0.66365	-0.23588	-0.29231	-0.82847	-0.79828	-0.16997
4.5	14.6	-0.27494	-0.29257	0.89745	2.5394	1.4547	0.045098	-0.5212	-0.79283	-0.20684	-0.082862	-0.72533	-0.83494	-1.0194	-0.17117
4.5	14.6	-0.65474	-0.23212	1.008	2.507	1.3493	-0.16286	-0.64132	-0.80832	-0.57442	-0.067092	-0.74668	-0.65995	-0.74533	-0.33317
4.5	14.6	-0.51902	-0.31398	0.98358	2.4837	1.2447	-0.081518	-0.7162	-0.8343	-0.59465	0.14687	-0.51627	-0.42316	-0.99084	-0.32113
4.5	14.6	-0.26071	-0.16535	0.63564	2.73	1.2073	-0.012212	-0.32733	-0.7031	-0.61917	-0.22729	-0.51545	-0.50356	-0.74264	-0.24167
4.5	14.6	-0.34811	0.13804	0.69726	2.5223	1.4322	-0.28525	-0.53959	-0.54144	-0.24492	-0.10524	-0.43853	-0.55794	-0.83387	-0.10139
4.5	14.6	-0.47774	-0.25997	0.8782	2.5349	1.6551	-0.14532	-0.49151	-0.60543	-0.39541	0.038014	-0.72398	-0.77295	-0.96068	-0.32998
4.5	14.6	-0.67606	-0.3015	0.57492	2.7883	1.6493	-0.12507	-0.27027	-0.90712	-0.32864	-0.047746	-0.45454	-0.40278	-1.0369	-0.18281
4.5	14.6	-0.67962	-0.1766	1.0136	2.8108	1.5902	-0.33446	-0.42754	-0.57166	-0.58642	0.011141	-0.32355	-0.41546	-0.69215	-0.086673
4.5	14.6	-0.28973	-0.21526	0.81993	2.6156	1.272	0.025294	-0.34294	-0.86854	-0.4105	0.18332	-0.66317	-0.47333	-1.1105	-0.39725
4.5	14.6	-0.68238	-0.20811	0.84733	2.3782	1.592	-0.24329	-0.64863	-0.74181	-0.63919	0.096687	-0.46494	-0.6939	-1.0347	-0.36395
4.5	14.6	-0.67589	-0.036405	0.6634	2.6969	1.2865	-0.24132	-0.41501	-0.94362	-0.29141	0.1583	-0.38979	-0.73185	-0.89222	-0.19196
4.5	14.6	-0.44803	-0.16522	0.64918	2.5709	1.5979	-0.028615	-0.52011	-0.53895	-0.33052	0.12628	-0.47213	-0.69327	-0.8671	-0.23014
4.5	14.6	-0.60012	0.071754	0.94059	2.7568	1.2237	-0.13538	-0.34462	-0.69963	-0.27408	0.096668	-0.31607	-0.60285	-0.87249	-0.21143
3.5	14.6	-1.0915	0.14024	0.45637	1.1947	0.12931	-0.068982	-0.1127	-0.61088	-0.95593	-1.931	-0.78656	-1.216	-0.83006	-1.2419
3.5	14.6	-1.3442	0.15235	0.078771	1.4125	0.10517	-0.76102	-1.0985	0.048605	-0.98695	-0.44776	-1.3136	-1.1618	-1.1081	-3.152
3.5	14.6	-0.46069	0.38943	-0.34325	1.4317	0.44358	0.63759	-0.10859	-0.68362	-0.99661	-2.6226	-1.4548	0.060878	-0.7562	-0.92577
3.5	14.6	-1.0346	0.062565	-0.13056	2.3371	0.42599	-0.44221	-0.421	-1.1139	-1.4764	0.0072071	-1.4792	-0.864	-0.57064	-0.56572
3.5	14.6	-0.64857	0.078834	0.59684	1.8282	-0.050876	-0.1073	-1.4441	-1.2482	-2.3461	-0.2138	-1.1888	-0.36728	-1.0637	-0.61191
3.5	14.6	-0.95816	-1.594	1.0943	1.8182	1.3552	-0.56572	-0.28547	-0.9188	-0.88924	-1.6765	-1.4617	-0.67863	-1.4682	-0.21635
3.5	14.6	-2.31	0.36068	-0.043261	2.6309	1.7772	-0.50104	-0.84886	-0.58653	-1.4091	-0.67669	-0.59215	-0.15952	-0.53033	-1.1971
3.5	14.6	-1.7248	0.13878	0.9324	2.3865	-0.79509	-0.21329	-2.9646	-1.3076	-0.88173	-1.8076	-1.6452	-0.5059	-0.36659	-1.3897
3.5	14.6	-1.5903	-0.759	-1.272	0.83195	0.81828	-0.49648	-1.0817	-1.332	-2.8428	-0.69532	-2.2379	-0.31479	-0.42343	-0.68899
3.5	14.6	-0.76268	-0.31739	-0.34241	1.426	1.2754	-0.16371	-2.3772	-1.6291	-2.5536	-0.77155	-0.67083	-0.65761	-1.6878	-0.28855
3.5	14.6	-0.71905	0.68479	0.62922	2.3976	1.1239	0.5668	-0.23996	-0.41152	-0.72202	-0.20581	-0.59561	0.18318	-0.2632	-0.23405
3.5	14.6	-0.76304	0.54785	0.95219	2.4203	1.3946	0.65421	-0.22937	-0.26207	-1.1301	-0.59325	-0.40901	-0.18896	-0.13956	-0.34077
3.5	14.6	-0.38689	0.30614	0.83478	2.3171	1.2577	0.62316	-0.45997	-0.43449	-0.67334	-0.44023	-0.84203	-0.19543	-0.36069	-0.34197
3.5	14.6	-0.7667	0.36658	0.94532	2.2846	1.1524	0.4152	-0.58008	-0.44997	-1.0409	-0.42446	-0.86338	-0.020437	-0.086613	-0.50397
3.5	14.6	-0.63097	0.28473	0.92091	2.2613	1.0477	0.49654	-0.65496	-0.47596	-1.0611	-0.2105	-0.63297	0.21635	-0.33213	-0.49193
3.5	14.6	-0.37267	0.43336	0.57298	2.5076	1.0104	0.56585	-0.2661	-0.34476	-1.0857	-0.58466	-0.63215	0.13595	-0.083928	-0.41247
3.5	14.6	-0.46007	0.73675	0.63459	2.2999	1.2352	0.29281	-0.47836	-0.1831	-0.71142	-0.46261	-0.55523	0.081572	-0.17515	-0.27219
3.5	14.6	-0.58969	0.33873	0.81554	2.3125	1.4582	0.43274	-0.43027	-0.24709	-0.8619	-0.31935	-0.84068	-0.13344	-0.30197	-0.50078
3.5	14.6	-0.78801	0.2972	0.51225	2.566	1.4523	0.45299	-0.20903	-0.54877	-0.79514	-0.40511	-0.57124	0.23673	-0.37822	-0.35361
3.5	14.6	-0.79158	0.4221	0.95093	2.5884	1.3933	0.2436	-0.36631	-0.21332	-1.0529	-0.34623	-0.44025	0.22405	-0.033434	-0.25747
3.5	14.6	-0.40168	0.38345	0.75726	2.3932	1.0751	0.60336	-0.28171	-0.51019	-0.877	-0.17405	-0.77986	0.16618	-0.45178	-0.56805
3.5	14.6	-0.79433	0.39059	0.78466	2.1558	1.3951	0.33477	-0.58739	-0.38346	-1.1057	-0.26068	-0.58164	-0.054389	-0.37599	-0.53476
3.5	14.6	-0.78785	0.5623	0.60073	2.4745	1.0895	0.33675	-0.35378	-0.58527	-0.7579	-0.19907	-0.50649	-0.092338	-0.2335	-0.36276
3.5	14.6	-0.55998	0.43349	0.58651	2.3485	1.4009	0.54945	-0.45887	-0.18061	-0.79701	-0.23108	-0.58883	-0.05376	-0.20838	-0.40094
3.5	14.6	-0.71208	0.67046	0.87792	2.5345	1.0268	0.44268	-0.28338	-0.34129	-0.74058	-0.2607	-0.43276	0.036659	-0.21377	-0.38224
2.5	14.6	-1.9043	-0.71948	-0.46517	2.1456	-0.034098	-1.3673	-0.80957	-0.53616	-0.78199	-0.52729	-0.7457	-1.5863	-1.3744	-1.2326
2.5	14.6	-0.26086	-0.89809	-0.057033	1.8044	0.93313	-0.72555	-0.85539	-0.9112	-1.3822	-0.37788	-1.2176	-0.92911	-0.85225	-2.3603
2.5	14.6	-0.44137	-0.079582	-0.57211	2.6736	0.048016	-0.51557	-0.34011	-1.8551	-2.3715	-0.24762	-1.553	-0.93405	-0.84128	-1.1408
2.5	14.6	-0.78405	-0.32155	-1.1268	2.2492	-0.82783	-2.5049	-1.1165	-2.9521	-0.86264	0.12887	-0.2957	-0.91683	-1.1678	-1.4495
2.5	14.6	-1.3008	-1.3637	0.50798	1.7775	0.72307	-1.1278	-0.44832	-1.0496	-2.1512	-2.138	-0.81295	-0.89454	-2.6245	-1.8941
2.5	14.6	-1.6877	0.18563	-0.33691	2.0772	0.41139	-2.3777	-0.33516	-0.14327	-1.3297	-1.1808	-1.1362	-1.6018	-0.063161	-0.84262
2.5	14.6	-0.71643	-0.62492	0.88031	1.9601	0.066294	-1.1455	0.10274	-0.49693	-0.80395	-2.0934	-2.4957	-1.0084	-1.9136	0.13802
2.5	14.6	-0.16849	-1.0227	0.30619	1.142	-1.0106	-2.0874	0.24093	-0.62818	-0.41062	-0.91488	-0.3287	-2.0083	-0.81711	-1.1358
2.5	14.6	-1.5659	-0.22466	0.58451	2.029	0.29845	-0.42013	-0.68347	-0.29811	-2.9944	-2.0535	-1.1773	-0.83425	-1.4714	-2.3249
2.5	14.6	-1.9676	-0.18882	0.24452	1.6254	1.0047	-1.1556	0.28325	0.079243	-1.3377	-0.46863	-1.793	-1.3361	-1.3899	-0.78653
2.5	14.6	-0.60626	0.29376	0.52304	2.6162	0.73674	-0.50774	0.43815	-0.35247	-0.63076	-0.10955	-0.46813	-0.43532	-0.63423	-0.50917
2.5	14.6	-0.65025	0.15681	0.84601	2.639	1.0075	-0.42033	0.44874	-0.20302	-1.0389	-0.497	-0.28152	-0.80747	-0.5106	-0.6159
2.5	14.6	-0.2741	-0.0849	0.7286	2.5357	0.87059	-0.45138	0.21814	-0.37544	-0.58208	-0.34398	-0.71454	-0.81394	-0.73172	-0.61709
2.5	14.6	-0.65391	-0.024456	0.83914	2.5032	0.76522	-0.65934	0.098024	-0.39092	-0.94965	-0.32821	-0.7359	-0.63894	-0.45764	-0.77909
2.5	14.6	-0.51819	-0.10631	0.81473	2.4799	0.66056	-0.578	0.023142	-0.41691	-0.96988	-0.11425	-0.50548	-0.40216	-0.70316	-0.76706
2.5	14.6	-0.25988	0.042319	0.4668	2.7262	0.62324	-0.50869	0.41201	-0.28571	-0.9944	-0.48841	-0.50467	-0.48255	-0.45496	-0.68759
2.5	14.6	-0.34728	0.34571	0.52842	2.5185	0.84808	-0.78173	0.19975	-0.12405	-0.62016	-0.36636	-0.42775	-0.53693	-0.54619	-0.54732
2.5	14.6	-0.4769	-0.052309	0.70936	2.5312	1.071	-0.6418	0.24783	-0.18804	-0.77064	-0.2231	-0.71319	-0.75194	-0.673	-0.7759
2.5	14.6	-0.67523	-0.093834	0.40607	2.7846	1.0652	-0.62155	0.46907	-0.48973	-0.70387	-0.30886	-0.44375	-0.38177	-0.74925	-0.62873
2.5	14.6	-0.67879	0.031068	0.84476	2.807	1.0061	-0.83094	0.3118	-0.15427	-0.96165	-0.24998	-0.31277	-0.39446	-0.40447	-0.5326
2.5	14.6	-0.28889	-0.0075906	0.65109	2.6118	0.68794	-0.47118	0.3964	-0.45114	-0.78573	-0.077796	-0.65238	-0.45233	-0.82281	-0.84317
2.5	14.6	-0.68155	-0.00044281	0.67848	2.3744	1.0079	-0.73977	0.090713	-0.32441	-1.0144	-0.16443	-0.45415	-0.67289	-0.74702	-0.80988
2.5	14.6	-0.67506	0.17126	0.49455	2.6931	0.70236	-0.73779	0.32433	-0.52622	-0.66664	-0.10282	-0.379	-0.71084	-0.60453	-0.63788
2.5	14.6	-0.4472	0.042448	0.48033	2.5671	1.0138	-0.52509	0.21923	-0.12156	-0.70575	-0.13483	-0.46135	-0.67226	-0.57941	-0.67606
2.5	14.6	-0.59929	0.27942	0.77174	2.7531	0.63963	-0.63186	0.39472	-0.28224	-0.64931	-0.16445	-0.30528	-0.58184	-0.5848	-0.65736
1.5	14.6	-1.1809	0.78957	-0.34409	1.3097	1.0229	-0.7009	-3.3978	-2.0027	-2.0408	-0.58224	-1.6556	-1.7064	-0.74597	-0.90716
1.5	14.6	-0.38788	-0.31666	-2.0876	0.86771	0.67206	-0.19577	-0.99842	-0.61838	-2.0315	-0.96627	-3.1737	-1.9911	-0.79455	-0.9164
1.5	14.6	-0.97072	-0.25916	0.17182	2.3259	-1.3653	-0.64278	-1.029	-1.0983	-1.6488	-1.7905	-0.27794	-1.5345	-1.3973	-0.90571
1.5	14.6	-1.6214	-1.1955	0.77085	1.3442	0.52625	-0.88766	-1.7838	-0.80408	-2.5227	-1.0428	-0.57463	-1.4385	-0.97542	-1.0424
1.5	14.6	-1.0503	-0.84597	-0.19487	2.3046	1.1021	-1.2522	-0.87534	-0.46342	-0.97192	-1.0597	-1.0477	-1.5229	-1.4644	-1.2193
1.5	14.6	-1.0812	-0.21329	-0.1938	-1.2119	0.12645	-2.082	-0.70221	-0.67811	-2.2577	-0.32913	-1.8521	-0.68414	0.13547	-3.023
1.5	14.6	-1.5813	0.60106	0.14404	2.323	-0.89535	-0.31884	-1.5477	-1.4425	-1.4478	-2.1408	-0.34101	-1.4665	-0.83893	-1.0112
1.5	14.6	-1.5338	0.32105	-0.17284	1.112	-0.34755	-0.74008	-0.53416	-0.030745	-1.4478	-1.5428	-1.6744	-0.52025	-1.6596	-1.4748
1.5	14.6	-0.46758	-0.065514	-0.23344	2.4786	0.8382	-0.010576	-0.71007	-0.50519	-1.1754	-0.56771	-1.0085	-1.1667	-0.89639	-0.92524
1.5	14.6	-1.3253	-2.9657	-1.4942	1.4893	1.0485	-0.39719	-0.76145	-2.8661	-1.3499	-0.20469	-0.55687	-0.19282	-0.87136	-2.4548
1.5	14.6	-0.64656	0.40454	0.16308	2.1022	0.84832	0.11222	-0.39968	-0.52427	-0.87761	-0.14489	-0.52878	-0.45273	-0.33354	-0.59426
1.5	14.6	-0.69054	0.26759	0.48604	2.1249	1.119	0.19962	-0.38909	-0.37483	-1.2857	-0.53234	-0.34218	-0.82488	-0.2099	-0.70099
1.5	14.6	-0.3144	0.025881	0.36864	2.0216	0.98216	0.16858	-0.61969	-0.54724	-0.82893	-0.37932	-0.7752	-0.83135	-0.43103	-0.70218
1.5	14.6	-0.6942	0.086325	0.47917	1.9892	0.8768	-0.039383	-0.7398	-0.56273	-1.1965	-0.36355	-0.79656	-0.65635	-0.15695	-0.86418
1.5	14.6	-0.55848	0.0044699	0.45476	1.9658	0.77213	0.041961	-0.81468	-0.58871	-1.2167	-0.14959	-0.56614	-0.41957	-0.40247	-0.85215
1.5	14.6	-0.30017	0.1531	0.10683	2.2121	0.73482	0.11127	-0.42582	-0.45751	-1.2413	-0.52375	-0.56532	-0.49996	-0.15427	-0.77269
1.5	14.6	-0.38757	0.45649	0.16845	2.0044	0.95965	-0.16177	-0.63808	-0.29585	-0.86701	-0.4017	-0.48841	-0.55434	-0.24549	-0.63241
1.5	14.6	-0.5172	0.058472	0.34939	2.0171	1.1826	-0.021844	-0.58999	-0.35984	-1.0175	-0.25844	-0.77385	-0.76936	-0.37231	-0.86099
1.5	14.6	-0.71552	0.016947	0.046109	2.2705	1.1768	-0.0015927	-0.36875	-0.66153	-0.95073	-0.3442	-0.50441	-0.39918	-0.44856	-0.71382
1.5	14.6	-0.71908	0.14185	0.48479	2.2929	1.1177	-0.21098	-0.52603	-0.32607	-1.2085	-0.28531	-0.37342	-0.41187	-0.10377	-0.61769
1.5	14.6	-0.32919	0.10319	0.29112	2.0977	0.79951	0.14877	-0.44143	-0.62295	-1.0326	-0.11313	-0.71304	-0.46974	-0.52212	-0.92826
1.5	14.6	-0.72184	0.11034	0.31851	1.8603	1.1195	-0.11982	-0.74711	-0.49622	-1.2613	-0.19977	-0.51481	-0.6903	-0.44633	-0.89497
1.5	14.6	-0.71535	0.28204	0.13459	2.179	0.81394	-0.11784	-0.5135	-0.69803	-0.91349	-0.13816	-0.43966	-0.72825	-0.30384	-0.72297
1.5	14.6	-0.48749	0.15323	0.12037	2.053	1.1254	0.094864	-0.6186	-0.29336	-0.9526	-0.17017	-0.52201	-0.68967	-0.27872	-0.76115
1.5	14.6	-0.63958	0.3902	0.41178	2.239	0.7512	-0.011905	-0.4431	-0.45405	-0.89617	-0.19979	-0.36594	-0.59926	-0.28411	-0.74245
0.5	14.6	-0.96251	0.25536	-0.013801	1.9571	0.29436	-0.30047	-0.62205	-2.4831	-1.8743	-1.6454	-1.7358	-0.77039	-0.31135	-0.37078
0.5	14.6	-0.98533	-1.1978	0.028114	2.0742	0.51711	-1.2882	-0.4129	-1.3541	-0.43114	-2.9185	-0.69608	-1.3019	-0.61367	-0.3321
0.5	14.6	-1.669	-0.76426	-0.64121	1.6616	-0.77886	-2.4729	-0.60996	-0.91131	-1.7372	-2.1174	-0.57108	-0.89845	-1.0043	-0.90109
0.5	14.6	-1.6165	0.29279	-0.18038	1.9378	0.32055	-1.1226	-0.79687	-1.0765	-1.2349	-0.34049	-1.406	-0.13873	-2.1231	-3.0303
0.5	14.6	-1.1919	-1.0437	0.16308	1.654	-0.61436	-0.38081	-0.56342	-2.1513	-1.2858	-1.6631	-0.36575	-2.4828	-1.2666	-0.71618
0.5	14.6	-1.0078	-0.87191	-0.88899	2.4681	0.87271	-0.63993	-2.4626	-0.57628	0.1112	-0.59228	-2.0122	-1.0304	-0.7128	-0.24882
0.5	14.6	-1.2104	-1.3963	-1.0908	0.54842	0.86562	-1.1102	-1.5527	-1.3056	-0.29394	-1.4943	-1.1278	-0.61558	-0.90403	-0.68305
0.5	14.6	-2.7845	-0.33158	-0.27906	2.4123	1.4017	-1.1102	-2.0922	-1.3567	-1.4058	-1.0712	-1.9505	-0.59835	-1.4054	-0.013625
0.5	14.6	-1.6652	-1.4602	-0.34625	2.4719	-0.68665	-3.3963	-0.88948	-0.95087	-1.1825	-1.0013	-0.88529	-1.3514	-2.3508	-1.5119
0.5	14.6	-1.4481	0.088376	-0.59726	0.78949	0.61736	-1.4813	-1.85	-0.42705	-3.0043	-0.83641	-2.7551	-0.96139	-0.88677	-0.7336
0.5	14.6	-0.98065	0.17663	0.14184	2.4653	0.85644	-0.49526	-0.35092	-0.7326	-0.42203	-0.49028	-0.66308	-0.24529	-0.54056	-0.060394
0.5	14.6	-1.0246	0.039679	0.46481	2.4881	1.1272	-0.40785	-0.34033	-0.58315	-0.83015	-0.87772	-0.47648	-0.61744	-0.41693	-0.16712
0.5	14.6	-0.64848	-0.20203	0.34741	2.3848	0.99028	-0.4389	-0.57093	-0.75557	-0.37335	-0.7247	-0.9095	-0.62391	-0.63806	-0.16832
0.5	14.6	-1.0283	-0.14159	0.45794	2.3523	0.88491	-0.64686	-0.69104	-0.77105	-0.74092	-0.70893	-0.93086	-0.44891	-0.36398	-0.33032
0.5	14.6	-0.89257	-0.22344	0.43353	2.329	0.78025	-0.56552	-0.76593	-0.79704	-0.76115	-0.49497	-0.70044	-0.21213	-0.60949	-0.31828
0.5	14.6	-0.63426	-0.074811	0.085599	2.5753	0.74294	-0.49621	-0.37706	-0.66584	-0.78568	-0.86913	-0.69962	-0.29252	-0.36129	-0.23882
0.5	14.6	-0.72166	0.22858	0.14722	2.3676	0.96777	-0.76925	-0.58932	-0.50418	-0.41143	-0.74708	-0.62271	-0.3469	-0.45252	-0.098543
0.5	14.6	-0.85128	-0.16944	0.32816	2.3803	1.1907	-0.62932	-0.54123	-0.56817	-0.56191	-0.60383	-0.90815	-0.56192	-0.57933	-0.32712
0.5	14.6	-1.0496	-0.21096	0.024876	2.6337	1.1849	-0.60907	-0.31999	-0.86986	-0.49515	-0.68959	-0.63871	-0.19174	-0.65558	-0.17996
0.5	14.6	-1.0532	-0.086062	0.46356	2.6561	1.1258	-0.81846	-0.47727	-0.5344	-0.75293	-0.6307	-0.50772	-0.20443	-0.3108	-0.083822
0.5	14.6	-0.66328	-0.12472	0.26989	2.4609	0.80763	-0.45871	-0.39267	-0.83127	-0.57701	-0.45852	-0.84734	-0.2623	-0.72914	-0.3944
0.5	14.6	-1.0559	-0.11757	0.29728	2.2235	1.1276	-0.72729	-0.69835	-0.70455	-0.8057	-0.54515	-0.64911	-0.48286	-0.65335	-0.3611
0.5	14.6	-1.0494	0.054131	0.11335	2.5422	0.82205	-0.72532	-0.46474	-0.90636	-0.45792	-0.48354	-0.57396	-0.52081	-0.51086	-0.18911
0.5	14.6	-0.82158	-0.074682	0.099136	2.4162	1.1335	-0.51261	-0.56984	-0.50169	-0.49702	-0.51556	-0.65631	-0.48224	-0.48575	-0.22729
0.5	14.6	-0.97367	0.16229	0.39054	2.6022	0.75932	-0.61938	-0.39434	-0.66237	-0.44059	-0.54517	-0.50024	-0.39182	-0.49113	-0.20858
0.5	15.6	-2.0159	0.15786	-0.10134	2.511	-0.28563	-1.3945	-0.29466	-0.50938	-3.2099	-0.99797	-2.6115	-1.7844	-1.171	-1.764
0.5	15.6	-1.0558	-0.44865	-0.10961	1.4173	-0.77436	-1.1314	-1.2385	-0.57782	-0.93315	-1.5075	-0.36626	-1.4211	-0.56682	-2.0751
0.5	15.6	-0.25627	0.15297	0.092184	1.6764	-0.38916	-1.0888	-1.3525	-1.0226	-0.69765	-1.1845	-1.5641	-0.85952	-0.9695	-1.2623
0.5	15.6	-1.6805	-0.35201	-0.023861	1.4746	0.36433	-0.81572	-1.1464	-0.41361	-0.38234	-1.2634	-0.27312	-0.62557	-1.1215	-0.63158
0.5	15.6	-0.78393	0.69745	0.13602	-0.87488	1.1386	0.099256	-1.54	-1.3022	-0.84379	-1.644	-0.67552	-0.44813	-0.61429	-1.9987
0.5	15.6	-1.2948	0.49121	-0.30565	2.9906	0.90804	-1.2907	-0.43417	-0.54211	-1.2114	-1.0857	-1.0616	-0.59043	-1.5298	-0.81385
0.5	15.6	-0.52517	-0.16411	-0.27056	2.6967	-0.72239	-0.81416	-0.68504	-1.4586	-1.8661	-1.5825	-1.7588	-0.75753	-0.50863	-0.54962
0.5	15.6	-1.2737	-0.92524	0.93216	2.3368	0.20038	-1.8112	-1.6866	-1.1603	-1.7239	-1.4813	-1.2444	-1.0442	-1.7308	-0.90333
0.5	15.6	-2.0738	-0.60413	-0.56768	0.74704	0.26285	-1.9962	-0.17509	-1.869	-0.64635	-1.2408	-1.5654	-1.9868	-0.96963	-2.3729
0.5	15.6	-1.081	0.029903	-0.24745	1.6623	-0.083749	-0.77113	-1.6085	-0.5539	-0.32854	-1.8061	-1.3306	-0.66715	-1.2387	-1.8229
0.5	15.6	-0.7306	0.72307	0.47992	2.3316	0.63737	-0.26643	-0.18184	-0.41427	-0.37246	-0.50161	-0.55765	-0.24883	-0.42475	-0.62567
0.5	15.6	-0.77458	0.58612	0.80289	2.3544	0.90809	-0.17903	-0.17125	-0.26483	-0.78058	-0.88906	-0.37105	-0.62097	-0.30112	-0.7324
0.5	15.6	-0.39843	0.34441	0.68548	2.2511	0.77122	-0.21008	-0.40185	-0.43724	-0.32378	-0.73604	-0.80407	-0.62744	-0.52225	-0.73359
0.5	15.6	-0.77824	0.40486	0.79602	2.2186	0.66585	-0.41804	-0.52196	-0.45273	-0.69135	-0.72027	-0.82543	-0.45245	-0.24817	-0.89559
0.5	15.6	-0.64252	0.323	0.77161	2.1953	0.56119	-0.33669	-0.59685	-0.47871	-0.71158	-0.50631	-0.59501	-0.21567	-0.49368	-0.88356
0.5	15.6	-0.38421	0.47163	0.42367	2.4416	0.52387	-0.26739	-0.20798	-0.34751	-0.73611	-0.88047	-0.59419	-0.29606	-0.24548	-0.8041
0.5	15.6	-0.47161	0.77502	0.48529	2.2339	0.74871	-0.54043	-0.42024	-0.18585	-0.36186	-0.75842	-0.51728	-0.35044	-0.33671	-0.66382
0.5	15.6	-0.60123	0.37701	0.66623	2.2466	0.97164	-0.4005	-0.37216	-0.24984	-0.51234	-0.61516	-0.80272	-0.56545	-0.46352	-0.8924
0.5	15.6	-0.79956	0.33548	0.36295	2.5	0.96582	-0.38025	-0.15091	-0.55153	-0.44558	-0.70092	-0.53328	-0.19528	-0.53977	-0.74524
0.5	15.6	-0.80312	0.46038	0.80163	2.5224	0.90677	-0.58964	-0.30819	-0.21607	-0.70336	-0.64203	-0.40229	-0.20797	-0.19499	-0.6491
0.5	15.6	-0.41323	0.42172	0.60796	2.3272	0.58857	-0.22988	-0.22359	-0.51295	-0.52744	-0.46985	-0.74191	-0.26584	-0.61333	-0.95967
0.5	15.6	-0.80588	0.42887	0.63536	2.0898	0.90853	-0.49847	-0.52927	-0.38622	-0.75613	-0.55649	-0.54368	-0.4864	-0.53754	-0.92638
0.5	15.6	-0.79939	0.60057	0.45143	2.4085	0.60299	-0.49649	-0.29566	-0.58803	-0.40835	-0.49488	-0.46853	-0.52435	-0.39505	-0.75439
0.5	15.6	-0.57153	0.47176	0.43721	2.2825	0.9144	-0.28379	-0.40076	-0.18336	-0.44746	-0.52689	-0.55088	-0.48577	-0.36993	-0.79257
0.5	15.6	-0.72362	0.70873	0.72862	2.4685	0.54026	-0.39056	-0.22527	-0.34405	-0.39102	-0.55651	-0.39481	-0.39535	-0.37532	-0.77386
1.5	15.6	-1.6969	0.29144	-1.5588	1.4884	0.85784	-1.5551	-1.0921	-0.67635	-1.1282	-0.99969	-1.6509	-0.57102	-1.4002	-1.5569
1.5	15.6	-2.2917	-0.11493	-0.71809	2.0405	0.53566	-0.97199	-1.4599	-0.84045	-1.2764	-1.2301	-0.87285	-1.2797	-1.4258	-2.9285
1.5	15.6	-1.8455	-0.23751	1.2613	2.303	1.2346	-0.41586	-0.56499	-1.0938	-0.62464	-1.1606	-0.30611	-1.753	-1.1081	-0.42832
1.5	15.6	-2.3665	-0.23323	0.59888	2.5145	-0.50169	-1.7999	-0.39694	-0.11329	-1.9238	-0.65503	-0.86435	-0.86652	-0.6424	-1.2561
1.5	15.6	-1.1762	-0.078236	-0.43834	1.9811	-0.081976	-0.5821	-1.0139	-0.58752	-2.0919	-0.8154	-1.599	-2.0902	-0.44414	-0.87601
1.5	15.6	-1.044	-0.0031261	-0.63702	1.4847	-0.72812	-1.5833	-0.73836	-1.0537	-1.8736	-1.4391	-1.8077	-2.3842	-0.85422	-3.7592
1.5	15.6	-0.79793	-1.2957	-0.089368	0.12171	0.88512	-1.5391	-0.73522	-1.2039	-1.6726	-0.78185	-2.3269	-1.0775	-0.91476	-1.2377
1.5	15.6	-1.4376	-0.080683	-0.28421	2.5125	-0.084567	-1.729	-0.31871	-0.90547	-0.50081	-0.96455	-0.28669	-2.0006	-1.5238	-1.4516
1.5	15.6	-2.2672	-0.064902	0.39984	1.9572	0.97597	-1.3945	-0.027466	-0.52382	-0.88495	-0.27338	-2.2068	-1.8603	-1.4729	-1.6855
1.5	15.6	-0.89646	0.098285	0.51349	1.9105	0.16382	-1.4647	-0.81308	-0.81311	-2.2657	-0.40535	-0.8278	-0.58893	-0.77371	-0.52071
1.5	15.6	-1.1085	0.64769	0.43126	2.4993	0.90115	-0.46853	0.11824	-0.25446	-0.61242	0.0052568	-0.58745	-0.67757	-0.4387	-0.7763
1.5	15.6	-1.1525	0.51074	0.75423	2.522	1.1719	-0.38113	0.12884	-0.10501	-1.0205	-0.38219	-0.40085	-1.0497	-0.31506	-0.88303
1.5	15.6	-0.77635	0.26903	0.63682	2.4187	1.035	-0.41218	-0.10177	-0.27743	-0.56374	-0.22917	-0.83387	-1.0562	-0.53619	-0.88423
1.5	15.6	-1.1562	0.32948	0.74736	2.3863	0.92962	-0.62014	-0.22188	-0.29292	-0.93131	-0.2134	-0.85522	-0.88119	-0.26211	-1.0462
1.5	15.6	-1.0204	0.24762	0.72295	2.3629	0.82496	-0.53879	-0.29676	-0.3189	-0.95154	0.00056121	-0.62481	-0.64441	-0.50763	-1.0342
1.5	15.6	-0.76213	0.39625	0.37502	2.6092	0.78765	-0.46949	0.092105	-0.1877	-0.97607	-0.3736	-0.62399	-0.7248	-0.25943	-0.95473
1.5	15.6	-0.84953	0.69964	0.43663	2.4015	1.0125	-0.74252	-0.12016	-0.026039	-0.60182	-0.25155	-0.54707	-0.77918	-0.35065	-0.81445
1.5	15.6	-0.97915	0.30163	0.61758	2.4142	1.2354	-0.6026	-0.07207	-0.090028	-0.7523	-0.10829	-0.83252	-0.99419	-0.47746	-1.043
1.5	15.6	-1.1775	0.2601	0.31429	2.6676	1.2296	-0.58235	0.14917	-0.39172	-0.68554	-0.19405	-0.56308	-0.62402	-0.55371	-0.89587
1.5	15.6	-1.181	0.385	0.75298	2.69	1.1705	-0.79174	-0.0081047	-0.056261	-0.94332	-0.13516	-0.43209	-0.63671	-0.20893	-0.79973
1.5	15.6	-0.79114	0.34634	0.55931	2.4948	0.85234	-0.43198	0.076497	-0.35313	-0.7674	0.037016	-0.7717	-0.69458	-0.62728	-1.1103
1.5	15.6	-1.1838	0.35349	0.5867	2.2574	1.1723	-0.70057	-0.22919	-0.22641	-0.99609	-0.049618	-0.57348	-0.91514	-0.55149	-1.077
1.5	15.6	-1.1773	0.5252	0.40277	2.5761	0.86677	-0.69859	0.0044243	-0.42822	-0.6483	0.011994	-0.49833	-0.95309	-0.409	-0.90502
1.5	15.6	-0.94945	0.39638	0.38855	2.4501	1.1782	-0.48589	-0.10067	-0.02355	-0.68741	-0.020022	-0.58067	-0.91451	-0.38388	-0.9432
1.5	15.6	-1.1015	0.63335	0.67996	2.6361	0.80403	-0.59266	0.07482	-0.18423	-0.63098	-0.049637	-0.4246	-0.82409	-0.38927	-0.92449
2.5	15.6	-0.4968	0.50429	0.97228	2.6039	-1.436	-0.2026	-0.5454	-1.0086	-1.1865	-1.5528	-1.4121	-2.3771	-0.47595	-1.4457
2.5	15.6	-0.94343	0.24948	0.439	1.6226	0.9285	-0.99165	-2.1298	-0.42099	-1.4196	-1.3194	-0.18264	-0.75064	-1.2967	-0.47834
2.5	15.6	-0.98919	-1.9911	-0.52097	1.7479	0.70466	-2.1784	-3.4017	-1.6493	-1.091	-1.5544	-2.7355	-0.57906	-1.1631	-0.28367
2.5	15.6	-0.75917	-0.68095	-0.6248	2.6578	-2.174	-0.65489	-0.55181	-1.0649	-2.0076	-1.972	-0.83085	-2.1219	-0.735	-0.56229
2.5	15.6	-0.74239	0.061953	-0.77474	2.4679	1.5115	-0.62569	-0.33322	-0.92464	-0.84821	-1.1867	-0.76638	-1.5198	-1.0759	-2.0404
2.5	15.6	-2.8056	0.21841	-0.32828	1.8779	1.1593	-1.3313	-0.26951	-0.39267	-1.6534	-1.6127	-0.35344	-1.2087	-0.31185	-0.33646
2.5	15.6	-2.2116	-0.24509	-0.86803	1.934	0.24375	-1.1606	-1.2657	-0.40667	-0.40489	-1.087	-0.19685	-2.661	-1.4056	-1.3951
2.5	15.6	-1.289	-0.59202	0.16392	1.168	1.0357	-1.6663	0.33124	-2.1117	-1.5613	-1.652	-0.9745	-1.2073	-1.2686	-0.68028
2.5	15.6	-0.5987	-0.30039	-0.17931	1.5451	-0.95482	-0.85319	-0.30191	-1.3974	-0.81289	-1.2653	-1.484	-0.65578	-1.3562	-0.22493
2.5	15.6	-1.3563	-0.15677	-0.24829	1.4791	0.7123	-0.92627	-1.0888	-1.3052	-1.63	-1.1961	-1.7384	-1.3204	-1.3769	-0.5739
2.5	15.6	-0.74572	0.52633	0.32957	2.5783	0.74857	-0.22407	-0.12136	-0.54153	-0.4497	-0.56209	-0.38001	-0.67052	-0.42926	-0.0083523
2.5	15.6	-0.78971	0.38938	0.65254	2.601	1.0193	-0.13667	-0.11076	-0.39208	-0.85782	-0.94954	-0.1934	-1.0427	-0.30563	-0.11508
2.5	15.6	-0.41356	0.14767	0.53514	2.4977	0.88241	-0.16771	-0.34137	-0.5645	-0.40102	-0.79651	-0.62642	-1.0491	-0.52676	-0.11627
2.5	15.6	-0.79337	0.20812	0.64567	2.4653	0.77704	-0.37567	-0.46148	-0.57999	-0.76859	-0.78074	-0.64778	-0.87414	-0.25268	-0.27828
2.5	15.6	-0.65765	0.12626	0.62126	2.4419	0.67238	-0.29433	-0.53636	-0.60597	-0.78882	-0.56679	-0.41736	-0.63735	-0.49819	-0.26624
2.5	15.6	-0.39934	0.27489	0.27333	2.6882	0.63507	-0.22502	-0.14749	-0.47477	-0.81334	-0.94094	-0.41655	-0.71775	-0.24999	-0.18678
2.5	15.6	-0.48674	0.57828	0.33495	2.4805	0.8599	-0.49806	-0.35976	-0.31311	-0.4391	-0.81889	-0.33963	-0.77213	-0.34122	-0.046501
2.5	15.6	-0.61636	0.18026	0.51589	2.4932	1.0828	-0.35813	-0.31167	-0.3771	-0.58958	-0.67564	-0.62507	-0.98714	-0.46803	-0.27508
2.5	15.6	-0.81469	0.13874	0.21261	2.7466	1.077	-0.33788	-0.090428	-0.67879	-0.52281	-0.7614	-0.35563	-0.61697	-0.54428	-0.12792
2.5	15.6	-0.81825	0.26364	0.65129	2.769	1.018	-0.54727	-0.2477	-0.34333	-0.78059	-0.70251	-0.22465	-0.62966	-0.1995	-0.031781
2.5	15.6	-0.42835	0.22498	0.45762	2.5738	0.69976	-0.18752	-0.1631	-0.64021	-0.60467	-0.53033	-0.56426	-0.68752	-0.61784	-0.34235
2.5	15.6	-0.82101	0.23213	0.48501	2.3364	1.0197	-0.45611	-0.46879	-0.51348	-0.83336	-0.61696	-0.36603	-0.90809	-0.54206	-0.30906
2.5	15.6	-0.81452	0.40383	0.30109	2.6551	0.71419	-0.45413	-0.23518	-0.71529	-0.48558	-0.55535	-0.29088	-0.94604	-0.39957	-0.13707
2.5	15.6	-0.58666	0.27502	0.28687	2.5291	1.0256	-0.24143	-0.34027	-0.31062	-0.52469	-0.58737	-0.37323	-0.90746	-0.37445	-0.17525
2.5	15.6	-0.73875	0.51199	0.57827	2.7151	0.65145	-0.34819	-0.16478	-0.47131	-0.46825	-0.61698	-0.21716	-0.81704	-0.37984	-0.15654
3.5	15.6	-1.698	-0.41929	0.44798	1.4873	1.2077	-0.48067	-2.2958	-0.26284	-1.6744	-0.61844	-0.6193	-1.3353	-0.43761	-0.4332
3.5	15.6	-1.5295	-0.44192	0.20523	0.83143	1.4793	-2.0606	-1.688	-0.72142	-1.2587	-1.6067	-2.7479	-1.775	-0.66607	-0.99968
3.5	15.6	-0.7855	-0.10515	-1.3897	2.251	-0.26066	-1.366	-0.49873	-0.098964	-1.4651	-0.93694	-2.1756	-1.2091	-0.81427	-0.65296
3.5	15.6	-0.59363	-1.9161	-0.056794	2.4178	1.3459	-0.077814	-1.0226	-0.87737	-0.9446	-0.68383	-1.8716	-2.1625	-0.59247	-0.13215
3.5	15.6	-0.38124	0.24667	0.28787	0.52307	1.3616	0.33872	-0.5367	-1.0388	-1.2913	-0.057656	0.13665	-1.4641	-1.1583	-0.64583
3.5	15.6	-0.9712	-1.4116	0.94378	1.9419	-0.079384	-3.7212	-0.19479	-0.97137	-0.5861	-2.1104	-0.69494	-1.2503	-1.3166	-0.94016
3.5	15.6	-1.4991	0.076388	0.24008	1.8786	0.37115	-0.86302	-0.12793	-1.2997	-0.39797	-1.2041	-0.69341	-1.3235	-0.60233	-1.2534
3.5	15.6	-1.8402	0.13853	-0.046495	-0.21147	-0.58585	0.10495	-0.43103	-0.56713	-0.95486	-0.58501	-1.4982	-1.6265	-0.33207	-1.0182
3.5	15.6	-0.31194	-1.9411	-1.5157	2.1134	-0.54534	0.081449	-1.2041	-0.89853	-0.11177	-1.2044	-0.16195	-0.70171	-0.84177	-0.92775
3.5	15.6	-1.6047	-0.014258	-0.17847	2.479	-0.72471	-0.83624	-0.65663	-0.77432	-0.16736	-0.12912	0.1468	-0.83253	-0.46424	-1.3112
3.5	15.6	-0.64802	0.24076	0.42028	2.239	0.93245	-0.053024	-0.031321	-0.22436	-0.073381	-0.035907	-0.33049	-0.59841	-0.10526	-0.037692
3.5	15.6	-0.692	0.10382	0.74325	2.2618	1.2032	0.034379	-0.020728	-0.074916	-0.4815	-0.42335	-0.14389	-0.97055	0.018377	-0.14442
3.5	15.6	-0.31586	-0.13789	0.62584	2.1585	1.0663	0.0033304	-0.25133	-0.24733	-0.024698	-0.27033	-0.57691	-0.97702	-0.20275	-0.14561
3.5	15.6	-0.69567	-0.077449	0.73638	2.126	0.96093	-0.20463	-0.37144	-0.26282	-0.39227	-0.25456	-0.59826	-0.80203	0.071328	-0.30762
3.5	15.6	-0.55994	-0.1593	0.71197	2.1027	0.85627	-0.12329	-0.44633	-0.2888	-0.4125	-0.040602	-0.36785	-0.56524	-0.17419	-0.29558
3.5	15.6	-0.30163	-0.010674	0.36403	2.349	0.81895	-0.053979	-0.05746	-0.1576	-0.43702	-0.41476	-0.36703	-0.64563	0.074013	-0.21612
3.5	15.6	-0.38903	0.29272	0.42565	2.1413	1.0438	-0.32702	-0.26972	0.0040593	-0.062779	-0.29271	-0.29011	-0.70002	-0.017212	-0.075841
3.5	15.6	-0.51866	-0.1053	0.6066	2.154	1.2667	-0.18709	-0.22164	-0.05993	-0.21326	-0.14945	-0.57555	-0.91503	-0.14403	-0.30442
3.5	15.6	-0.71698	-0.14683	0.30331	2.4074	1.2609	-0.16684	-0.00039336	-0.36162	-0.1465	-0.23521	-0.30611	-0.54485	-0.22028	-0.15726
3.5	15.6	-0.72054	-0.021925	0.74199	2.4298	1.2019	-0.37623	-0.15767	-0.026163	-0.40428	-0.17633	-0.17513	-0.55754	0.12451	-0.061121
3.5	15.6	-0.33065	-0.060584	0.54832	2.2346	0.88365	-0.016474	-0.073069	-0.32304	-0.22836	-0.004148	-0.51474	-0.61541	-0.29384	-0.37169
3.5	15.6	-0.7233	-0.053436	0.57572	1.9972	1.2036	-0.28506	-0.37875	-0.19631	-0.45704	-0.090781	-0.31651	-0.83598	-0.21805	-0.3384
3.5	15.6	-0.71682	0.11827	0.39179	2.3159	0.89807	-0.28308	-0.14514	-0.39812	-0.10926	-0.02917	-0.24137	-0.87393	-0.075559	-0.16641
3.5	15.6	-0.48895	-0.010545	0.37757	2.1899	1.2095	-0.070382	-0.25024	0.0065481	-0.14837	-0.061186	-0.32371	-0.83535	-0.05044	-0.20459
3.5	15.6	-0.64104	0.22643	0.66898	2.3759	0.83534	-0.17715	-0.074745	-0.15414	-0.091937	-0.090801	-0.16764	-0.74493	-0.055828	-0.18588
4.5	15.6	-1.7473	0.32056	0.29122	1.3297	0.46991	-0.1073	-1.5478	-2.9683	-0.2807	-0.63191	-2.068	-0.83379	-1.6114	-0.61838
4.5	15.6	-0.62491	-0.97087	0.54091	2.4642	-0.061515	-1.117	-1.4509	-0.83593	-0.73559	-0.84024	-1.6794	-0.74042	-1.9993	-1.4726
4.5	15.6	-1.5534	-0.81282	0.67959	2.2397	-1.0698	-0.53181	-0.24206	-1.4497	-0.99697	-0.44525	-1.9844	-0.52106	-1.0323	-1.0795
4.5	15.6	-1.3206	-1.5592	0.45601	1.7013	-1.9778	-1.6043	-0.74827	-1.5344	-0.019792	-1.4318	-1.268	-1.2166	-2.8219	-1.592
4.5	15.6	-0.68009	-0.152	-0.17487	1.7817	1.3362	-0.26699	-0.98234	-2.46	-1.4495	-0.68832	-1.5806	-0.81564	-0.88209	-1.5654
4.5	15.6	-1.4416	-0.14344	0.80905	2.3129	0.34633	0.60283	-0.82432	-1.9598	-0.43078	-1.9983	-1.5794	-1.6754	-3.0829	-1.1333
4.5	15.6	-1.5264	-0.40461	-0.40014	1.7984	-0.3009	-0.29577	-0.8971	-0.93776	-1.1855	-1.3779	-2.0245	-0.44331	-0.82364	-1.4674
4.5	15.6	-1.1384	-0.46847	-0.42122	0.7208	-1.1204	0.11521	-1.3215	-2.0621	-1.0787	-1.8897	-2.0245	-0.37555	-1.5643	-1.7463
4.5	15.6	-2.3868	-0.44449	-1.7399	3.1819	-0.11171	-0.25503	-1.3344	-2.5073	-1.3463	-0.88938	-1.3767	-1.4989	-0.6964	-1.3092
4.5	15.6	-0.54099	-0.11836	0.32308	1.7884	1.08	-0.01428	-1.0088	-2.5073	-0.59112	-1.157	-1.055	-0.6049	-0.9658	-1.7961
4.5	15.6	-0.82258	0.34418	0.56287	2.5997	0.43451	0.48757	-0.20144	-1.3956	0.00034604	-0.25722	-0.97658	-0.1029	-0.93068	-0.58427
4.5	15.6	-0.86656	0.20723	0.88584	2.6225	0.70523	0.57498	-0.19085	-1.2461	-0.40777	-0.64467	-0.78998	-0.47505	-0.80705	-0.69099
4.5	15.6	-0.49042	-0.034476	0.76844	2.5192	0.56836	0.54393	-0.42145	-1.4186	0.049029	-0.49164	-1.223	-0.48152	-1.0282	-0.69219
4.5	15.6	-0.87023	0.025968	0.87897	2.4867	0.46299	0.33597	-0.54156	-1.434	-0.31854	-0.47587	-1.2444	-0.30652	-0.7541	-0.85419
4.5	15.6	-0.7345	-0.055887	0.85456	2.4634	0.35833	0.41731	-0.61644	-1.46	-0.33877	-0.26192	-1.0139	-0.069739	-0.99961	-0.84216
4.5	15.6	-0.47619	0.092743	0.50663	2.7097	0.32101	0.48662	-0.22758	-1.3288	-0.3633	-0.63607	-1.0131	-0.15013	-0.75141	-0.76269
4.5	15.6	-0.56359	0.39613	0.56825	2.502	0.54585	0.21358	-0.43984	-1.1672	0.010948	-0.51402	-0.9362	-0.20452	-0.84264	-0.62242
4.5	15.6	-0.69322	-0.0018847	0.74919	2.5147	0.76878	0.35351	-0.39175	-1.2312	-0.13953	-0.37077	-1.2216	-0.41953	-0.96945	-0.851
4.5	15.6	-0.89154	-0.04341	0.44591	2.7681	0.76296	0.37376	-0.17051	-1.5328	-0.072769	-0.45653	-0.95221	-0.049353	-1.0457	-0.70383
4.5	15.6	-0.89511	0.081492	0.88459	2.7905	0.70392	0.16437	-0.32779	-1.1974	-0.33055	-0.39764	-0.82122	-0.062042	-0.70092	-0.6077
4.5	15.6	-0.50521	0.042833	0.69092	2.5953	0.38571	0.52412	-0.24319	-1.4943	-0.15463	-0.22546	-1.1608	-0.11991	-1.1193	-0.91827
4.5	15.6	-0.89786	0.049981	0.71831	2.3579	0.70568	0.25553	-0.54887	-1.3675	-0.38332	-0.31209	-0.96261	-0.34048	-1.0435	-0.88498
4.5	15.6	-0.89138	0.22168	0.53439	2.6766	0.40013	0.25751	-0.31526	-1.5693	-0.035536	-0.25048	-0.88746	-0.37843	-0.90098	-0.71298
4.5	15.6	-0.66351	0.092872	0.52017	2.5506	0.71154	0.47021	-0.42036	-1.1647	-0.074645	-0.2825	-0.9698	-0.33985	-0.87586	-0.75116
4.5	15.6	-0.8156	0.32984	0.81157	2.7366	0.3374	0.36345	-0.24486	-1.3254	-0.01821	-0.31211	-0.81374	-0.24943	-0.88125	-0.73246
5.5	15.6	-1.3573	-0.29035	0.40679	1.8606	1.6739	-0.86387	-0.9619	-1.8708	-1.289	-0.81567	-1.6666	-1.9727	-2.1497	-0.54341
5.5	15.6	-1.3523	0.51286	-1.1507	1.927	-0.65896	-0.30645	-0.67452	-0.74941	-1.5599	-0.51698	-1.5329	-0.98677	-0.70121	-0.50527
5.5	15.6	-1.4584	-0.51948	0.95887	1.9942	1.2576	0.17219	-0.79724	-2.0798	-1.1111	-0.48263	-1.5329	-0.12851	-0.97653	0.0057763
5.5	15.6	-0.61066	-0.49171	1.1672	1.327	0.53961	0.36379	-1.1148	-1.6831	-2.3367	-0.82927	-1.1749	-0.16043	-1.7745	-0.35058
5.5	15.6	-1.3071	-0.1805	0.066796	1.5064	-1.0675	-1.2046	-1.2966	-2.2543	-1.2421	-1.3392	-1.465	-0.34052	-1.7275	-0.3164
5.5	15.6	-1.3585	-0.043128	-0.21643	1.7956	-2.5551	-0.56842	-1.3447	-1.1669	-0.7808	-0.86098	-1.8811	-1.5529	-3.779	-0.67302
5.5	15.6	-0.94222	0.32753	1.2156	1.6788	0.075297	-1.2448	-1.107	-1.4464	-1.8422	-1.0224	-2.2244	-1.1255	-2.5783	-0.41697
5.5	15.6	-1.6489	-0.61697	1.0328	1.795	0.94487	-0.16215	-0.90677	-2.0595	-1.5363	-0.22503	-1.1948	-2.2986	-0.62107	-1.0601
5.5	15.6	-1.0219	-0.29867	-0.039429	1.7426	0.053745	-0.8445	-1.2493	-1.4782	-2.0868	-1.7144	-1.08	-0.96793	-1.0906	-0.68239
5.5	15.6	-0.48243	0.31334	-1.1078	1.6187	1.3919	-2.8123	-1.1596	-1.3315	-1.313	-1.3675	-1.1574	-0.22291	-1.2955	-2.5246
5.5	15.6	-0.6805	0.69084	0.75987	2.3924	0.74103	0.087905	-0.22693	-1.0853	-0.69797	-0.039645	-0.80351	-0.20603	-1.0521	0.087046
5.5	15.6	-0.72448	0.55389	1.0828	2.4152	1.0117	0.17531	-0.21633	-0.93586	-1.1061	-0.42709	-0.61691	-0.57817	-0.92844	-0.019681
5.5	15.6	-0.34834	0.31218	0.96544	2.3119	0.87487	0.14426	-0.44694	-1.1083	-0.64929	-0.27407	-1.0499	-0.58464	-1.1496	-0.020876
5.5	15.6	-0.72815	0.37262	1.076	2.2794	0.7695	-0.0637	-0.56705	-1.1238	-1.0169	-0.2583	-1.0713	-0.40965	-0.87549	-0.18288
5.5	15.6	-0.59242	0.29077	1.0516	2.2561	0.66484	0.017644	-0.64193	-1.1497	-1.0371	-0.044341	-0.84087	-0.17286	-1.121	-0.17084
5.5	15.6	-0.33411	0.4394	0.70363	2.5024	0.62752	0.08695	-0.25306	-1.0186	-1.0616	-0.4185	-0.84005	-0.25326	-0.87281	-0.09138
5.5	15.6	-0.42151	0.74279	0.76525	2.2947	0.85236	-0.18609	-0.46533	-0.85689	-0.68737	-0.29645	-0.76313	-0.30764	-0.96403	0.048897
5.5	15.6	-0.55114	0.34477	0.94619	2.3074	1.0753	-0.046161	-0.41724	-0.92088	-0.83785	-0.15319	-1.0486	-0.52265	-1.0908	-0.17968
5.5	15.6	-0.74946	0.30325	0.64291	2.5608	1.0695	-0.025909	-0.196	-1.2226	-0.77109	-0.23895	-0.77914	-0.15248	-1.1671	-0.032519
5.5	15.6	-0.75302	0.42815	1.0816	2.5832	1.0104	-0.2353	-0.35327	-0.88711	-1.0289	-0.18007	-0.64815	-0.16516	-0.82231	0.063618
5.5	15.6	-0.36313	0.38949	0.88792	2.388	0.69222	0.12446	-0.26867	-1.184	-0.85295	-0.0078865	-0.98777	-0.22303	-1.2407	-0.24696
5.5	15.6	-0.75578	0.39664	0.91531	2.1506	1.0122	-0.14413	-0.57436	-1.0573	-1.0816	-0.09452	-0.78954	-0.4436	-1.1649	-0.21366
5.5	15.6	-0.7493	0.56834	0.73139	2.4693	0.70664	-0.14215	-0.34075	-1.2591	-0.73385	-0.032908	-0.71439	-0.48155	-1.0224	-0.041669
5.5	15.6	-0.52143	0.43953	0.71717	2.3433	1.0181	0.070547	-0.44584	-0.8544	-0.77296	-0.064924	-0.79673	-0.44297	-0.99726	-0.079849
5.5	15.6	-0.67352	0.6765	1.0086	2.5293	0.64391	-0.036222	-0.27035	-1.0151	-0.71653	-0.094539	-0.64067	-0.35255	-1.0026	-0.061144
6.5	15.6	-1.3293	-0.16546	-0.68612	2.2119	1.4352	-0.79735	-2.4003	-1.8874	-0.40513	-0.078528	-1.3888	-1.0517	-1.9729	-0.72819
6.5	15.6	-0.31157	-0.81967	0.61433	1.968	0.4485	-0.79834	-2.5785	-2.9116	-0.61223	-0.73601	-0.9594	-1.0155	-1.1649	-0.32155
6.5	15.6	-1.1408	0.29854	0.45864	2.3255	1.6156	-0.38566	-1.8677	-2.9116	-1.1253	-0.75992	-0.24799	-0.033757	-1.8987	-0.57707
6.5	15.6	-1.1797	0.10673	-0.72779	1.3006	1.6412	-2.3116	-1.6425	-2.0244	-1.276	-0.72438	-2.2769	-1.0416	-1.9875	-1.5853
6.5	15.6	-1.4491	-1.1769	0.40188	1.3324	1.3991	0.069198	-2.4913	-2.4092	-0.53672	-0.27232	-1.7318	-0.78245	-0.61602	-1.2433
6.5	15.6	-0.84732	0.0012778	0.73037	2.176	-0.4489	-1.9971	-2.4044	-2.0478	-0.18383	-0.30522	-1.2959	-1.235	-1.1175	-0.61429
6.5	15.6	-0.37557	-2.564	0.89863	2.2781	0.94637	-0.36913	-3.2108	-1.5976	-0.71387	-0.89282	-2.1297	-0.39507	-1.1595	-2.4115
6.5	15.6	-0.83428	-0.80683	0.49744	2.4034	-1.0487	-1.2377	-2.0801	-1.5976	-1.294	0.065993	-0.62539	-1.5256	-0.86039	0.092358
6.5	15.6	-3.1561	0.77158	0.81695	1.8817	1.042	-1.0593	-2.2796	-2.0635	-0.8006	-0.24234	-0.96359	-1.4406	-1.0129	-0.5611
6.5	15.6	-1.5521	-0.69722	0.77995	1.7993	-0.83042	-3.6721	-2.3922	-2.0081	-0.68095	-0.3858	-1.1543	-1.2998	-0.61071	-1.4297
6.5	15.6	-0.74411	0.31436	0.90492	2.6355	1.1955	-0.42088	-1.5004	-1.6192	0.04896	0.44462	-0.58993	-0.21246	-0.62279	-0.14422
6.5	15.6	-0.78809	0.17741	1.2279	2.6583	1.4662	-0.33348	-1.4898	-1.4697	-0.35916	0.057174	-0.40332	-0.5846	-0.49915	-0.25094
6.5	15.6	-0.41194	-0.0643	1.1105	2.555	1.3293	-0.36453	-1.7204	-1.6422	0.097643	0.2102	-0.83634	-0.59107	-0.72028	-0.25214
6.5	15.6	-0.79175	-0.0038557	1.221	2.5225	1.224	-0.57249	-1.8405	-1.6576	-0.26993	0.22597	-0.8577	-0.41608	-0.4462	-0.41414
6.5	15.6	-0.65603	-0.085711	1.1966	2.4992	1.1193	-0.49114	-1.9154	-1.6836	-0.29016	0.43993	-0.62728	-0.17929	-0.69172	-0.40211
6.5	15.6	-0.39772	0.06292	0.84868	2.7455	1.082	-0.42184	-1.5265	-1.5524	-0.31468	0.065767	-0.62647	-0.25969	-0.44352	-0.32264
6.5	15.6	-0.48512	0.36631	0.9103	2.5378	1.3068	-0.69487	-1.7388	-1.3908	0.059562	0.18782	-0.54955	-0.31407	-0.53474	-0.18237
6.5	15.6	-0.61474	-0.031709	1.0912	2.5505	1.5297	-0.55495	-1.6907	-1.4548	-0.09092	0.33107	-0.83499	-0.52908	-0.66156	-0.41095
6.5	15.6	-0.81307	-0.073234	0.78796	2.8039	1.5239	-0.5347	-1.4695	-1.7564	-0.024154	0.24531	-0.56555	-0.15891	-0.73781	-0.26378
6.5	15.6	-0.81663	0.051668	1.2266	2.8263	1.4649	-0.74409	-1.6268	-1.421	-0.28194	0.3042	-0.43457	-0.1716	-0.39302	-0.16765
6.5	15.6	-0.42674	0.01301	1.033	2.6311	1.1467	-0.38433	-1.5422	-1.7179	-0.10601	0.47638	-0.77418	-0.22946	-0.81137	-0.47822
6.5	15.6	-0.81939	0.020157	1.0604	2.3937	1.4666	-0.65292	-1.8478	-1.5911	-0.3347	0.38975	-0.57595	-0.45003	-0.73558	-0.44493
6.5	15.6	-0.8129	0.19186	0.87644	2.7124	1.1611	-0.65094	-1.6142	-1.7929	0.013078	0.45136	-0.5008	-0.48798	-0.59309	-0.27293
6.5	15.6	-0.58504	0.063048	0.86222	2.5864	1.4725	-0.43824	-1.7193	-1.3883	-0.026031	0.41934	-0.58315	-0.4494	-0.56797	-0.31111
6.5	15.6	-0.73713	0.30002	1.1536	2.7724	1.0984	-0.54501	-1.5438	-1.549	0.030404	0.38973	-0.42708	-0.35898	-0.57336	-0.29241
7.5	15.6	-0.95937	-0.57844	1.4911	1.6905	1.4798	-0.032514	-0.77693	0.1695	-0.84665	-1.6677	0.061649	-2.3029	-1.6593	-1.2493
7.5	15.6	-1.4886	0.69366	0.017216	1.6685	-0.26626	-0.42184	-2.0338	-0.99	-1.0425	-0.82584	-0.23099	-1.5998	-0.95261	-0.61059
7.5	15.6	-0.32655	-0.8056	0.98102	1.9097	1.0635	0.76252	-0.9561	-0.95396	-0.17071	-0.84196	-1.4418	-0.71412	-1.8063	-0.74244
7.5	15.6	-0.37098	0.37585	1.0968	1.6204	1.0457	-1.5291	-2.4127	-0.1825	-0.86049	-1.0192	-2.4223	-0.29469	-1.8017	-2.6362
7.5	15.6	-1.4571	-0.080927	0.74618	1.4941	1.3878	-0.22483	0.091379	-0.55379	-0.22857	-0.76877	-0.20789	-0.87468	-1.4802	-0.96642
7.5	15.6	-1.1476	-0.9732	1.2034	1.4852	0.7419	-0.056588	0.16186	-0.65706	-0.81277	-1.807	-1.324	-1.882	-1.884	-1.7377
7.5	15.6	-0.46963	-0.014747	0.76378	1.8054	0.76277	-0.71871	-1.2191	-1.4052	-0.4198	-1.4514	-0.31398	-1.1091	-1.6847	0.11638
7.5	15.6	-0.92218	0.13682	1.0761	1.2195	0.15973	-0.86601	-0.39706	-0.68704	-0.65208	-1.5515	-1.1124	-1.2068	-0.8631	-1.4274
7.5	15.6	-1.1132	0.61549	0.58534	1.9456	1.0129	0.096264	-0.9295	0.066238	-1.0616	-0.70972	-1.0486	-0.79738	-1.3632	-0.45445
7.5	15.6	-0.68021	-1.3661	0.86929	-1.1535	1.1879	-0.89963	-0.036775	-0.59821	-0.072164	-0.4788	-1.161	-1.3164	-1.1644	-0.0082141
7.5	15.6	-0.42005	0.61982	1.4095	2.0364	1.4331	0.44598	-0.016559	-0.052515	0.19509	-0.23443	-0.23267	-0.44014	-0.84865	-0.17789
7.5	15.6	-0.46404	0.48288	1.7325	2.0591	1.7038	0.53338	-0.0059659	0.096932	-0.21303	-0.62188	-0.046071	-0.81229	-0.72502	-0.28461
7.5	15.6	-0.08789	0.24117	1.6151	1.9558	1.5669	0.50233	-0.23657	-0.075481	0.24377	-0.46886	-0.47909	-0.81876	-0.94615	-0.28581
7.5	15.6	-0.4677	0.30161	1.7256	1.9234	1.4615	0.29437	-0.35668	-0.09097	-0.1238	-0.45309	-0.50044	-0.64376	-0.67207	-0.44781
7.5	15.6	-0.33197	0.21976	1.7012	1.9001	1.3569	0.37571	-0.43156	-0.11695	-0.14403	-0.23913	-0.27003	-0.40698	-0.91758	-0.43577
7.5	15.6	-0.073668	0.36839	1.3533	2.1464	1.3196	0.44502	-0.042698	0.014245	-0.16855	-0.61329	-0.26921	-0.48737	-0.66938	-0.35631
7.5	15.6	-0.16107	0.67178	1.4149	1.9386	1.5444	0.17198	-0.25496	0.17591	0.20569	-0.49124	-0.19229	-0.54176	-0.76061	-0.21604
7.5	15.6	-0.29069	0.27376	1.5958	1.9513	1.7673	0.31191	-0.20687	0.11192	0.055209	-0.34798	-0.47774	-0.75677	-0.88742	-0.44462
7.5	15.6	-0.48901	0.23223	1.2926	2.2047	1.7615	0.33216	0.014369	-0.18977	0.12198	-0.43374	-0.2083	-0.38659	-0.96367	-0.29745
7.5	15.6	-0.49258	0.35714	1.7312	2.2272	1.7025	0.12277	-0.14291	0.14569	-0.13581	-0.37485	-0.077313	-0.39928	-0.61889	-0.20132
7.5	15.6	-0.10268	0.31848	1.5376	2.032	1.3843	0.48253	-0.058307	-0.15119	0.040115	-0.20267	-0.41693	-0.45715	-1.0372	-0.51189
7.5	15.6	-0.49533	0.32563	1.565	1.7945	1.7042	0.21394	-0.36399	-0.024461	-0.18857	-0.28931	-0.2187	-0.67772	-0.96144	-0.4786
7.5	15.6	-0.48885	0.49733	1.381	2.1132	1.3987	0.21592	-0.13038	-0.22627	0.15921	-0.2277	-0.14355	-0.71567	-0.81895	-0.3066
7.5	15.6	-0.26098	0.36852	1.3668	1.9872	1.7101	0.42862	-0.23547	0.1784	0.1201	-0.25971	-0.22589	-0.67709	-0.79384	-0.34478
7.5	15.6	-0.41308	0.60549	1.6582	2.1732	1.3359	0.32185	-0.059983	0.017711	0.17653	-0.28933	-0.069827	-0.58667	-0.79922	-0.32608
8.5	15.6	-1.4225	-0.2046	0.64594	0.17381	-2.0459	0.25225	-1.4097	-0.41229	-0.027665	-0.15819	-0.31347	-1.5007	-1.4033	-2.0487
8.5	15.6	-0.95973	-0.1657	0.053981	2.5362	1.0015	0.48701	-0.92152	0.39257	-1.3743	-1.0332	-0.87476	-1.613	-1.5674	-2.3297
8.5	15.6	-1.0011	-0.62199	-0.30529	-0.38566	1.7678	0.89927	-1.4537	-0.31663	-0.44688	-0.56956	-0.62971	-1.7444	-0.50838	-1.3076
8.5	15.6	-2.0842	-1.3227	1.2542	0.97049	0.97624	0.030024	-0.26298	-0.070971	-0.062143	-2.6247	-0.0094153	-2.5797	-1.4474	-1.0926
8.5	15.6	-1.3031	-0.47067	2.0895	1.6928	-0.15359	-0.25617	-0.62907	-0.35344	-1.1222	-0.9981	-1.5247	-0.79612	-1.3341	-1.4897
8.5	15.6	-1.0555	-1.2373	0.13925	2.3696	0.5804	-1.0513	-1.6982	-0.20091	-0.73797	-0.74843	-1.7872	-2.2563	-1.3469	-0.50038
8.5	15.6	-2.4261	0.020973	0.8718	1.4021	-0.26789	-0.80404	-0.84415	-1.4759	-0.651	-3.1336	-0.791	-1.0747	-1.8046	-0.50355
8.5	15.6	-2.4351	0.22759	0.30068	2.0229	1.4478	0.6242	-0.16735	-0.26891	-0.92682	-0.24405	-1.0645	-1.5099	-1.0161	-1.1268
8.5	15.6	-0.89562	-1.5298	1.4258	1.5826	1.5092	-1.0727	-0.014046	-0.30131	-0.36492	-0.39426	-0.84443	-0.88398	-1.9634	-1.8219
8.5	15.6	-0.58409	-1.1374	0.49553	1.2224	-0.29258	-0.17112	-0.04137	-0.56305	-0.14339	-1.6479	-0.92602	-1.415	-1.331	-0.49154
8.5	15.6	-0.94323	0.17539	1.2236	2.0266	1.0278	0.72876	0.090099	0.1696	0.2261	-0.27745	-0.18906	-0.76775	-0.75494	-0.4775
8.5	15.6	-0.98721	0.038444	1.5466	2.0493	1.2985	0.81616	0.10069	0.31905	-0.18202	-0.66489	-0.0024548	-1.1399	-0.6313	-0.58423
8.5	15.6	-0.61106	-0.20327	1.4292	1.946	1.1616	0.78511	-0.12991	0.14663	0.27478	-0.51187	-0.43547	-1.1464	-0.85243	-0.58543
8.5	15.6	-0.99087	-0.14282	1.5397	1.9136	1.0562	0.57716	-0.25002	0.13114	-0.092795	-0.4961	-0.45683	-0.97137	-0.57835	-0.74743
8.5	15.6	-0.85515	-0.22468	1.5153	1.8902	0.95158	0.6585	-0.32491	0.10516	-0.11302	-0.28214	-0.22642	-0.73458	-0.82387	-0.73539
8.5	15.6	-0.59684	-0.076046	1.1674	2.1366	0.91427	0.72781	0.06396	0.23636	-0.13755	-0.6563	-0.2256	-0.81498	-0.57567	-0.65593
8.5	15.6	-0.68424	0.22734	1.229	1.9288	1.1391	0.45477	-0.1483	0.39802	0.2367	-0.53425	-0.14868	-0.86936	-0.66689	-0.51565
8.5	15.6	-0.81386	-0.17067	1.41	1.9415	1.362	0.59469	-0.10022	0.33403	0.086215	-0.39099	-0.43412	-1.0844	-0.7937	-0.74424
8.5	15.6	-1.0122	-0.2122	1.1067	2.1949	1.3562	0.61495	0.12103	0.032343	0.15298	-0.47675	-0.16468	-0.7142	-0.86995	-0.59707
8.5	15.6	-1.0158	-0.087298	1.5453	2.2174	1.2972	0.40556	-0.03625	0.3678	-0.1048	-0.41787	-0.033697	-0.72689	-0.52517	-0.50093
8.5	15.6	-0.62586	-0.12596	1.3517	2.0221	0.97897	0.76531	0.048351	0.070925	0.071121	-0.24569	-0.37331	-0.78475	-0.94352	-0.81151
8.5	15.6	-1.0185	-0.11881	1.3791	1.7847	1.2989	0.49672	-0.25733	0.19765	-0.15757	-0.33232	-0.17508	-1.0053	-0.86773	-0.77822
8.5	15.6	-1.012	0.052895	1.1951	2.1034	0.99339	0.4987	-0.023721	-0.0041571	0.19021	-0.27071	-0.099934	-1.0433	-0.72524	-0.60622
8.5	15.6	-0.78416	-0.075918	1.1809	1.9774	1.3048	0.7114	-0.12882	0.40051	0.1511	-0.30272	-0.18228	-1.0047	-0.70012	-0.6444
8.5	15.6	-0.93625	0.16105	1.4723	2.1634	0.93065	0.60463	0.046675	0.23982	0.20754	-0.33234	-0.026211	-0.91427	-0.70551	-0.62569
9.5	15.6	-1.0269	-0.58015	0.1026	1.3984	1.1514	-1.0532	0.14736	-0.12156	-0.71101	-0.78211	-0.69989	-0.95645	-1.2436	-0.40245
9.5	15.6	-1.0531	0.70944	1.2296	0.077457	1.063	-0.67626	-1.3425	0.034057	0.079584	-0.61844	-0.86816	-0.96805	-1.0651	-1.0452
9.5	15.6	-1.1241	0.28851	1.4907	1.6056	0.8292	-0.77754	-0.65941	-0.32478	-0.5187	-2.5259	-1.376	-2.2885	-0.99724	-0.753
9.5	15.6	-0.35685	-1.0399	-1.1169	0.31622	0.77791	-0.48053	-0.24364	-0.3811	-0.12883	-0.77313	-1.376	-1.595	-1.2039	-1.2907
9.5	15.6	-0.82884	0.32288	1.6804	1.8758	1.5753	-0.94308	-1.6403	-0.53396	-1.1125	-0.31341	-0.90635	-2.4704	-0.6334	-3.4675
9.5	15.6	-0.69397	-0.28155	0.80246	-0.37331	1.1672	0.85226	-1.0047	-1.3625	-1.0062	-1.4507	-0.78313	-2.1679	-1.6517	-0.93659
9.5	15.6	-1.5801	0.71336	0.78737	0.99622	1.8611	-0.067984	-0.68698	-1.162	-1.0711	-0.65992	-1.0377	-1.4121	-0.54833	-0.62485
9.5	15.6	-1.9986	-0.99473	0.39325	1.4096	0.42422	0.52562	-0.83399	0.58973	-1.1222	-2.5815	-0.59887	-1.5557	-1.0281	-2.3013
9.5	15.6	-0.78042	0.54576	0.75037	1.4038	0.637	-0.55945	-0.23566	0.24522	-0.43042	-1.1371	-0.86486	-1.9592	-1.4427	-0.70391
9.5	15.6	-1.0323	0.31958	1.4642	1.5601	1.1677	-2.0636	-0.10702	-0.76154	-0.81146	-0.41341	-0.41118	-1.1969	-1.2163	-1.5305
9.5	15.6	-0.57403	0.81987	1.2849	1.6948	1.6409	0.31065	0.17363	0.14884	0.12856	-0.2478	-0.20475	-0.88736	-0.48572	-0.51186
9.5	15.6	-0.61801	0.68292	1.6079	1.7175	1.9116	0.39805	0.18422	0.29828	-0.27956	-0.63525	-0.018152	-1.2595	-0.36209	-0.61859
9.5	15.6	-0.24186	0.44121	1.4905	1.6143	1.7747	0.367	-0.046382	0.12587	0.17724	-0.48223	-0.45117	-1.266	-0.58321	-0.61978
9.5	15.6	-0.62167	0.50166	1.601	1.5818	1.6694	0.15904	-0.16649	0.11038	-0.19033	-0.46646	-0.47253	-1.091	-0.30914	-0.78178
9.5	15.6	-0.48595	0.4198	1.5766	1.5585	1.5647	0.24038	-0.24138	0.084399	-0.21056	-0.2525	-0.24211	-0.8542	-0.55465	-0.76975
9.5	15.6	-0.22764	0.56843	1.2287	1.8048	1.5274	0.30969	0.14749	0.2156	-0.23509	-0.62666	-0.24129	-0.93459	-0.30645	-0.69029
9.5	15.6	-0.31504	0.87182	1.2903	1.5971	1.7522	0.036653	-0.064771	0.37726	0.13916	-0.5046	-0.16438	-0.98898	-0.39768	-0.55001
9.5	15.6	-0.44466	0.4738	1.4712	1.6097	1.9752	0.17658	-0.016685	0.31327	-0.011324	-0.36135	-0.44982	-1.204	-0.52449	-0.77859
9.5	15.6	-0.64299	0.43228	1.1679	1.8632	1.9693	0.19683	0.20456	0.011579	0.055442	-0.44711	-0.18038	-0.83381	-0.60074	-0.63143
9.5	15.6	-0.64655	0.55718	1.6066	1.8856	1.9103	-0.012559	0.04728	0.34704	-0.20234	-0.38822	-0.049395	-0.8465	-0.25596	-0.53529
9.5	15.6	-0.25666	0.51852	1.413	1.6904	1.5921	0.3472	0.13188	0.050161	-0.026418	-0.21604	-0.38901	-0.90437	-0.6743	-0.84586
9.5	15.6	-0.64931	0.52567	1.4404	1.453	1.9121	0.078608	-0.1738	0.17689	-0.25511	-0.30268	-0.19078	-1.1249	-0.59851	-0.81257
9.5	15.6	-0.64282	0.69737	1.2564	1.7717	1.6065	0.080586	0.059809	-0.02492	0.092674	-0.24106	-0.11563	-1.1629	-0.45602	-0.64058
9.5	15.6	-0.41496	0.56856	1.2422	1.6457	1.9179	0.29329	-0.045287	0.37975	0.053565	-0.27308	-0.19798	-1.1243	-0.4309	-0.67876
9.5	15.6	-0.56705	0.80553	1.5336	1.8317	1.5438	0.18652	0.1302	0.21906	0.11	-0.3027	-0.041908	-1.0339	-0.43629	-0.66005
9.5	16.6	-0.78658	-0.45562	0.93695	1.3275	1.4006	-0.1224	-1.0375	-0.67161	0.046419	-2.549	-1.0499	-1.9766	-2.0813	-1.1195
9.5	16.6	-1.1951	0.34673	1.3989	2.5022	0.99711	0.34043	-1.191	-0.36765	-0.26829	-0.086455	-0.10726	-0.96449	-1.334	-0.47069
9.5	16.6	-1.1715	0.1893	0.93647	1.2292	1.29	-0.19235	-1.0257	-0.42132	-0.9675	-0.64631	-0.10726	-1.325	-1.6778	-1.8555
9.5	16.6	-1.5127	-0.58284	0.80773	1.548	1.1461	0.061648	-2.0849	-0.48502	-0.38031	-3.4704	-1.3886	-1.1426	-0.29052	-1.3534
9.5	16.6	0.013109	0.13462	0.58295	-0.019925	0.4755	0.17176	-0.49765	0.061499	-0.95033	-2.5701	-1.1208	-2.3483	-0.11667	-0.12515
9.5	16.6	-0.63203	0.47653	0.88079	2.3809	0.54002	0.39356	-0.51614	-0.41592	-0.74191	-1.1441	-0.30776	-2.0613	-0.78789	-1.2873
9.5	16.6	0.029047	0.56962	1.5821	1.0806	0.3732	-0.60432	-0.25814	-0.36071	-1.0849	-0.99308	-1.2945	-1.4147	-0.25464	-1.6213
9.5	16.6	-1.1779	0.35089	1.0384	0.93846	0.58558	-0.7972	-0.090334	-2.016	-0.29263	-0.30126	-0.029973	-0.87766	-0.95853	-0.97223
9.5	16.6	-1.5096	0.36765	0.43924	1.1766	0.88867	-0.30531	0.35639	0.087508	-1.4002	-0.78079	-0.55928	-0.85745	-0.12875	-0.042794
9.5	16.6	-2.4288	-0.006062	0.92402	1.1646	1.1792	0.018057	0.14107	-0.63965	-0.66806	-0.88991	-1.4435	-1.1616	-0.081655	-1.4007
9.5	16.6	-0.56373	0.95863	1.4792	2.0007	1.4631	0.73141	0.21391	0.0037901	0.14106	-0.46539	-0.053425	-0.64332	-0.15386	-0.2311
9.5	16.6	-0.60771	0.82168	1.8022	2.0234	1.7338	0.81881	0.22451	0.15324	-0.26706	-0.85284	0.13318	-1.0155	-0.030226	-0.33783
9.5	16.6	-0.23156	0.57997	1.6848	1.9201	1.5969	0.78776	-0.0060977	-0.019176	0.18974	-0.69981	-0.29984	-1.0219	-0.25135	-0.33903
9.5	16.6	-0.61137	0.64041	1.7953	1.8877	1.4916	0.5798	-0.12621	-0.034665	-0.17783	-0.68404	-0.3212	-0.84694	0.022725	-0.50103
9.5	16.6	-0.47565	0.55856	1.7709	1.8643	1.3869	0.66115	-0.20109	-0.060646	-0.19806	-0.47009	-0.090783	-0.61016	-0.22279	-0.48899
9.5	16.6	-0.21734	0.70719	1.423	2.1106	1.3496	0.73045	0.18777	0.07055	-0.22258	-0.84424	-0.089965	-0.69055	0.02541	-0.40953
9.5	16.6	-0.30474	1.0106	1.4846	1.9029	1.5744	0.45742	-0.024487	0.23221	0.15166	-0.72219	-0.013046	-0.74493	-0.065815	-0.26925
9.5	16.6	-0.43436	0.61256	1.6656	1.9156	1.7973	0.59734	0.023599	0.16822	0.0011788	-0.57894	-0.29849	-0.95995	-0.19263	-0.49783
9.5	16.6	-0.63269	0.57104	1.3623	2.169	1.7915	0.6176	0.24484	-0.13347	0.067944	-0.6647	-0.029049	-0.58977	-0.26888	-0.35067
9.5	16.6	-0.63625	0.69594	1.801	2.1914	1.7325	0.40821	0.087564	0.20199	-0.18984	-0.60581	0.10194	-0.60246	0.075904	-0.25453
9.5	16.6	-0.24636	0.65728	1.6073	1.9962	1.4143	0.76796	0.17216	-0.094884	-0.013915	-0.43363	-0.23768	-0.66033	-0.34244	-0.5651
9.5	16.6	-0.63901	0.66443	1.6347	1.7588	1.7342	0.49937	-0.13352	0.031845	-0.2426	-0.52026	-0.039451	-0.88089	-0.26665	-0.53181
9.5	16.6	-0.63252	0.83613	1.4508	2.0775	1.4287	0.50135	0.10009	-0.16997	0.10518	-0.45865	0.035698	-0.91884	-0.12416	-0.35982
9.5	16.6	-0.40466	0.70732	1.4365	1.9515	1.7401	0.71405	-0.0050026	0.2347	0.066068	-0.49067	-0.046646	-0.88027	-0.099043	-0.398
9.5	16.6	-0.55675	0.94429	1.7279	2.1375	1.366	0.60728	0.17049	0.074016	0.1225	-0.52028	0.10942	-0.78985	-0.10443	-0.37929
8.5	16.6	-1.0222	-1.2707	1.4046	1.621	1.4295	0.053101	-2.438	-0.33316	-2.2045	-2.0141	-0.55928	-1.2367	-1.7614	-0.90782
8.5	16.6	-0.069722	0.14012	0.64103	1.8478	1.7531	0.80298	-0.17424	0.060067	-0.95367	-0.39835	-0.17248	-0.31169	-1.0727	-0.32669
8.5	16.6	-0.39271	-0.94971	0.76223	1.1906	-0.34414	-0.1026	-0.53005	-0.29943	-1.2932	-0.34155	-1.2622	-0.94186	-1.6718	-2.5885
8.5	16.6	-1.8936	0.24422	0.21757	1.5592	1.4565	-0.47398	-0.36006	-1.5175	-1.0391	-2.1372	-0.25954	-1.2034	-1.3211	-0.30914
8.5	16.6	-2.5021	0.24594	1.6323	2.0551	0.82183	0.58132	-0.89577	-0.51114	-0.68751	-1.094	-0.30065	-1.0149	-1.8451	-0.22322
8.5	16.6	-0.70906	-0.40583	-0.32421	2.2675	0.84897	-0.079523	-1.469	-0.10425	-0.43114	-0.13348	-0.19076	-2.2302	-1.2827	-1.7895
8.5	16.6	-1.3191	0.60179	0.59684	1.2104	1.6664	0.74557	-0.51844	-0.98768	-1.6411	-2.0483	-1.1954	-1.9219	-1.9154	0.0069642
8.5	16.6	-0.85891	0.43628	1.7035	0.4082	0.41917	-0.91159	-0.21027	-1.5844	-2.1555	-0.39346	-1.3412	-1.4094	-1.7223	-1.0504
8.5	16.6	-0.3903	-0.29072	0.87815	1.8253	1.714	-0.26998	-0.093236	-0.99209	-1.1722	-0.59215	-1.1102	-2.6369	-0.92092	-3.1184
8.5	16.6	-0.52469	0.78039	0.86618	1.5428	1.0188	0.65311	-0.040282	-1.8386	-0.6695	-0.81038	-1.3093	-1.3586	-2.4656	-0.91482
8.5	16.6	-0.49475	0.77272	1.3643	2.2206	1.6539	0.93486	0.16138	-0.28413	-0.41291	-0.11855	-0.082637	-0.65691	-0.9806	-0.3284
8.5	16.6	-0.53873	0.63578	1.6873	2.2434	1.9246	1.0223	0.17197	-0.13468	-0.82103	-0.506	0.10396	-1.0291	-0.85697	-0.43513
8.5	16.6	-0.16258	0.39407	1.5699	2.1401	1.7877	0.99122	-0.058629	-0.3071	-0.36422	-0.35297	-0.32905	-1.0355	-1.0781	-0.43632
8.5	16.6	-0.54239	0.45451	1.6804	2.1076	1.6824	0.78326	-0.17874	-0.32258	-0.7318	-0.3372	-0.35041	-0.86053	-0.80402	-0.59833
8.5	16.6	-0.40667	0.37266	1.656	2.0843	1.5777	0.8646	-0.25362	-0.34857	-0.75203	-0.12325	-0.12	-0.62374	-1.0495	-0.58629
8.5	16.6	-0.14836	0.52129	1.3081	2.3306	1.5404	0.93391	0.13524	-0.21737	-0.77655	-0.4974	-0.11918	-0.70414	-0.80133	-0.50683
8.5	16.6	-0.23576	0.82468	1.3697	2.1229	1.7652	0.66087	-0.077018	-0.055707	-0.4023	-0.37535	-0.042259	-0.75852	-0.89256	-0.36655
8.5	16.6	-0.36538	0.42666	1.5506	2.1356	1.9882	0.8008	-0.028932	-0.1197	-0.55279	-0.2321	-0.3277	-0.97353	-1.0194	-0.59513
8.5	16.6	-0.56371	0.38513	1.2473	2.389	1.9823	0.82105	0.19231	-0.42138	-0.48602	-0.31786	-0.058262	-0.60336	-1.0956	-0.44797
8.5	16.6	-0.56727	0.51003	1.686	2.4114	1.9233	0.61166	0.035033	-0.085929	-0.7438	-0.25897	0.072722	-0.61605	-0.75084	-0.35183
8.5	16.6	-0.17737	0.47138	1.4924	2.2162	1.6051	0.97141	0.11963	-0.3828	-0.56788	-0.086792	-0.26689	-0.67391	-1.1692	-0.6624
8.5	16.6	-0.57003	0.47852	1.5198	1.9788	1.9251	0.70282	-0.18605	-0.25607	-0.79657	-0.17343	-0.068664	-0.89448	-1.0934	-0.62911
8.5	16.6	-0.56354	0.65023	1.3358	2.2975	1.6195	0.7048	0.047561	-0.45788	-0.44879	-0.11181	0.0064858	-0.93243	-0.9509	-0.45712
8.5	16.6	-0.33568	0.52142	1.3216	2.1715	1.9309	0.9175	-0.057534	-0.053218	-0.4879	-0.14383	-0.075858	-0.89385	-0.92579	-0.4953
8.5	16.6	-0.48777	0.75839	1.613	2.3575	1.5568	0.81073	0.11796	-0.2139	-0.43146	-0.17344	0.080209	-0.80343	-0.93117	-0.47659
7.5	16.6	0.30917	-0.070162	0.35254	1.835	0.74817	-0.63295	-3.5356	-1.3357	0.0095559	-2.24	-1.2739	-0.9708	-1.4362	-0.60096
7.5	16.6	-0.60909	-0.1531	1.0802	2.6072	0.93041	1.0471	-0.15731	-0.50056	-0.49854	-0.82901	-1.2739	-1.1346	-0.20988	-0.80421
7.5	16.6	-2.3407	-0.92732	0.56642	2.2263	0.80342	0.63203	-0.88332	-0.96906	-1.3087	-1.8581	-1.6074	-0.29308	-0.62982	-0.43611
7.5	16.6	-0.4741	-0.53942	0.88725	2.0658	1.0009	-1.0295	-0.89492	-1.5533	-0.32663	-1.5156	-2.5591	-0.90798	-1.798	-1.2858
7.5	16.6	-0.15895	0.51702	-0.39247	1.9074	1.34	0.47391	-1.0688	-2.453	-0.5638	-1.1865	-0.92107	-1.0883	-0.70516	-0.24315
7.5	16.6	-0.99873	-0.037868	1.179	1.6789	-0.67928	-1.383	0.14324	-0.3369	0.047135	-0.91871	-2.5516	-1.4016	-0.049228	-1.0129
7.5	16.6	-0.95164	0.58956	0.72187	0.7922	0.51629	-1.0408	-0.86144	-0.55721	-1.1484	-2.0604	-0.8608	-0.33041	-0.37756	0.0099998
7.5	16.6	-0.49511	0.51163	-1.5751	1.8755	1.7831	0.56722	-0.97762	-1.7492	-0.91454	-1.0885	-1.2397	-1.2227	-1.5373	-0.93699
7.5	16.6	-0.45441	-1.0012	0.16116	1.3787	0.45968	1.2189	-1.3099	-0.072734	-0.23644	-2.5836	-1.4537	-0.88685	-0.0013897	-1.3889
7.5	16.6	-0.93884	-0.78505	-1.6815	2.3847	0.6651	-0.99678	-2.0096	-0.63777	-0.2393	-0.45331	-1.1707	-1.7149	-1.2675	-0.1757
7.5	16.6	-0.23775	0.62995	0.65643	2.543	1.3323	0.72064	-0.32122	-0.48987	0.29387	-0.5956	-0.80372	-0.22547	-0.18389	0.10628
7.5	16.6	-0.28174	0.49301	0.9794	2.5657	1.603	0.80804	-0.31062	-0.34042	-0.11425	-0.98305	-0.61711	-0.59761	-0.06026	-0.00045125
7.5	16.6	0.09441	0.2513	0.86199	2.4624	1.4661	0.77699	-0.54123	-0.51283	0.34255	-0.83003	-1.0501	-0.60408	-0.28139	-0.0016459
7.5	16.6	-0.2854	0.31174	0.97253	2.43	1.3607	0.56904	-0.66134	-0.52832	-0.025021	-0.81426	-1.0715	-0.42909	-0.0073096	-0.16365
7.5	16.6	-0.14967	0.22989	0.94812	2.4067	1.2561	0.65038	-0.73622	-0.5543	-0.04525	-0.6003	-0.84107	-0.19231	-0.25282	-0.15161
7.5	16.6	0.10863	0.37852	0.60018	2.653	1.2188	0.71969	-0.34735	-0.42311	-0.069774	-0.97446	-0.84026	-0.2727	-0.0046248	-0.07215
7.5	16.6	0.021233	0.68191	0.6618	2.4453	1.4436	0.44665	-0.55962	-0.26144	0.30447	-0.85241	-0.76334	-0.32708	-0.09585	0.068128
7.5	16.6	-0.10839	0.28389	0.84274	2.4579	1.6665	0.58657	-0.51153	-0.32543	0.15399	-0.70915	-1.0488	-0.54209	-0.22266	-0.16045
7.5	16.6	-0.30671	0.24236	0.53946	2.7113	1.6607	0.60683	-0.29029	-0.62712	0.22075	-0.79491	-0.77934	-0.17192	-0.29891	-0.013289
7.5	16.6	-0.31028	0.36726	0.97814	2.7338	1.6017	0.39744	-0.44756	-0.29167	-0.037026	-0.73603	-0.64836	-0.18461	0.04587	0.082848
7.5	16.6	0.079618	0.32861	0.78447	2.5386	1.2835	0.75719	-0.36296	-0.58854	0.13889	-0.56385	-0.98797	-0.24248	-0.37248	-0.22773
7.5	16.6	-0.31303	0.33575	0.81187	2.3012	1.6034	0.4886	-0.66865	-0.46181	-0.089794	-0.65048	-0.78974	-0.46304	-0.29669	-0.19443
7.5	16.6	-0.30655	0.50746	0.62794	2.6199	1.2979	0.49058	-0.43504	-0.66362	0.25799	-0.58887	-0.71459	-0.50099	-0.1542	-0.022439
7.5	16.6	-0.078684	0.37864	0.61372	2.4939	1.6093	0.70328	-0.54013	-0.25895	0.21888	-0.62088	-0.79694	-0.46241	-0.12908	-0.060619
7.5	16.6	-0.23078	0.61562	0.90513	2.6799	1.2351	0.59651	-0.36464	-0.41964	0.27531	-0.6505	-0.64087	-0.37199	-0.13447	-0.041913
6.5	16.6	-1.0921	0.24153	0.21889	2.5999	1.0515	-1.1256	-3.0974	-2.0487	-0.35848	-1.6665	-0.79925	-0.8834	-1.1224	-1.2065
6.5	16.6	-0.56659	-0.028938	1.1641	2.0589	-1.7101	-0.79094	-2.1865	-2.1713	-0.2671	-2.0334	-1.3773	-0.12805	-1.4767	-3.2344
6.5	16.6	-0.28803	-1.252	0.9512	2.5798	-0.89316	-1.2733	-1.8324	-2.1713	-0.26507	-1.5548	-2.6469	-1.009	-1.1671	-1.8746
6.5	16.6	-0.35854	0.2534	0.42786	1.9681	0.56253	-0.97584	-2.6518	-2.8293	-0.49711	-1.4039	-1.4105	-0.71079	-1.4685	-1.9154
6.5	16.6	-2.3231	0.75801	0.67085	2.0715	-0.11471	-0.66387	-2.1854	-2.7391	-0.66842	-1.4519	-1.4164	-2.4776	-0.95088	-1.4589
6.5	16.6	-0.58977	0.55592	-0.12134	2.4389	-0.94936	-0.053027	-2.8412	-2.7391	-1.3785	-2.5865	-2.5282	-1.1457	-0.16439	-0.27535
6.5	16.6	-0.086989	0.16618	0.55864	1.6751	0.78868	-1.5754	-1.7978	-2.3829	-1.0875	-1.2203	-1.2264	-1.2841	-2.9247	-0.85608
6.5	16.6	-0.23502	0.97465	1.368	1.0352	0.37279	-1.473	-2.8042	-2.3204	-1.2988	-2.1091	-2.2552	-0.2723	-1.765	-1.2848
6.5	16.6	-0.53302	-0.79239	-0.32757	1.5714	1.6812	-1.2948	-1.995	-2.198	-1.5373	-1.5607	-0.94277	-1.3636	-2.3466	-1.1492
6.5	16.6	-1.4198	-0.11029	0.83061	1.9493	1.2017	-0.76074	-2.2288	-2.198	-0.35693	-3.3194	-0.51156	0.095218	-0.94077	-1.4688
6.5	16.6	-0.2758	0.89615	1.1006	2.6627	0.77459	-0.16362	-1.5277	-1.8531	0.040311	-1.0129	-0.82398	-0.14829	-0.8154	-0.67865
6.5	16.6	-0.31978	0.75921	1.4236	2.6854	1.0453	-0.076222	-1.5171	-1.7037	-0.36781	-1.4004	-0.63738	-0.52044	-0.69177	-0.78538
6.5	16.6	0.056363	0.5175	1.3062	2.5821	0.90844	-0.10727	-1.7477	-1.8761	0.088994	-1.2473	-1.0704	-0.52691	-0.91289	-0.78657
6.5	16.6	-0.32345	0.57794	1.4167	2.5497	0.80307	-0.31523	-1.8679	-1.8916	-0.27858	-1.2316	-1.0918	-0.35191	-0.63881	-0.94857
6.5	16.6	-0.18772	0.49609	1.3923	2.5263	0.69841	-0.23389	-1.9427	-1.9176	-0.29881	-1.0176	-0.86134	-0.11513	-0.88433	-0.93654
6.5	16.6	0.070585	0.64472	1.0444	2.7726	0.66109	-0.16458	-1.5539	-1.7864	-0.32333	-1.3918	-0.86052	-0.19552	-0.63613	-0.85708
6.5	16.6	-0.016814	0.94811	1.106	2.5649	0.88593	-0.43762	-1.7661	-1.6247	0.050913	-1.2697	-0.7836	-0.2499	-0.72735	-0.7168
6.5	16.6	-0.14644	0.55009	1.2869	2.5776	1.1089	-0.29769	-1.7181	-1.6887	-0.099569	-1.1265	-1.069	-0.46492	-0.85417	-0.94538
6.5	16.6	-0.34476	0.50856	0.98365	2.831	1.103	-0.27744	-1.4968	-1.9904	-0.032804	-1.2122	-0.79961	-0.094741	-0.93042	-0.79821
6.5	16.6	-0.34833	0.63346	1.4223	2.8535	1.044	-0.48683	-1.6541	-1.6549	-0.29058	-1.1533	-0.66862	-0.10743	-0.58564	-0.70208
6.5	16.6	0.041571	0.59481	1.2287	2.6582	0.72579	-0.12707	-1.5695	-1.9518	-0.11466	-0.98115	-1.0082	-0.1653	-1.004	-1.0127
6.5	16.6	-0.35108	0.60195	1.2561	2.4208	1.0458	-0.39566	-1.8752	-1.8251	-0.34335	-1.0678	-0.81001	-0.38586	-0.92819	-0.97936
6.5	16.6	-0.3446	0.77366	1.0721	2.7395	0.74021	-0.39368	-1.6416	-2.0269	0.0044288	-1.0062	-0.73486	-0.42381	-0.7857	-0.80736
6.5	16.6	-0.11673	0.64485	1.0579	2.6135	1.0516	-0.18098	-1.7467	-1.6222	-0.03468	-1.0382	-0.8172	-0.38523	-0.76058	-0.84554
6.5	16.6	-0.26882	0.88182	1.3493	2.7995	0.67748	-0.28775	-1.5712	-1.7829	0.021755	-1.0678	-0.66114	-0.29482	-0.76597	-0.82684
5.5	16.6	-1.4155	0.33927	0.81204	2.3854	0.98088	-0.61472	-1.2075	-1.6259	-0.53504	-0.5512	-1.2565	-0.49189	-1.3252	-1.7758
5.5	16.6	-0.79286	0.55641	0.52594	0.95493	-1.2675	0.19271	-1.1523	-1.0042	-0.13515	-0.48026	-1.2565	-0.81943	-1.3425	0.38576
5.5	16.6	-1.0057	-0.36094	0.87097	1.7131	0.39748	0.019909	-0.6148	-1.5702	-0.80406	-0.26347	-1.7619	-1.7039	-1.3213	-0.58459
5.5	16.6	-0.70122	0.51812	0.19577	2.7119	1.0959	-1.0464	-0.58204	-0.96608	-0.3005	-1.7408	-1.3805	-1.2212	-1.7923	-0.23048
5.5	16.6	-0.39585	0.090333	0.44164	0.57505	0.73317	-1.5806	-2.6972	-2.1471	-0.74024	-1.7408	-1.6654	-0.68897	-0.90896	-1.0674
5.5	16.6	-0.50247	-0.17133	1.3317	2.4478	0.45504	-0.98795	-1.2365	-0.78556	-0.60042	-2.8942	-1.6654	-2.1688	-1.1281	-1.5402
5.5	16.6	-0.99982	0.19774	0.87109	1.8948	0.14923	-0.65176	-0.86966	-2.131	-0.95176	-2.0537	-1.2297	-0.026636	-1.5552	-1.7238
5.5	16.6	-1.3985	0.18771	-0.35691	1.4085	1.0391	-0.85048	-3.3101	-1.8187	-1.3147	-1.6665	-0.43009	-1.5872	-1.1654	-1.0578
5.5	16.6	-0.56731	-0.24693	0.29924	2.7647	1.0277	-1.7226	-1.6327	-1.5193	-0.67045	-0.73112	-1.6126	-0.41505	-1.7339	-1.1428
5.5	16.6	-0.27523	-3.1275	-0.13871	1.9408	0.33037	-0.2452	-1.4542	-0.79846	-0.61832	-2.1158	-1.0901	-0.47225	-2.36	-0.68556
5.5	16.6	-0.33197	0.61783	1.0118	2.5476	1.0696	0.086324	-0.64138	-0.90997	0.14477	-0.54604	-0.64739	-0.18988	-0.84596	-0.14849
5.5	16.6	-0.37595	0.48088	1.3347	2.5703	1.3403	0.17373	-0.63079	-0.76052	-0.26335	-0.93349	-0.46078	-0.56202	-0.72233	-0.25522
5.5	16.6	0.00019278	0.23917	1.2173	2.467	1.2035	0.14268	-0.86139	-0.93294	0.19345	-0.78046	-0.8938	-0.56849	-0.94346	-0.25642
5.5	16.6	-0.37962	0.29962	1.3279	2.4346	1.0981	-0.065281	-0.98151	-0.94842	-0.17412	-0.76469	-0.91516	-0.3935	-0.66938	-0.41842
5.5	16.6	-0.24389	0.21776	1.3035	2.4112	0.99343	0.016063	-1.0564	-0.97441	-0.19435	-0.55073	-0.68474	-0.15671	-0.91489	-0.40638
5.5	16.6	0.014415	0.36639	0.95553	2.6575	0.95612	0.085369	-0.66752	-0.84321	-0.21887	-0.92489	-0.68393	-0.23711	-0.66669	-0.32692
5.5	16.6	-0.072984	0.66978	1.0171	2.4498	1.181	-0.18767	-0.87978	-0.68155	0.15537	-0.80284	-0.60701	-0.29149	-0.75792	-0.18664
5.5	16.6	-0.20261	0.27177	1.1981	2.4625	1.4039	-0.047742	-0.8317	-0.74554	0.004889	-0.65959	-0.89245	-0.5065	-0.88473	-0.41522
5.5	16.6	-0.40093	0.23024	0.8948	2.7159	1.3981	-0.027491	-0.61046	-1.0472	0.071655	-0.74535	-0.62301	-0.13633	-0.96098	-0.26806
5.5	16.6	-0.4045	0.35514	1.3335	2.7383	1.339	-0.23688	-0.76773	-0.71177	-0.18613	-0.68646	-0.49203	-0.14902	-0.6162	-0.17192
5.5	16.6	-0.014599	0.31648	1.1398	2.5431	1.0208	0.12287	-0.68313	-1.0086	-0.010205	-0.51428	-0.83164	-0.20688	-1.0345	-0.48249
5.5	16.6	-0.40725	0.32363	1.1672	2.3057	1.3408	-0.14571	-0.98882	-0.88191	-0.23889	-0.60091	-0.63341	-0.42745	-0.95876	-0.4492
5.5	16.6	-0.40077	0.49534	0.98328	2.6244	1.0352	-0.14374	-0.7552	-1.0837	0.10889	-0.5393	-0.55826	-0.4654	-0.81627	-0.27721
5.5	16.6	-0.1729	0.36652	0.96906	2.4984	1.3467	0.068966	-0.8603	-0.67906	0.069778	-0.57132	-0.64061	-0.42682	-0.79115	-0.31539
5.5	16.6	-0.32499	0.60349	1.2605	2.6844	0.9725	-0.037803	-0.68481	-0.83974	0.12621	-0.60093	-0.48454	-0.3364	-0.79654	-0.29668
4.5	16.6	-1.2152	-0.47177	0.54558	0.9804	-0.13108	-0.031374	-1.1251	-1.2234	-0.43448	-1.1509	-1.1325	-0.62867	-0.96938	-1.1963
4.5	16.6	-1.4791	0.21633	0.92007	-0.60087	1.1716	-0.46116	-1.1063	-0.71128	-0.31899	-2.7136	-0.57083	-0.57125	-1.4781	-1.6481
4.5	16.6	-1.0516	-0.02331	-0.097032	2.1474	0.70343	-3.9111	-0.41519	-2.3493	-2.1401	-1.9276	-0.85331	-1.8541	-1.5976	-0.84526
4.5	16.6	-0.36289	0.39591	0.44511	2.5958	-0.79332	0.069483	-1.1047	-1.0242	-1.8312	-0.52028	-0.59545	-0.53048	-1.8472	-2.1039
4.5	16.6	-0.83041	-0.58211	0.57996	2.2264	0.74163	0.91979	-0.91391	-0.87307	-1.5352	-0.038105	-1.7935	-0.59904	-1.6053	-0.91191
4.5	16.6	-0.47084	-0.71655	-0.19619	2.1952	0.76768	0.60796	-1.1209	-0.4545	-1.3679	-2.9918	-1.0397	-1.7014	-2.0192	-0.26492
4.5	16.6	-0.55765	-0.32962	-0.13859	2.0027	-0.2432	-0.89521	-1.4638	-0.98713	-0.72771	-1.9086	-0.3806	-1.5836	-0.95298	-2.7604
4.5	16.6	-0.41638	-0.61257	-0.059788	1.4771	1.3835	-0.076532	-0.76097	-1.224	-1.6636	-0.57431	-0.50179	-0.78797	-1.5735	-0.74891
4.5	16.6	-1.7698	-1.316	1.5499	2.979	-0.32082	0.3873	-1.1564	-0.66081	-0.63836	-0.59611	-0.55128	-0.64923	-1.2554	-1.204
4.5	16.6	-0.63541	0.0071496	0.09889	2.6425	-0.31236	-0.15716	-0.049954	-1.5362	-1.0563	-0.2035	-0.36081	-0.847	-0.70171	-3.1794
4.5	16.6	-0.40544	0.4763	0.89128	2.5324	0.87219	0.48022	-0.087406	-0.5777	-0.35956	-0.38473	-0.090518	-0.20562	-0.78274	-0.69256
4.5	16.6	-0.44943	0.33935	1.2143	2.5551	1.1429	0.56762	-0.076813	-0.42825	-0.76768	-0.77217	0.096084	-0.57777	-0.6591	-0.79929
4.5	16.6	-0.07328	0.097639	1.0968	2.4518	1.006	0.53658	-0.30742	-0.60067	-0.31087	-0.61915	-0.33693	-0.58424	-0.88023	-0.80048
4.5	16.6	-0.45309	0.15808	1.2074	2.4194	0.90067	0.32862	-0.42753	-0.61616	-0.67845	-0.60338	-0.35829	-0.40924	-0.60615	-0.96248
4.5	16.6	-0.31736	0.076228	1.183	2.3961	0.796	0.40996	-0.50241	-0.64214	-0.69868	-0.38942	-0.12788	-0.17246	-0.85167	-0.95045
4.5	16.6	-0.059058	0.22486	0.83504	2.6424	0.75869	0.47927	-0.11355	-0.51094	-0.7232	-0.76358	-0.12706	-0.25285	-0.60347	-0.87099
4.5	16.6	-0.14646	0.52825	0.89666	2.4347	0.98352	0.20623	-0.32581	-0.34928	-0.34895	-0.64153	-0.050139	-0.30724	-0.69469	-0.73071
4.5	16.6	-0.27608	0.13023	1.0776	2.4473	1.2065	0.34616	-0.27772	-0.41327	-0.49944	-0.49827	-0.33558	-0.52225	-0.82151	-0.95929
4.5	16.6	-0.4744	0.088705	0.77432	2.7007	1.2006	0.36641	-0.056479	-0.71496	-0.43267	-0.58404	-0.066143	-0.15207	-0.89776	-0.81213
4.5	16.6	-0.47797	0.21361	1.213	2.7232	1.1416	0.15702	-0.21376	-0.3795	-0.69045	-0.52515	0.064842	-0.16476	-0.55297	-0.71599
4.5	16.6	-0.088072	0.17495	1.0193	2.528	0.82339	0.51677	-0.12915	-0.67638	-0.51453	-0.35297	-0.27477	-0.22263	-0.97132	-1.0266
4.5	16.6	-0.48072	0.1821	1.0467	2.2906	1.1434	0.24818	-0.43484	-0.54965	-0.74322	-0.4396	-0.076545	-0.4432	-0.89553	-0.99327
4.5	16.6	-0.47424	0.3538	0.8628	2.6093	0.83781	0.25016	-0.20123	-0.75146	-0.39544	-0.37799	-0.0013948	-0.48115	-0.75304	-0.82128
4.5	16.6	-0.24637	0.22499	0.84858	2.4833	1.1492	0.46286	-0.30632	-0.34679	-0.43455	-0.41001	-0.083739	-0.44257	-0.72792	-0.85946
4.5	16.6	-0.39847	0.46196	1.14	2.6693	0.77507	0.35609	-0.13083	-0.50748	-0.37811	-0.43962	0.072328	-0.35215	-0.73331	-0.84075
3.5	16.6	-0.73478	0.20985	0.62127	1.4632	0.2919	-1.2075	-0.7091	-1.5927	-0.47838	-0.67049	-0.56791	-1.0264	-0.25353	-0.94808
3.5	16.6	-0.28272	-0.45134	-0.23595	1.2972	1.261	-0.63637	0.24226	-0.73145	-2.5932	-0.83429	-1.8255	-0.88765	-0.37756	-0.68859
3.5	16.6	-0.37762	-0.37892	0.79684	2.7567	-0.18059	0.54343	-0.76858	-0.58333	-1.0264	-2.4693	-0.88516	-0.81289	-1.0061	-1.9934
3.5	16.6	-0.29286	0.075042	-0.52073	-0.13339	0.48178	-0.44534	-1.9938	-0.39366	-1.4824	-1.2965	-0.22007	-0.72021	-0.70614	-1.1884
3.5	16.6	-0.13818	-0.92732	-0.023142	2.5175	-0.50605	-0.83339	-0.9856	-1.1715	-1.4196	-0.18712	0.0050515	-0.68552	-1.8292	-1.6043
3.5	16.6	-0.30348	-0.90958	-0.70744	1.9744	1.6217	-0.012428	0.032742	-0.82656	-2.1681	-2.0643	-1.0641	-1.2014	-2.4068	-0.57192
3.5	16.6	-0.78876	-0.79521	0.20488	1.7824	1.2053	-1.0066	-0.26528	-1.9567	-1.5116	-0.60206	0.10886	-0.98309	-0.73364	-1.3224
3.5	16.6	-0.61295	0.44986	-0.32158	1.5544	0.6471	-0.41372	-0.32923	0.099962	-0.83186	-1.2599	-0.52222	-0.23348	-0.84103	-1.3959
3.5	16.6	-2.5368	0.1882	0.78726	1.5806	0.87885	0.56579	-1.4748	-1.3191	-0.85906	-0.64433	-0.80509	-0.10772	-0.75941	-0.95573
3.5	16.6	-0.95357	0.17865	1.2813	2.4117	1.3453	-1.4192	-1.239	-0.16046	-0.67892	-1.3549	-0.18594	-1.051	-2.0753	-1.1566
3.5	16.6	-0.22868	0.58347	0.71476	2.3883	1.2801	0.3485	0.085275	-0.33687	-0.49313	-0.26058	0.091255	-0.0012868	-0.48157	-0.38878
3.5	16.6	-0.27267	0.44652	1.0377	2.4111	1.5508	0.4359	0.095868	-0.18743	-0.90126	-0.64802	0.27786	-0.37343	-0.35793	-0.49551
3.5	16.6	0.10348	0.20481	0.92032	2.3078	1.414	0.40485	-0.13474	-0.35984	-0.44445	-0.495	-0.15516	-0.3799	-0.57906	-0.49671
3.5	16.6	-0.27633	0.26526	1.0309	2.2753	1.3086	0.19689	-0.25485	-0.37533	-0.81203	-0.47923	-0.17652	-0.20491	-0.30498	-0.65871
3.5	16.6	-0.14061	0.1834	1.0064	2.252	1.2039	0.27823	-0.32973	-0.40131	-0.83226	-0.26527	0.053897	0.031879	-0.5505	-0.64667
3.5	16.6	0.1177	0.33203	0.65852	2.4983	1.1666	0.34754	0.059136	-0.27011	-0.85678	-0.63943	0.054715	-0.048515	-0.3023	-0.56721
3.5	16.6	0.030301	0.63542	0.72014	2.2906	1.3915	0.074503	-0.15312	-0.10845	-0.48253	-0.51738	0.13163	-0.1029	-0.39352	-0.42693
3.5	16.6	-0.099322	0.2374	0.90108	2.3032	1.6144	0.21443	-0.10504	-0.17244	-0.63302	-0.37412	-0.15381	-0.31791	-0.52033	-0.65552
3.5	16.6	-0.29765	0.19588	0.59779	2.5567	1.6086	0.23468	0.1162	-0.47413	-0.56625	-0.45988	0.11563	0.052265	-0.59658	-0.50835
3.5	16.6	-0.30121	0.32078	1.0365	2.5791	1.5495	0.025291	-0.041074	-0.13867	-0.82403	-0.401	0.24662	0.039576	-0.2518	-0.41221
3.5	16.6	0.088686	0.28212	0.84281	2.3839	1.2313	0.38505	0.043527	-0.43555	-0.64811	-0.22882	-0.092998	-0.018292	-0.67015	-0.72279
3.5	16.6	-0.30397	0.28927	0.8702	2.1465	1.5513	0.11646	-0.26216	-0.30882	-0.8768	-0.31545	0.10523	-0.23886	-0.59436	-0.6895
3.5	16.6	-0.29748	0.46097	0.68627	2.4652	1.2457	0.11844	-0.028545	-0.51063	-0.52902	-0.25384	0.18038	-0.27681	-0.45187	-0.5175
3.5	16.6	-0.069616	0.33216	0.67205	2.3392	1.5571	0.33114	-0.13364	-0.10596	-0.56813	-0.28585	0.098034	-0.23823	-0.42675	-0.55568
3.5	16.6	-0.22171	0.56913	0.96346	2.5252	1.183	0.22437	0.041851	-0.26665	-0.51169	-0.31547	0.2541	-0.14781	-0.43214	-0.53697
2.5	16.6	-2.9141	-0.42247	-0.26565	2.0364	0.74203	-0.68694	-0.88501	-0.29844	-1.9304	-1.7368	-1.1345	-1.9778	-0.97604	-0.73096
2.5	16.6	-1.2422	-1.8236	-0.5496	1.5067	0.82592	-0.10645	-0.93591	-1.6015	-0.95927	-0.69981	-0.90102	-1.3309	-0.66213	-1.1061
2.5	16.6	-1.4554	0.10526	-0.60049	2.2754	0.97078	-1.3749	-0.16058	-1.0767	-0.99077	-0.82756	-1.5981	-0.49189	-0.86741	-1.3183
2.5	16.6	-1.2018	0.3334	0.64989	3.1038	-0.081976	-0.86401	-0.96867	-1.7965	-1.048	-2.265	-0.90026	-1.3294	-1.1586	0.02795
2.5	16.6	-1.18	-0.22197	0.32583	2.9349	0.11008	-2.5754	-2.7972	-1.0522	-1.0254	-0.81963	-0.84646	-0.76695	-2.6414	-0.53708
2.5	16.6	-0.55874	-0.32852	0.62822	2.5596	0.98429	-1.1575	-0.079332	-0.78633	-2.446	-0.81065	-0.86486	-0.83482	0.014392	-0.63686
2.5	16.6	-0.91264	-1.5932	0.78306	2.4112	0.71162	-2.0283	-0.87546	-0.58653	-0.88388	-1.4544	-0.85839	-1.1606	-0.82032	-0.33382
2.5	16.6	-1.3285	-0.68682	-0.71342	2.2381	-0.012274	-0.38993	-0.93083	0.17667	-0.48494	-1.8267	-1.7655	-1.1439	-0.83449	-1.1483
2.5	16.6	-0.39803	0.23138	-0.22733	2.0547	-0.8416	-1.6256	-0.73775	-1.285	-0.9075	-0.93126	-1.5707	-1.7085	-0.22936	-0.18547
2.5	16.6	-0.7861	-0.19078	-0.70348	2.5515	0.34524	-2.6011	-1.8585	-0.58796	-1.1264	-1.7595	-2.375	-0.91372	-1.1759	-1.7831
2.5	16.6	-0.72426	0.35981	0.4592	3.0351	0.9509	-0.50598	-0.18861	-0.36277	-0.36842	-0.43538	-0.59401	-0.39619	-0.31782	0.018546
2.5	16.6	-0.76824	0.22287	0.78217	3.0578	1.2216	-0.41858	-0.17802	-0.21333	-0.77654	-0.82282	-0.40741	-0.76834	-0.19418	-0.088181
2.5	16.6	-0.39209	-0.018843	0.66476	2.9545	1.0847	-0.44963	-0.40862	-0.38574	-0.31974	-0.6698	-0.84043	-0.77481	-0.41531	-0.089376
2.5	16.6	-0.7719	0.041602	0.7753	2.9221	0.97937	-0.65759	-0.52873	-0.40123	-0.68731	-0.65403	-0.86178	-0.59981	-0.14123	-0.25138
2.5	16.6	-0.63618	-0.040254	0.75089	2.8988	0.87471	-0.57624	-0.60362	-0.42721	-0.70754	-0.44007	-0.63137	-0.36303	-0.38675	-0.23934
2.5	16.6	-0.37787	0.10838	0.40296	3.1451	0.83739	-0.50694	-0.21475	-0.29601	-0.73206	-0.81423	-0.63055	-0.44342	-0.13855	-0.15988
2.5	16.6	-0.46527	0.41177	0.46457	2.9373	1.0622	-0.77998	-0.42701	-0.13435	-0.35782	-0.69218	-0.55363	-0.4978	-0.22977	-0.019603
2.5	16.6	-0.59489	0.013749	0.64552	2.95	1.2852	-0.64005	-0.37893	-0.19834	-0.5083	-0.54892	-0.83908	-0.71282	-0.35659	-0.24818
2.5	16.6	-0.79322	-0.027776	0.34223	3.2034	1.2793	-0.6198	-0.15768	-0.50003	-0.44153	-0.63468	-0.56964	-0.34264	-0.43284	-0.10102
2.5	16.6	-0.79678	0.097126	0.78092	3.2259	1.2203	-0.82919	-0.31496	-0.16457	-0.69932	-0.5758	-0.43865	-0.35533	-0.088053	-0.0048825
2.5	16.6	-0.40689	0.058467	0.58724	3.0306	0.90209	-0.46943	-0.23036	-0.46145	-0.52339	-0.40362	-0.77826	-0.4132	-0.5064	-0.31546
2.5	16.6	-0.79954	0.065615	0.61464	2.7932	1.2221	-0.73802	-0.53605	-0.33472	-0.75208	-0.49025	-0.58004	-0.63376	-0.43061	-0.28216
2.5	16.6	-0.79305	0.23732	0.43071	3.1119	0.91651	-0.73604	-0.30243	-0.53653	-0.4043	-0.42864	-0.50489	-0.67171	-0.28812	-0.11017
2.5	16.6	-0.56519	0.10851	0.41649	2.9859	1.2279	-0.52334	-0.40753	-0.13186	-0.44341	-0.46065	-0.58723	-0.63313	-0.263	-0.14835
2.5	16.6	-0.71728	0.34548	0.7079	3.1719	0.85378	-0.63011	-0.23204	-0.29255	-0.38698	-0.49027	-0.43117	-0.54272	-0.26839	-0.12964
1.5	16.6	-0.17972	-0.90396	0.27062	2.0297	1.2447	-1.9592	-0.53597	-1.6199	-0.78796	-1.1959	-1.4952	-0.43079	-2.2505	-0.31257
1.5	16.6	-0.99221	-0.14075	-0.23859	2.848	0.88962	-0.60332	-0.49608	-1.1011	-1.1348	-1.3495	-0.19647	-0.057875	-1.4025	-0.66853
1.5	16.6	-1.783	-0.14258	0.56666	2.5534	0.6812	-1.6288	-0.15743	-0.80308	-0.67785	-1.5327	-2.4177	-1.0774	-0.79862	-1.095
1.5	16.6	-0.34586	0.023175	0.31517	1.7897	0.44386	-1.1539	-0.19104	-0.42187	-0.52109	-2.1675	-1.1878	-1.2195	-2.2565	-0.51635
1.5	16.6	-0.14446	-0.22307	-0.38816	0.96162	-0.1394	-2.492	-2.2801	-0.50993	-0.47074	-0.6973	-1.3803	-0.65669	-0.61392	-2.1795
1.5	16.6	-0.47144	-2.065	0.62175	1.9533	-1.3232	-2.5655	-1.2414	-1.6678	-0.95784	-0.76653	-0.83326	-0.60628	-1.8442	-1.1424
1.5	16.6	-1.6818	-1.3727	0.38343	1.6725	0.41808	-1.1858	-2.9953	-0.25502	-0.59589	-1.7983	-1.3506	-1.6891	-1.2137	-0.80712
1.5	16.6	-1.4967	0.41903	0.6857	2.0705	-1.1008	-1.0093	-1.0826	-0.85808	-0.6522	-1.259	-1.0369	-0.87008	-1.5701	-1.2206
1.5	16.6	-1.008	-0.74126	-0.79486	1.1227	-0.23557	-1.2454	-1.3901	-1.5923	-0.82363	-1.0632	-0.93694	-0.73582	-2.4207	-1.9905
1.5	16.6	-0.99789	-0.04325	-0.54289	2.279	0.51792	-2.178	-3.5902	-0.52514	-0.35168	-0.56824	-0.93694	-0.3976	-1.6337	-1.5688
1.5	16.6	-0.43662	0.30051	0.61438	2.5959	0.71512	-0.7671	-0.56171	-0.40874	0.11447	-0.36206	-0.48976	-0.0044566	-0.98313	-0.35638
1.5	16.6	-0.4806	0.16356	0.93735	2.6186	0.98584	-0.6797	-0.55112	-0.25929	-0.29365	-0.7495	-0.30316	-0.3766	-0.8595	-0.46311
1.5	16.6	-0.10446	-0.078148	0.81994	2.5153	0.84897	-0.71075	-0.78172	-0.43171	0.16315	-0.59648	-0.73618	-0.38307	-1.0806	-0.4643
1.5	16.6	-0.48427	-0.017703	0.93048	2.4829	0.7436	-0.91871	-0.90183	-0.4472	-0.20442	-0.58071	-0.75753	-0.20808	-0.80655	-0.62631
1.5	16.6	-0.34854	-0.099559	0.90607	2.4596	0.63894	-0.83736	-0.97671	-0.47318	-0.22465	-0.36675	-0.52712	0.028709	-1.0521	-0.61427
1.5	16.6	-0.090235	0.049072	0.55814	2.7059	0.60162	-0.76806	-0.58785	-0.34198	-0.24918	-0.74091	-0.5263	-0.051685	-0.80386	-0.53481
1.5	16.6	-0.17763	0.35246	0.61975	2.4982	0.82646	-1.0411	-0.80011	-0.18032	0.12507	-0.61886	-0.44938	-0.10607	-0.89509	-0.39453
1.5	16.6	-0.30726	-0.045556	0.8007	2.5108	1.0494	-0.90117	-0.75202	-0.24431	-0.025413	-0.47561	-0.73483	-0.32108	-1.0219	-0.62311
1.5	16.6	-0.50558	-0.087082	0.49741	2.7642	1.0436	-0.88091	-0.53078	-0.546	0.041353	-0.56137	-0.46539	0.049095	-1.0981	-0.47595
1.5	16.6	-0.50914	0.03782	0.9361	2.7867	0.98452	-1.0903	-0.68806	-0.21054	-0.21643	-0.50248	-0.3344	0.036406	-0.75337	-0.37981
1.5	16.6	-0.11925	-0.00083801	0.74243	2.5915	0.66632	-0.73055	-0.60346	-0.50742	-0.040507	-0.3303	-0.67402	-0.021462	-1.1717	-0.69038
1.5	16.6	-0.5119	0.0063098	0.76982	2.3541	0.98628	-0.99914	-0.90914	-0.38069	-0.2692	-0.41693	-0.47579	-0.24203	-1.0959	-0.65709
1.5	16.6	-0.50542	0.17801	0.58589	2.6728	0.68074	-0.99716	-0.67553	-0.5825	0.078585	-0.35532	-0.40064	-0.27998	-0.95343	-0.4851
1.5	16.6	-0.27755	0.049201	0.57167	2.5468	0.99215	-0.78446	-0.78063	-0.17783	0.039476	-0.38734	-0.48298	-0.2414	-0.92831	-0.52328
1.5	16.6	-0.42964	0.28617	0.86308	2.7328	0.61801	-0.89123	-0.60513	-0.33852	0.095911	-0.41695	-0.32692	-0.15098	-0.9337	-0.50457
0.5	16.6	-1.0993	0.26539	0.66474	2.5767	-0.15522	-2.2404	-0.83774	-0.85466	-0.41897	-1.1665	-0.29964	-0.66048	-2.2007	-1.8452
0.5	16.6	-0.87074	-0.95277	-1.3911	2.7464	0.12317	-0.67726	-0.43647	-0.78259	-0.67451	-0.90233	-2.0494	-2.3373	-2.1227	-1.0896
0.5	16.6	-0.84659	-1.2596	0.25254	2.3782	0.16873	-0.6086	-1.022	-0.29304	-0.5558	-0.96561	-0.24571	-0.98459	-2.4821	-0.75749
0.5	16.6	-1.7966	-1.2249	0.58786	1.2493	0.36324	-0.72897	-2.3305	-2.6785	-0.39415	-0.9911	-0.73567	-0.70045	-2.3689	-2.4414
0.5	16.6	-1.4081	0.15737	0.64702	1.8359	-0.18387	-1.7857	-1.1162	-1.1069	-0.64229	-1.172	-1.6411	-0.48465	-1.5171	-2.2678
0.5	16.6	-0.38016	0.39224	-0.56325	1.5539	0.7108	-1.6484	-2.35	-1.0705	-0.1231	-0.14035	-3.0719	-0.81174	-1.9985	-1.7428
0.5	16.6	-1.5473	-0.82946	-0.51019	1.8927	1.0365	-0.75646	-0.45594	-0.94878	-0.57704	-1.7389	-1.2741	-0.67691	-2.3296	-0.49867
0.5	16.6	-1.3053	0.22269	0.65385	1.7249	0.71871	-0.51244	-2.1475	-0.38837	-1.3222	-1.5541	-0.66093	-0.64509	-2.481	-0.36906
0.5	16.6	-2.5274	-0.70689	0.93935	2.6329	-0.28726	-0.1318	-1.1899	0.21469	0.056083	-0.90642	-1.4187	-1.0556	-1.7183	-0.95969
0.5	16.6	-0.93317	-0.83191	0.6469	2.2218	0.54493	-1.2048	-0.0099356	-1.3327	-0.98063	-0.21301	-0.79836	-0.81461	-2.8771	-1.3133
0.5	16.6	-0.79797	0.34276	0.71926	2.7491	0.87946	-0.19445	-0.3553	-0.39746	0.24857	-0.097282	-0.53208	-0.14749	-1.5923	-0.53473
0.5	16.6	-0.84195	0.20581	1.0422	2.7718	1.1502	-0.10705	-0.3447	-0.24801	-0.15955	-0.48473	-0.34548	-0.51963	-1.4686	-0.64146
0.5	16.6	-0.46581	-0.035895	0.92483	2.6686	1.0133	-0.1381	-0.57531	-0.42042	0.29725	-0.33171	-0.7785	-0.5261	-1.6898	-0.64266
0.5	16.6	-0.84562	0.024549	1.0354	2.6361	0.90794	-0.34606	-0.69542	-0.43591	-0.070319	-0.31594	-0.79986	-0.35111	-1.4157	-0.80466
0.5	16.6	-0.70989	-0.057306	1.011	2.6128	0.80327	-0.26471	-0.7703	-0.46189	-0.090548	-0.10198	-0.56944	-0.11432	-1.6612	-0.79262
0.5	16.6	-0.45159	0.091324	0.66302	2.8591	0.76596	-0.19541	-0.38144	-0.3307	-0.11507	-0.47614	-0.56862	-0.19472	-1.413	-0.71316
0.5	16.6	-0.53899	0.39471	0.72464	2.6514	0.99079	-0.46844	-0.5937	-0.16903	0.25917	-0.35408	-0.49171	-0.2491	-1.5042	-0.57288
0.5	16.6	-0.66861	-0.0033038	0.90558	2.664	1.2137	-0.32852	-0.54561	-0.23302	0.10869	-0.21083	-0.77715	-0.46411	-1.6311	-0.80146
0.5	16.6	-0.86693	-0.044829	0.6023	2.9175	1.2079	-0.30827	-0.32437	-0.53471	0.17546	-0.29659	-0.50771	-0.093937	-1.7073	-0.6543
0.5	16.6	-0.8705	0.080073	1.041	2.9399	1.1489	-0.51766	-0.48165	-0.19926	-0.082324	-0.2377	-0.37672	-0.10663	-1.3625	-0.55816
0.5	16.6	-0.4806	0.041414	0.84731	2.7447	0.83066	-0.1579	-0.39705	-0.49613	0.093597	-0.065523	-0.71634	-0.16449	-1.7809	-0.86873
0.5	16.6	-0.87325	0.048562	0.8747	2.5073	1.1506	-0.42649	-0.70273	-0.3694	-0.13509	-0.15216	-0.51811	-0.38506	-1.7051	-0.83544
0.5	16.6	-0.86677	0.22027	0.69078	2.826	0.84508	-0.42451	-0.46912	-0.57121	0.21269	-0.090545	-0.44296	-0.42301	-1.5626	-0.66345
0.5	16.6	-0.6389	0.091453	0.67656	2.7	1.1565	-0.21181	-0.57421	-0.16655	0.17358	-0.12256	-0.5253	-0.38443	-1.5375	-0.70163
0.5	16.6	-0.791	0.32842	0.96796	2.886	0.78234	-0.31858	-0.39872	-0.32723	0.23002	-0.15218	-0.36924	-0.29401	-1.5429	-0.68292
0.5	17.6	-1.3491	-0.67019	0.19003	1.575	-1.3912	-3.9578	-1.4385	-0.92332	-0.64945	-0.49954	-1.2009	-0.51669	-1.6003	-0.82362
0.5	17.6	-0.3938	-1.8788	0.53277	2.6912	-0.41234	-2.5203	-0.82251	-0.88596	-0.68858	-0.6434	-0.8712	0.066161	-2.7315	0.099221
0.5	17.6	-1.2612	0.22012	0.72259	3.1546	-1.6057	-3.4185	-1.5143	-1.5013	-1.3323	-0.47207	-2.2928	-1.3468	-1.1695	0.29601
0.5	17.6	-0.73828	0.66834	0.51074	2.7755	0.10326	-0.9898	-0.99237	-0.44414	-0.59362	-1.0735	-0.71714	-0.72652	-2.1085	-1.1821
0.5	17.6	-1.705	-0.17879	0.16631	1.6158	0.17896	-0.56329	-1.0545	-1.142	-0.88495	-0.65305	-2.7811	-0.0058489	-1.2576	-1.2994
0.5	17.6	-1.1247	-1.1522	0.19146	2.9732	1.3684	-2.2895	-0.66546	-1.8939	-0.63681	-0.53231	-1.35	-0.83747	-1.6563	-0.94926
0.5	17.6	-1.1247	-0.49134	1.4211	1.6703	-0.40266	-1.0428	-0.71394	-1.6712	-2.229	-0.59268	-1.4641	-0.34063	-1.0558	-1.9427
0.5	17.6	-1.825	-0.26687	0.045359	1.9089	0.7524	-2.0034	-0.83411	-1.248	-2.0736	-3.702	-0.63529	-1.3404	-2.4484	-0.28617
0.5	17.6	-1.3226	0.14391	0.4178	1.7888	0.59581	-0.72313	-0.76967	-0.84067	-0.80359	-1.3289	-0.75356	-2.6015	-1.9752	-0.18996
0.5	17.6	-0.55355	-0.37305	0.44679	3.3517	0.57658	-0.67441	-0.30747	-1.0172	-1.5788	-1.8115	-2.1836	-0.61604	-1.0176	-1.5399
0.5	17.6	-0.6663	0.42166	0.99099	3.0183	0.55183	-0.98327	-0.076973	-0.63008	-0.33524	-0.25314	-0.7375	-0.056931	-1.0848	0.01196
0.5	17.6	-0.71028	0.28472	1.314	3.0411	0.82255	-0.89587	-0.06638	-0.48064	-0.74336	-0.64058	-0.5509	-0.42907	-0.96113	-0.094767
0.5	17.6	-0.33414	0.043007	1.1966	2.9378	0.68568	-0.92692	-0.29698	-0.65305	-0.28656	-0.48756	-0.98392	-0.43554	-1.1823	-0.095962
0.5	17.6	-0.71395	0.10345	1.3071	2.9053	0.58031	-1.1349	-0.4171	-0.66854	-0.65413	-0.47179	-1.0053	-0.26055	-0.90818	-0.25796
0.5	17.6	-0.57822	0.021596	1.2827	2.882	0.47565	-1.0535	-0.49198	-0.69452	-0.67436	-0.25783	-0.77486	-0.023765	-1.1537	-0.24593
0.5	17.6	-0.31991	0.17023	0.93475	3.1283	0.43833	-0.98423	-0.10311	-0.56332	-0.69889	-0.63199	-0.77404	-0.10416	-0.90549	-0.16647
0.5	17.6	-0.40731	0.47362	0.99637	2.9206	0.66317	-1.2573	-0.31537	-0.40166	-0.32464	-0.50994	-0.69712	-0.15854	-0.99672	-0.026189
0.5	17.6	-0.53694	0.075598	1.1773	2.9333	0.8861	-1.1173	-0.26729	-0.46565	-0.47512	-0.36669	-0.98256	-0.37355	-1.1235	-0.25477
0.5	17.6	-0.73526	0.034073	0.87403	3.1867	0.88028	-1.0971	-0.046045	-0.76734	-0.40836	-0.45245	-0.71312	-0.0033794	-1.1998	-0.10761
0.5	17.6	-0.73883	0.15898	1.3127	3.2091	0.82124	-1.3065	-0.20332	-0.43188	-0.66614	-0.39356	-0.58214	-0.016068	-0.855	-0.011469
0.5	17.6	-0.34893	0.12032	1.119	3.0139	0.50303	-0.94672	-0.11872	-0.72876	-0.49022	-0.22138	-0.92175	-0.073936	-1.2733	-0.32204
0.5	17.6	-0.74158	0.12746	1.1464	2.7765	0.823	-1.2153	-0.42441	-0.60203	-0.71891	-0.30801	-0.72353	-0.2945	-1.1976	-0.28875
0.5	17.6	-0.7351	0.29917	0.96251	3.0952	0.51745	-1.2133	-0.19079	-0.80384	-0.37112	-0.2464	-0.64838	-0.33245	-1.0551	-0.11675
0.5	17.6	-0.50723	0.17036	0.94829	2.9692	0.82886	-1.0006	-0.29589	-0.39917	-0.41023	-0.27842	-0.73072	-0.29387	-1.0299	-0.15493
0.5	17.6	-0.65932	0.40733	1.2397	3.1552	0.45472	-1.1074	-0.1204	-0.55986	-0.3538	-0.30803	-0.57465	-0.20345	-1.0353	-0.13623
1.5	17.6	-1.6348	-0.1049	0.9221	3.8213	1.1791	-0.32924	-1.5405	-0.092241	-0.14028	-1.5111	-1.3307	-0.41712	-1.6884	-2.1675
1.5	17.6	-0.33439	0.42123	-1.4126	2.3504	-0.18837	-0.0054474	-2.593	-1.4328	-2.1358	-0.54618	-1.0758	-1.0053	-2.4609	-0.93805
1.5	17.6	-1.3109	-0.73783	1.031	2.179	1.2193	-1.2902	-1.5016	-2.4652	-0.61903	-3.2943	-0.21461	-0.59295	-2.4609	-1.4051
1.5	17.6	-1.4148	0.21878	-0.34074	2.4557	0.29586	-1.2338	-1.3392	-0.27938	-1.8273	-1.1018	-0.71803	-1.3586	-2.0535	-0.46897
1.5	17.6	-0.64748	0.1718	1.1934	1.6713	0.59799	-2.8092	-1.4512	-1.6557	-0.91454	0.036666	-1.201	-1.9861	-3.8266	-1.2668
1.5	17.6	-0.63638	-1.4224	-0.2399	2.2455	1.1888	-3.1289	-1.6069	-0.70169	-0.3586	-1.5695	-0.60776	-1.5472	-3.8266	-1.1366
1.5	17.6	-1.5973	0.10342	0.95683	3.3801	0.054427	-0.98439	-1.6572	-0.48745	-0.92253	-0.25211	-0.41322	-1.2699	-1.7232	-2.9234
1.5	17.6	-1.5893	0.49047	1.0334	2.9432	0.16491	-0.66429	-0.75516	-1.4222	-2.4052	-1.4206	-0.74976	-0.036973	-2.6172	-1.0702
1.5	17.6	-1.3998	-3.1407	1.1373	2.1395	-0.0020435	-0.415	-0.99394	-0.85246	-0.86538	-1.5971	-1.4801	-0.15573	-3.2569	-1.2535
1.5	17.6	-0.58095	-0.019274	-0.18948	2.6497	0.76536	-1.2763	-0.3441	-2.0942	-2.4014	-3.242	-0.87666	-0.17502	-1.8827	-0.9952
1.5	17.6	-0.64112	0.4176	0.93562	3.2514	1.103	-0.37866	-0.54397	-0.62165	-0.44717	-0.57204	-0.1793	-0.084839	-1.9624	-0.56877
1.5	17.6	-0.68511	0.28066	1.2586	3.2741	1.3737	-0.29126	-0.53338	-0.47221	-0.85529	-0.95948	0.007304	-0.45698	-1.8388	-0.6755
1.5	17.6	-0.30896	0.038946	1.1412	3.1709	1.2369	-0.3223	-0.76398	-0.64462	-0.39849	-0.80646	-0.42571	-0.46345	-2.0599	-0.67669
1.5	17.6	-0.68877	0.09939	1.2517	3.1384	1.1315	-0.53026	-0.8841	-0.66011	-0.76606	-0.79069	-0.44707	-0.28846	-1.7858	-0.8387
1.5	17.6	-0.55305	0.017535	1.2273	3.1151	1.0268	-0.44892	-0.95898	-0.68609	-0.78629	-0.57673	-0.21666	-0.051674	-2.0313	-0.82666
1.5	17.6	-0.29474	0.16617	0.87937	3.3614	0.98951	-0.37961	-0.57011	-0.55489	-0.81081	-0.95089	-0.21584	-0.13207	-1.7831	-0.7472
1.5	17.6	-0.38214	0.46956	0.94099	3.1537	1.2143	-0.65265	-0.78237	-0.39323	-0.43657	-0.82884	-0.13892	-0.18645	-1.8743	-0.60692
1.5	17.6	-0.51176	0.071537	1.1219	3.1663	1.4373	-0.51272	-0.73429	-0.45722	-0.58705	-0.68558	-0.42436	-0.40146	-2.0012	-0.8355
1.5	17.6	-0.71008	0.030012	0.81865	3.4198	1.4315	-0.49247	-0.51305	-0.75891	-0.52028	-0.77135	-0.15492	-0.031288	-2.0774	-0.68834
1.5	17.6	-0.71365	0.15491	1.2573	3.4422	1.3724	-0.70186	-0.67032	-0.42345	-0.77806	-0.71246	-0.023938	-0.043976	-1.7326	-0.5922
1.5	17.6	-0.32375	0.11626	1.0637	3.247	1.0542	-0.34211	-0.58572	-0.72033	-0.60214	-0.54028	-0.36355	-0.10184	-2.151	-0.90277
1.5	17.6	-0.71641	0.1234	1.0911	3.0096	1.3742	-0.6107	-0.89141	-0.5936	-0.83083	-0.62691	-0.16532	-0.32241	-2.0752	-0.86948
1.5	17.6	-0.70992	0.29511	0.90713	3.3283	1.0686	-0.60872	-0.65779	-0.79541	-0.48305	-0.5653	-0.090175	-0.36036	-1.9327	-0.69749
1.5	17.6	-0.48206	0.16629	0.89291	3.2023	1.38	-0.39602	-0.76289	-0.39074	-0.52216	-0.59732	-0.17252	-0.32178	-1.9076	-0.73567
1.5	17.6	-0.63415	0.40327	1.1843	3.3883	1.0059	-0.50279	-0.5874	-0.55143	-0.46573	-0.62693	-0.016452	-0.23136	-1.913	-0.71696
2.5	17.6	-1.0217	0.035652	-0.96611	3.4568	0.43131	-0.75589	-0.71938	-0.77619	-1.7439	-2.1832	-0.44786	-1.0992	-1.2117	-0.3556
2.5	17.6	-2.1239	-2.4994	0.83719	1.0609	0.23366	-1.1248	-1.1437	-2.6075	-2.456	-0.85094	-0.45827	-0.96966	-1.174	-0.19722
2.5	17.6	-1.6026	-0.085698	1.1635	1.2527	0.24144	-2.1025	-1.1867	-0.61485	-1.1082	-0.26783	-1.8854	-1.0037	-1.2327	-0.52031
2.5	17.6	-2.3361	-0.40008	-0.12829	2.8365	0.37361	-3.3319	-1.5342	-1.2878	-1.5117	-1.1046	-0.2122	-0.69792	-1.5575	-1.1901
2.5	17.6	-1.9892	-1.9016	1.0255	2.4352	0.77886	-0.2083	-0.67743	-1.6467	-0.69884	-0.89863	-2.6779	-0.52485	-2.0176	-1.3711
2.5	17.6	-0.5527	-1.2351	1.0349	2.7432	-0.053058	-1.3267	0.07953	-0.80904	-0.24777	-0.71223	-0.47717	-1.4652	-2.4261	-0.2702
2.5	17.6	-0.35239	0.42038	0.67301	2.5169	-2.5494	-0.18921	-1.1986	-0.45957	-1.8115	-1.0426	-1.6646	-0.57285	-1.826	-0.5153
2.5	17.6	-1.4431	-0.23616	-0.49654	3.0932	1.3031	-2.6846	-0.40383	-0.83174	-1.3105	-0.49928	-1.0222	-0.87077	-1.5563	-3.0214
2.5	17.6	-1.1128	-0.77502	0.20799	3.1308	-0.66837	-0.61515	0.20176	-0.80154	-1.0249	-0.44763	-2.0086	-0.95071	-1.5692	-0.70351
2.5	17.6	-0.37219	0.13327	1.008	2.5348	0.35056	-2.5911	-1.3062	-1.7868	-2.445	-0.49796	-1.7537	-1.6496	-1.7031	-0.32313
2.5	17.6	-0.81718	0.16518	0.96241	3.1739	0.61965	-0.658	0.045427	-0.6355	-0.62401	0.027265	-0.57333	-0.21079	-1.0101	-0.053042
2.5	17.6	-0.86117	0.028229	1.2854	3.1967	0.89037	-0.57059	0.05602	-0.48605	-1.0321	-0.36018	-0.38672	-0.58294	-0.88649	-0.15977
2.5	17.6	-0.48502	-0.21348	1.168	3.0934	0.7535	-0.60164	-0.17458	-0.65846	-0.57532	-0.20716	-0.81974	-0.58941	-1.1076	-0.16096
2.5	17.6	-0.86483	-0.15304	1.2785	3.0609	0.64813	-0.8096	-0.2947	-0.67395	-0.9429	-0.19139	-0.8411	-0.41441	-0.83353	-0.32297
2.5	17.6	-0.7291	-0.23489	1.2541	3.0376	0.54347	-0.72826	-0.36958	-0.69993	-0.96313	0.02257	-0.61069	-0.17763	-1.079	-0.31093
2.5	17.6	-0.4708	-0.086261	0.90616	3.2839	0.50615	-0.65895	0.019287	-0.56874	-0.98765	-0.35159	-0.60987	-0.25802	-0.83085	-0.23147
2.5	17.6	-0.5582	0.21713	0.96778	3.0762	0.73099	-0.93199	-0.19297	-0.40707	-0.6134	-0.22954	-0.53295	-0.3124	-0.92207	-0.091191
2.5	17.6	-0.68782	-0.18089	1.1487	3.0889	0.95392	-0.79206	-0.14489	-0.47106	-0.76389	-0.086283	-0.81839	-0.52742	-1.0489	-0.31977
2.5	17.6	-0.88614	-0.22241	0.84544	3.3423	0.9481	-0.77181	0.076354	-0.77275	-0.69712	-0.17204	-0.54895	-0.15724	-1.1251	-0.17261
2.5	17.6	-0.88971	-0.097512	1.2841	3.3647	0.88905	-0.9812	-0.080923	-0.43729	-0.9549	-0.11316	-0.41797	-0.16993	-0.78036	-0.076471
2.5	17.6	-0.49981	-0.13617	1.0905	3.1695	0.57085	-0.62144	0.0036784	-0.73417	-0.77898	0.059024	-0.75758	-0.2278	-1.1987	-0.38704
2.5	17.6	-0.89246	-0.12902	1.1178	2.9321	0.89081	-0.89003	-0.30201	-0.60744	-1.0077	-0.027609	-0.55935	-0.44836	-1.1229	-0.35375
2.5	17.6	-0.88598	0.042681	0.93392	3.2508	0.58527	-0.88805	-0.068394	-0.80925	-0.65989	0.034002	-0.4842	-0.48631	-0.98042	-0.18176
2.5	17.6	-0.65811	-0.086132	0.9197	3.1248	0.89668	-0.67535	-0.17349	-0.40458	-0.699	0.0019864	-0.56655	-0.44774	-0.9553	-0.21994
2.5	17.6	-0.81021	0.15084	1.2111	3.3108	0.52254	-0.78212	0.0020021	-0.56527	-0.64256	-0.027629	-0.41048	-0.35732	-0.96069	-0.20123
3.5	17.6	-0.62503	-0.3306	0.35457	2.6153	1.2278	0.61736	-0.61746	-1.0104	-2.3226	-1.4709	-0.96118	-1.1224	-0.34588	-2.3718
3.5	17.6	-2.4763	0.16777	0.72833	2.1263	0.8974	-0.93667	-0.7895	-0.29172	-2.9802	-1.9446	-0.013095	-1.502	-1.4051	-2.4972
3.5	17.6	-0.78996	-0.92145	0.83743	2.9126	0.34142	-0.20474	-0.1798	-0.82094	-1.0314	-2.7692	-0.99595	-0.26391	-0.39704	-2.1658
3.5	17.6	-0.8257	-2.8517	1.0589	2.8666	0.045288	0.11706	-0.71914	-0.28169	-1.4602	-1.571	-1.0097	-0.52198	-1.388	-1.3824
3.5	17.6	-1.5714	0.12789	0.066316	1.5821	0.72635	0.54499	-0.065912	-0.41306	-2.3041	-3.3345	-1.9718	-1.6694	-0.32627	-0.69559
3.5	17.6	-1.6384	-0.4106	0.70354	2.029	0.35751	-1.4941	-0.019849	-0.27309	-1.7567	-1.0058	-1.0786	-1.17	-2.4276	-0.70074
3.5	17.6	-1.0766	0.43432	0.92462	2.8474	0.96983	-1.8938	-0.28728	-0.30693	-2.1068	-0.58026	-0.69938	-0.57274	-0.9118	-1.747
3.5	17.6	-0.8193	-0.76903	-0.18134	2.5928	1.5315	-0.82883	-0.42039	-0.34407	-1.8157	-0.49069	-0.6391	-0.63281	-1.5767	-0.53523
3.5	17.6	-2.0897	-0.21439	0.11877	1.698	-0.25234	-0.42526	0.26064	0.036592	-1.779	-1.8736	-0.38619	-0.36647	-1.9169	-0.77768
3.5	17.6	-1.3355	-0.04533	1.744	2.8307	0.011188	0.41137	-0.43841	-0.63017	-1.8523	-2.4903	-0.46042	-0.85814	-0.79862	-0.38411
3.5	17.6	-0.8513	0.33824	1.162	3.0779	1.1611	0.42576	0.5066	0.093136	-1.1291	-0.87533	-0.13407	-0.098334	-0.53208	-0.532
3.5	17.6	-0.89529	0.20129	1.485	3.1006	1.4318	0.51316	0.51719	0.24258	-1.5372	-1.2628	0.052532	-0.47048	-0.40845	-0.63873
3.5	17.6	-0.51914	-0.040421	1.3676	2.9974	1.2949	0.48212	0.28659	0.07017	-1.0804	-1.1098	-0.38049	-0.47695	-0.62957	-0.63992
3.5	17.6	-0.89895	0.020023	1.4781	2.9649	1.1896	0.27416	0.16648	0.054681	-1.448	-1.094	-0.40184	-0.30195	-0.35549	-0.80192
3.5	17.6	-0.76323	-0.061832	1.4537	2.9416	1.0849	0.3555	0.091595	0.0287	-1.4682	-0.88003	-0.17143	-0.065168	-0.60101	-0.78989
3.5	17.6	-0.50492	0.086798	1.1058	3.1879	1.0476	0.42481	0.48046	0.1599	-1.4927	-1.2542	-0.17061	-0.14556	-0.35281	-0.71043
3.5	17.6	-0.59232	0.39019	1.1674	2.9802	1.2724	0.15177	0.2682	0.32156	-1.1185	-1.1321	-0.093692	-0.19994	-0.44404	-0.57015
3.5	17.6	-0.72194	-0.0078299	1.3483	2.9928	1.4953	0.2917	0.31629	0.25757	-1.269	-0.98888	-0.37914	-0.41496	-0.57085	-0.79873
3.5	17.6	-0.92026	-0.049355	1.045	3.2463	1.4895	0.31195	0.53753	-0.04412	-1.2022	-1.0746	-0.1097	-0.044782	-0.6471	-0.65157
3.5	17.6	-0.92383	0.075547	1.4837	3.2687	1.4305	0.10256	0.38025	0.29134	-1.46	-1.0158	0.021289	-0.057471	-0.30232	-0.55543
3.5	17.6	-0.53393	0.036888	1.2901	3.0735	1.1123	0.46231	0.46485	-0.005538	-1.2841	-0.84358	-0.31832	-0.11534	-0.72066	-0.866
3.5	17.6	-0.92659	0.044036	1.3174	2.8361	1.4322	0.19372	0.15917	0.12119	-1.5127	-0.93021	-0.1201	-0.33591	-0.64487	-0.83271
3.5	17.6	-0.9201	0.21574	1.1335	3.1548	1.1267	0.1957	0.39278	-0.08062	-1.165	-0.8686	-0.044947	-0.37385	-0.50238	-0.66072
3.5	17.6	-0.69224	0.086927	1.1193	3.0288	1.4381	0.4084	0.28768	0.32405	-1.2041	-0.90061	-0.12729	-0.33528	-0.47726	-0.6989
3.5	17.6	-0.84433	0.3239	1.4107	3.2148	1.064	0.30163	0.46318	0.16336	-1.1476	-0.93023	0.028776	-0.24486	-0.48265	-0.68019
4.5	17.6	-0.44512	-0.0112	1.3407	1.7981	-0.51683	-0.75247	-1.5153	-1.2574	-2.9019	-0.21618	-1.7755	-1.0634	0.18084	-1.3296
4.5	17.6	-0.71293	-0.26687	1.0754	1.6666	-0.31004	0.60269	-0.73848	-1.8833	-0.83377	-1.6796	0.049721	-1.5405	-0.48138	-0.46369
4.5	17.6	-1.0354	0.64583	0.19829	2.5358	1.7678	-0.44506	-0.30094	-0.78226	-1.1567	-0.77564	-0.88237	-1.0076	-1.9142	-0.50698
4.5	17.6	-0.51636	0.22294	1.0919	2.459	1.6332	-0.98311	-0.68988	-1.1842	-0.1027	-0.81382	-0.2688	-0.071312	-0.92006	-0.44654
4.5	17.6	-1.4103	0.2578	0.13566	2.4099	0.64082	1.1054	-0.56692	-1.3953	-1.4331	-2.0593	-0.25751	-0.56401	-1.7636	-0.38054
4.5	17.6	-0.67864	0.19737	1.0597	2.5195	1.5977	0.17618	-0.91862	-0.95065	-2.0448	-0.92584	-0.40141	-0.81495	-0.57989	-0.53008
4.5	17.6	-1.8526	0.43824	0.067993	0.83542	-0.56593	-0.11955	-0.46851	-0.87913	-1.3426	-0.81831	-0.78707	-0.60823	-1.4343	-1.9803
4.5	17.6	-1.1782	-0.23139	0.6293	2.2608	-0.19614	-0.11571	-1.3894	-1.5929	-1.617	-0.36744	-1.2594	-0.93221	-0.7583	0.0016848
4.5	17.6	-1.3799	-0.01805	-0.85306	2.4317	1.2014	0.44	-0.57007	-2.1324	-1.0706	-0.19029	-0.78973	-2.1382	-1.3026	-1.0572
4.5	17.6	-2.946	0.36814	0.038653	2.984	1.0946	-0.32711	-0.926	-2.4111	-1.9547	-1.3313	-2.2354	-0.28011	-1.1318	-0.71182
4.5	17.6	-0.74207	0.97983	1.0049	2.8579	1.2101	0.79315	0.025901	-0.9202	-0.63396	-0.040015	-0.17328	-0.1324	-0.39322	0.053232
4.5	17.6	-0.78605	0.84288	1.3279	2.8807	1.4809	0.88055	0.036494	-0.77075	-1.0421	-0.42746	0.013319	-0.50454	-0.26959	-0.053496
4.5	17.6	-0.4099	0.60117	1.2105	2.7774	1.344	0.8495	-0.19411	-0.94316	-0.58527	-0.27444	-0.4197	-0.51101	-0.49072	-0.054691
4.5	17.6	-0.78971	0.66161	1.321	2.7449	1.2386	0.64154	-0.31422	-0.95865	-0.95285	-0.25867	-0.44106	-0.33602	-0.21664	-0.21669
4.5	17.6	-0.65399	0.57976	1.2966	2.7216	1.134	0.72289	-0.3891	-0.98463	-0.97308	-0.044711	-0.21064	-0.099232	-0.46216	-0.20466
4.5	17.6	-0.39568	0.72839	0.9487	2.9679	1.0966	0.79219	-0.00023819	-0.85344	-0.9976	-0.41887	-0.20982	-0.17963	-0.21396	-0.12519
4.5	17.6	-0.48308	1.0318	1.0103	2.7602	1.3215	0.51916	-0.2125	-0.69177	-0.62335	-0.29682	-0.1329	-0.23401	-0.30518	0.015083
4.5	17.6	-0.6127	0.63376	1.1913	2.7728	1.5444	0.65908	-0.16441	-0.75576	-0.77384	-0.15356	-0.41835	-0.44902	-0.43199	-0.2135
4.5	17.6	-0.81103	0.59224	0.88798	3.0263	1.5386	0.67933	0.056829	-1.0575	-0.70707	-0.23932	-0.14891	-0.078846	-0.50824	-0.066334
4.5	17.6	-0.81459	0.71714	1.3267	3.0487	1.4795	0.46995	-0.10045	-0.722	-0.96485	-0.18044	-0.017923	-0.091535	-0.16346	0.029803
4.5	17.6	-0.4247	0.67848	1.133	2.8535	1.1613	0.8297	-0.015847	-1.0189	-0.78893	-0.0082564	-0.35754	-0.1494	-0.58181	-0.28077
4.5	17.6	-0.81735	0.68563	1.1604	2.6161	1.4813	0.56111	-0.32153	-0.89214	-1.0176	-0.09489	-0.15931	-0.36997	-0.50602	-0.24748
4.5	17.6	-0.81086	0.85733	0.97646	2.9348	1.1758	0.56309	-0.087919	-1.094	-0.66984	-0.033278	-0.08416	-0.40792	-0.36353	-0.075483
4.5	17.6	-0.583	0.72852	0.96224	2.8088	1.4872	0.77579	-0.19301	-0.68929	-0.70895	-0.065294	-0.1665	-0.36934	-0.33841	-0.11366
4.5	17.6	-0.73509	0.96549	1.2536	2.9948	1.113	0.66902	-0.017523	-0.84997	-0.65251	-0.094909	-0.010437	-0.27892	-0.3438	-0.094958
5.5	17.6	0.0035699	-0.13279	0.11542	2.4231	1.0395	-0.60461	-0.76653	-1.1079	-1.0184	-2.1494	-1.4499	-1.0011	-0.89429	-0.8157
5.5	17.6	-0.86374	0.21597	1.3083	2.2479	0.013779	-0.26457	-1.4749	-1.5452	-1.2443	-1.9623	-0.2004	-0.12908	-2.0931	-0.8157
5.5	17.6	-0.78755	0.5005	-0.2114	-1.3229	0.97065	-1.0055	-1.961	-1.3881	-0.64313	-1.5499	-0.63923	0.043076	-0.64746	-1.7499
5.5	17.6	-0.66753	-0.70358	0.61409	2.2453	1.1319	-1.844	-0.91379	-1.1864	0.11168	0.014209	-0.63923	-2.0147	-1.2191	-2.255
5.5	17.6	-1.1533	-0.095118	0.88773	1.4902	0.21729	-0.48039	-0.70463	-0.96553	-1.2139	-1.6091	-1.1929	-1.5708	-1.755	-0.87311
5.5	17.6	-0.14567	0.54356	0.82534	0.55498	1.467	-1.5897	-1.7185	-1.3095	-2.6946	-1.5878	-1.2091	-0.24692	-0.7509	-1.2543
5.5	17.6	-1.3919	-0.053893	1.0391	2.861	0.23134	-0.058583	-2.1413	-0.6953	-0.5453	-1.612	0.035508	-1.1666	-0.72969	-0.9911
5.5	17.6	-1.476	0.61035	0.40271	2.7932	1.1841	-0.55361	-0.41012	-1.9872	-0.15675	-0.47801	-0.85572	-2.0481	-0.16192	-1.0278
5.5	17.6	-1.8862	-0.16998	-1.0875	2.5884	0.89617	0.24028	-1.5652	-1.5878	-0.12764	-0.87313	-1.9568	-0.62075	-2.1755	-0.65006
5.5	17.6	-0.47011	-0.48633	0.51109	2.0414	1.3837	-0.033368	-2.2878	-1.5878	-0.15317	-0.24538	-0.13467	-1.298	-0.082518	-0.19788
5.5	17.6	-0.41036	0.84241	0.96698	2.4601	1.429	0.21563	-0.56007	-0.80938	0.043282	-0.32753	-0.13679	-0.23565	-0.43363	-0.2693
5.5	17.6	-0.45434	0.70547	1.29	2.4829	1.6997	0.30303	-0.54947	-0.65993	-0.36484	-0.71497	0.049816	-0.60779	-0.30999	-0.37603
5.5	17.6	-0.078195	0.46376	1.1725	2.3796	1.5629	0.27198	-0.78008	-0.83235	0.091965	-0.56195	-0.3832	-0.61426	-0.53112	-0.37722
5.5	17.6	-0.458	0.5242	1.2831	2.3471	1.4575	0.064024	-0.90019	-0.84784	-0.27561	-0.54618	-0.40456	-0.43927	-0.25704	-0.53922
5.5	17.6	-0.32228	0.44235	1.2587	2.3238	1.3528	0.14537	-0.97507	-0.87382	-0.29584	-0.33222	-0.17414	-0.20248	-0.50256	-0.52719
5.5	17.6	-0.063973	0.59098	0.91074	2.5701	1.3155	0.21467	-0.5862	-0.74262	-0.32036	-0.70638	-0.17333	-0.28287	-0.25436	-0.44773
5.5	17.6	-0.15137	0.89437	0.97236	2.3624	1.5404	-0.058363	-0.79847	-0.58096	0.053884	-0.58433	-0.096407	-0.33726	-0.34558	-0.30745
5.5	17.6	-0.28099	0.49635	1.1533	2.375	1.7633	0.081563	-0.75038	-0.64495	-0.096599	-0.44107	-0.38185	-0.55227	-0.4724	-0.53603
5.5	17.6	-0.47932	0.45482	0.85001	2.6285	1.7575	0.10181	-0.52914	-0.94664	-0.029833	-0.52683	-0.11241	-0.18209	-0.54865	-0.38886
5.5	17.6	-0.48288	0.57973	1.2887	2.6509	1.6984	-0.10758	-0.68641	-0.61118	-0.28761	-0.46795	0.018574	-0.19478	-0.20386	-0.29273
5.5	17.6	-0.092986	0.54107	1.095	2.4557	1.3802	0.25218	-0.60181	-0.90806	-0.11169	-0.29577	-0.32104	-0.25265	-0.62221	-0.6033
5.5	17.6	-0.48564	0.54822	1.1224	2.2183	1.7002	-0.016409	-0.9075	-0.78133	-0.34038	-0.3824	-0.12281	-0.47322	-0.54642	-0.57001
5.5	17.6	-0.47915	0.71992	0.93849	2.537	1.3946	-0.014431	-0.67389	-0.98314	0.0073994	-0.32079	-0.047663	-0.51117	-0.40393	-0.39801
5.5	17.6	-0.25129	0.59111	0.92428	2.411	1.7061	0.19827	-0.77898	-0.57847	-0.03171	-0.3528	-0.13001	-0.47259	-0.37881	-0.43619
5.5	17.6	-0.40338	0.82808	1.2157	2.597	1.3319	0.091502	-0.60349	-0.73916	0.024725	-0.38242	0.02606	-0.38217	-0.3842	-0.41749
6.5	17.6	-0.39537	0.36924	-0.80216	2.3349	0.24403	-3.1955	-2.1571	-3.0176	-1.4961	-0.94962	-1.7712	-1.2997	-1.2087	-1.9645
6.5	17.6	-1.1553	-0.13059	0.83731	0.71578	0.8914	-0.37326	-2.5653	-3.0176	-2.2565	-0.18712	-1.5914	-1.8967	-0.30285	-1.4078
6.5	17.6	-1.1776	-0.41195	0.62079	1.6499	-0.32764	-1.488	-1.5421	-3.1685	-2.7026	-0.52662	-1.1635	-0.56688	-1.1792	-0.63211
6.5	17.6	-0.15581	0.12789	0.85827	1.7894	-1.2819	-0.78381	-1.904	-1.9956	-2.2623	-0.9125	-0.25319	-1.1291	-2.4103	-0.49352
6.5	17.6	-0.75217	-0.46394	0.52678	2.0486	0.98319	-1.7204	-1.9955	-1.9956	-0.99041	-0.19518	-2.1263	-0.66496	-0.85188	-2.0435
6.5	17.6	-1.4875	-0.44706	0.33541	2.2524	1.2624	-0.30531	-1.3851	-2.4741	-0.26686	-0.078396	-0.89024	-0.8424	-2.5305	-1.176
6.5	17.6	-0.91252	0.13719	1.0338	1.3616	0.37661	-0.36315	-2.0853	-2.4741	-1.9538	-0.6257	-2.1582	-0.81714	-1.4885	-0.52243
6.5	17.6	-0.5003	0.16911	0.93575	2.1804	0.39966	-0.99151	-2.227	-2.4615	-0.34464	-1.2416	-0.73098	-2.3268	-0.49235	-1.2367
6.5	17.6	-1.5261	-1.559	1.0461	2.1049	-1.5553	-1.2117	-2.2965	-2.871	-2.4846	-0.86138	-0.98427	-2.0584	-1.8382	-1.4029
6.5	17.6	-0.85082	-0.1257	0.90342	2.0293	0.66892	-0.47626	-1.1822	-2.412	-1.4216	-1.9417	-0.76346	0.13932	-0.90712	-1.1859
6.5	17.6	-0.41787	0.58606	1.156	2.5146	0.74163	-0.25588	-1.0997	-2.0621	-0.8061	0.12578	-0.5558	-0.37663	-0.70366	-0.41279
6.5	17.6	-0.46185	0.44911	1.479	2.5373	1.0123	-0.16847	-1.0891	-1.9126	-1.2142	-0.26167	-0.3692	-0.74878	-0.58002	-0.51952
6.5	17.6	-0.085705	0.2074	1.3616	2.434	0.87547	-0.19952	-1.3197	-2.0851	-0.75742	-0.10865	-0.80222	-0.75525	-0.80115	-0.52072
6.5	17.6	-0.46551	0.26785	1.4721	2.4016	0.7701	-0.40748	-1.4398	-2.1005	-1.125	-0.092879	-0.82357	-0.58025	-0.52707	-0.68272
6.5	17.6	-0.32979	0.18599	1.4477	2.3782	0.66544	-0.32614	-1.5147	-2.1265	-1.1452	0.12108	-0.59316	-0.34347	-0.77259	-0.67068
6.5	17.6	-0.071483	0.33462	1.0998	2.6245	0.62813	-0.25683	-1.1258	-1.9953	-1.1697	-0.25308	-0.59234	-0.42386	-0.52439	-0.59122
6.5	17.6	-0.15888	0.63801	1.1614	2.4168	0.85296	-0.52987	-1.3381	-1.8337	-0.7955	-0.13103	-0.51542	-0.47824	-0.61561	-0.45094
6.5	17.6	-0.2885	0.24	1.3424	2.4295	1.0759	-0.38994	-1.29	-1.8977	-0.94599	0.012227	-0.80087	-0.69326	-0.74243	-0.67952
6.5	17.6	-0.48683	0.19847	1.0391	2.6829	1.0701	-0.36969	-1.0688	-2.1993	-0.87922	-0.073533	-0.53143	-0.32308	-0.81868	-0.53236
6.5	17.6	-0.49039	0.32337	1.4778	2.7053	1.011	-0.57908	-1.226	-1.8639	-1.137	-0.014646	-0.40044	-0.33577	-0.47389	-0.43622
6.5	17.6	-0.1005	0.28471	1.2841	2.5101	0.69282	-0.21933	-1.1414	-2.1608	-0.96108	0.15753	-0.74005	-0.39364	-0.89224	-0.74679
6.5	17.6	-0.49315	0.29186	1.3115	2.2727	1.0128	-0.48792	-1.4471	-2.034	-1.1898	0.070901	-0.54183	-0.61421	-0.81645	-0.7135
6.5	17.6	-0.48666	0.46357	1.1276	2.5914	0.70724	-0.48594	-1.2135	-2.2358	-0.84199	0.13251	-0.46668	-0.65215	-0.67396	-0.54151
6.5	17.6	-0.2588	0.33475	1.1133	2.4654	1.0187	-0.27324	-1.3186	-1.8312	-0.8811	0.1005	-0.54902	-0.61358	-0.64884	-0.57969
6.5	17.6	-0.41089	0.57172	1.4047	2.6514	0.64451	-0.38	-1.1431	-1.9919	-0.82466	0.070881	-0.39296	-0.52316	-0.65423	-0.56098
7.5	17.6	-0.65026	0.0029904	1.131	1.6351	1.3684	0.76608	-0.4407	0.10217	-0.34345	-0.14115	-0.52692	-0.64016	-0.79146	-0.78389
7.5	17.6	-2.46	-0.23262	1.0311	0.26052	1.3996	-0.24975	-0.53319	-0.90811	-0.12322	-0.19914	-1.3273	-0.6459	-0.88517	-3.4794
7.5	17.6	-0.71583	-0.2835	0.86653	1.9407	0.28454	0.56194	-1.0522	-0.25171	-0.78617	-2.0888	-1.1414	-0.67518	-1.7424	0.36794
7.5	17.6	-3.0309	-0.78909	1.444	0.9301	0.24607	0.90611	-0.037743	0.34033	-0.795	-0.64261	-1.8975	-1.2207	-0.27991	-0.89515
7.5	17.6	-0.91783	0.50429	-0.82611	1.8153	0.87353	-0.18109	-0.59304	-1.2331	-0.28511	-1.7786	-0.25738	-0.68541	-0.74634	-1.1794
7.5	17.6	-0.9811	0.74271	0.73672	1.9167	0.90217	-1.6165	-0.71901	-1.093	-0.17619	0.064672	-0.25738	-0.89259	-0.62711	-0.77914
7.5	17.6	-0.70991	-0.1991	-2.1422	2.097	2.0946	-0.18935	-2.2217	0.085525	-0.86837	-1.3317	-0.88377	-2.0367	-2.2096	-1.1412
7.5	17.6	-2.4079	-0.074933	1.5384	1.6661	1.7678	0.54884	-1.386	-0.53859	-0.61223	-0.57114	-1.8968	-0.88432	-1.2024	-0.74667
7.5	17.6	-2.9818	0.19664	-1.017	2.3268	1.2702	0.22305	0.42736	0.27409	-0.66496	-1.2118	-2.5945	-0.6088	-1.0304	-2.236
7.5	17.6	-2.3074	-0.03273	0.25709	1.849	1.0629	0.26464	-0.90254	-0.59126	-2.1129	-0.63046	-0.34938	-1.0652	-0.98528	-1.2746
7.5	17.6	-1.2428	0.80301	0.82844	2.3116	1.7025	0.93842	0.088431	0.14531	0.13507	0.024689	-0.42577	-0.16585	-0.4327	-0.421
7.5	17.6	-1.2868	0.66607	1.1514	2.3343	1.9732	1.0258	0.099024	0.29476	-0.27305	-0.36276	-0.23916	-0.538	-0.30907	-0.52773
7.5	17.6	-0.91064	0.42436	1.034	2.231	1.8363	0.99478	-0.13158	0.12234	0.18375	-0.20973	-0.67218	-0.54447	-0.5302	-0.52892
7.5	17.6	-1.2905	0.4848	1.1445	2.1986	1.7309	0.78682	-0.25169	0.10685	-0.18382	-0.19396	-0.69354	-0.36947	-0.25612	-0.69093
7.5	17.6	-1.1547	0.40294	1.1201	2.1752	1.6263	0.86816	-0.32657	0.080872	-0.20405	0.019994	-0.46312	-0.13269	-0.50163	-0.67889
7.5	17.6	-0.89642	0.55158	0.77219	2.4215	1.589	0.93747	0.062291	0.21207	-0.22857	-0.35416	-0.46231	-0.21308	-0.25343	-0.59943
7.5	17.6	-0.98382	0.85497	0.83381	2.2138	1.8138	0.66443	-0.14997	0.37373	0.14567	-0.23211	-0.38539	-0.26746	-0.34466	-0.45915
7.5	17.6	-1.1134	0.45695	1.0148	2.2265	2.0367	0.80436	-0.10188	0.30974	-0.00481	-0.088859	-0.67083	-0.48248	-0.47147	-0.68773
7.5	17.6	-1.3118	0.41542	0.71147	2.4799	2.0309	0.82461	0.11936	0.0080528	0.061956	-0.17462	-0.40139	-0.1123	-0.54772	-0.54057
7.5	17.6	-1.3153	0.54032	1.1502	2.5023	1.9719	0.61522	-0.037919	0.34351	-0.19583	-0.11573	-0.27041	-0.12499	-0.20294	-0.44443
7.5	17.6	-0.92544	0.50167	0.95648	2.3071	1.6537	0.97497	0.046683	0.046635	-0.019904	0.056448	-0.61002	-0.18286	-0.62128	-0.755
7.5	17.6	-1.3181	0.50881	0.98387	2.0697	1.9736	0.70639	-0.259	0.17336	-0.24859	-0.030185	-0.41179	-0.40342	-0.5455	-0.72171
7.5	17.6	-1.3116	0.68052	0.79995	2.3884	1.6681	0.70836	-0.02539	-0.028447	0.099188	0.031426	-0.33664	-0.44137	-0.40301	-0.54972
7.5	17.6	-1.0837	0.5517	0.78573	2.2624	1.9795	0.92107	-0.13048	0.37622	0.060079	-0.00058967	-0.41899	-0.4028	-0.37789	-0.5879
7.5	17.6	-1.2358	0.78868	1.0771	2.4484	1.6053	0.8143	0.045006	0.21553	0.11651	-0.030205	-0.26292	-0.31238	-0.38328	-0.56919
8.5	17.6	-0.52251	-0.66236	0.83767	1.7324	0.64205	-0.21642	-0.041007	-0.50409	-1.5205	-1.2177	-0.37667	-1.0656	-0.93029	-1.0849
8.5	17.6	-2.2184	-0.081661	-1.1584	1.9424	0.44659	0.47804	-1.4295	-0.68527	-0.75813	-1.2788	-0.64595	-0.98734	-1.1371	-0.88908
8.5	17.6	-1.0428	0.79935	0.7463	1.8419	1.3707	-0.74791	-0.68311	-1.0136	-2.9981	-2.2374	-1.361	-0.78728	-0.50961	-2.2956
8.5	17.6	-1.061	-0.20668	0.11673	1.2297	1.109	-0.97185	-0.91185	-0.3217	-0.87946	-1.5256	-0.37096	-0.55976	-1.0091	-1.8984
8.5	17.6	-0.61271	-0.92549	0.22224	1.2463	0.75977	0.090424	-0.6744	-1.373	-2.0233	-1.3798	-0.88922	-0.88088	-1.2031	-2.1986
8.5	17.6	-1.1773	0.64864	1.458	2.2352	0.95196	-0.31215	-0.21087	-1.2197	-2.0233	-2.58	-0.66156	-1.1392	-1.2685	-1.6747
8.5	17.6	-0.17127	0.022563	0.85767	1.968	0.92441	0.54684	-0.54951	-0.30814	-0.96929	-2.1674	-0.87932	-0.79061	0.062477	-0.54684
8.5	17.6	-1.6516	-0.47348	1.2395	1.9843	0.79782	-0.40175	-1.2835	-0.31045	-0.96929	-0.75649	-1.1254	-0.48408	-0.33466	-0.46448
8.5	17.6	-0.81677	0.089844	1.4314	2.0467	0.39475	0.66864	-1.102	-1.3415	-1.863	-1.2513	-0.43948	-1.2588	-0.71847	-0.37606
8.5	17.6	-0.35468	1.0655	0.028353	2.2187	0.92686	0.37348	-1.2008	-0.73498	-0.70612	-2.0914	-2.3892	-1.3431	-0.70392	-0.65982
8.5	17.6	-0.48942	0.84717	1.1044	2.5124	1.4079	0.78576	0.025647	-0.25455	-0.65921	-0.77083	-0.22642	-0.16002	-0.15792	-0.4151
8.5	17.6	-0.5334	0.71023	1.4274	2.5351	1.6786	0.87316	0.03624	-0.1051	-1.0673	-1.1583	-0.039815	-0.53216	-0.034282	-0.52183
8.5	17.6	-0.15726	0.46852	1.31	2.4319	1.5417	0.84211	-0.19436	-0.27752	-0.61053	-1.0053	-0.47283	-0.53863	-0.25541	-0.52302
8.5	17.6	-0.53707	0.52896	1.4205	2.3994	1.4363	0.63415	-0.31448	-0.293	-0.9781	-0.98948	-0.49419	-0.36364	0.018669	-0.68503
8.5	17.6	-0.40134	0.44711	1.3961	2.3761	1.3317	0.71549	-0.38936	-0.31899	-0.99833	-0.77552	-0.26377	-0.12685	-0.22685	-0.67299
8.5	17.6	-0.14304	0.59574	1.0482	2.6224	1.2944	0.7848	-0.00049208	-0.18779	-1.0229	-1.1497	-0.26296	-0.20725	0.021353	-0.59353
8.5	17.6	-0.23043	0.89913	1.1098	2.4147	1.5192	0.51176	-0.21275	-0.026127	-0.64861	-1.0276	-0.18604	-0.26163	-0.069872	-0.45325
8.5	17.6	-0.36006	0.50111	1.2908	2.4273	1.7421	0.65169	-0.16467	-0.090116	-0.79909	-0.88437	-0.47148	-0.47664	-0.19669	-0.68183
8.5	17.6	-0.55838	0.45958	0.98747	2.6808	1.7363	0.67194	0.056575	-0.39181	-0.73233	-0.97014	-0.20204	-0.10647	-0.27294	-0.53467
8.5	17.6	-0.56195	0.58448	1.4262	2.7032	1.6773	0.46255	-0.1007	-0.056349	-0.99011	-0.91125	-0.071057	-0.11916	0.071848	-0.43853
8.5	17.6	-0.17205	0.54583	1.2325	2.508	1.3591	0.82231	-0.016101	-0.35322	-0.81419	-0.73907	-0.41067	-0.17702	-0.3465	-0.7491
8.5	17.6	-0.5647	0.55297	1.2599	2.2706	1.679	0.55372	-0.32179	-0.22649	-1.0429	-0.8257	-0.21244	-0.39759	-0.27071	-0.71581
8.5	17.6	-0.55822	0.72468	1.076	2.5893	1.3735	0.5557	-0.088173	-0.4283	-0.69509	-0.76409	-0.13729	-0.43554	-0.12822	-0.54382
8.5	17.6	-0.33035	0.59586	1.0617	2.4633	1.6849	0.7684	-0.19327	-0.023638	-0.7342	-0.79611	-0.21964	-0.39696	-0.1031	-0.582
8.5	17.6	-0.48244	0.83284	1.3531	2.6493	1.3108	0.66163	-0.017777	-0.18432	-0.67777	-0.82572	-0.06357	-0.30654	-0.10849	-0.56329
9.5	17.6	-0.39465	0.39567	1.1734	0.58328	1.459	-0.015277	-0.54613	-1.5215	-0.94567	-0.79744	-1.0301	-0.97253	-2.3149	-1.294
9.5	17.6	-0.65014	-0.67129	0.81085	1.8435	1.1457	1.089	-0.38775	-0.2904	-0.86968	-0.59862	-1.2349	-2.0242	-1.1715	-1.3079
9.5	17.6	-1.1296	-0.5656	1.2756	1.1323	1.1904	-1.7428	-0.18887	-1.0663	-0.50355	-0.26096	-3.0703	-1.4464	-1.7685	-1.4117
9.5	17.6	-1.275	0.25046	1.2454	1.686	1.4787	-0.48495	-0.0965	-0.73817	-1.646	-0.80365	-0.55661	-1.2936	-2.1838	-1.1053
9.5	17.6	-1.2173	-1.0554	0.15829	1.9414	1.5154	-1.1793	-0.41132	-1.0571	-2.3887	-1.3027	-0.28949	-0.51095	-3.3175	-1.6488
9.5	17.6	-0.48436	0.061831	1.322	1.8871	0.81542	0.92477	-0.30058	-0.063146	-1.8816	-0.48964	-0.16005	-1.5069	-0.8663	-1.1787
9.5	17.6	-0.68733	0.27114	-0.54241	1.2462	0.51383	0.14883	-0.64055	0.17898	-0.54184	-0.70034	-0.69684	-1.9387	-2.2059	-1.4172
9.5	17.6	-0.92713	0.68864	0.08428	2.1472	2.0717	0.11208	-0.12201	-0.46552	-1.2418	-0.77339	-0.66334	-0.88547	-1.7397	-0.20038
9.5	17.6	-0.73128	0.46845	1.3642	2.3129	1.1083	0.56095	-0.70584	-0.19165	-1.1719	-1.4108	-1.0326	-1.9162	-1.64	-0.92379
9.5	17.6	-2.3508	0.2956	0.46822	0.79515	-1.0127	-0.27055	-1.3698	-0.5711	-1.6388	-2	-0.97678	-1.4576	-2.3147	-1.7773
9.5	17.6	-0.51127	0.8335	1.2625	2.2253	1.6041	0.7493	0.35737	-0.051909	-0.47111	-0.035999	-0.28364	-0.62562	-1.335	-0.43275
9.5	17.6	-0.55526	0.69655	1.5855	2.2481	1.8748	0.8367	0.36797	0.097538	-0.87923	-0.42345	-0.097034	-0.99777	-1.2113	-0.53948
9.5	17.6	-0.17911	0.45484	1.468	2.1448	1.7379	0.80566	0.13736	-0.074875	-0.42243	-0.27042	-0.53005	-1.0042	-1.4325	-0.54067
9.5	17.6	-0.55892	0.51528	1.5786	2.1123	1.6325	0.5977	0.017251	-0.090364	-0.79	-0.25465	-0.55141	-0.82924	-1.1584	-0.70267
9.5	17.6	-0.4232	0.43343	1.5542	2.089	1.5279	0.67904	-0.057632	-0.11635	-0.81023	-0.040695	-0.32099	-0.59246	-1.4039	-0.69064
9.5	17.6	-0.16489	0.58206	1.2062	2.3353	1.4906	0.74835	0.33123	0.014851	-0.83476	-0.41485	-0.32018	-0.67285	-1.1557	-0.61118
9.5	17.6	-0.25229	0.88545	1.2679	2.1276	1.7154	0.47531	0.11897	0.17651	-0.46051	-0.2928	-0.24326	-0.72724	-1.2469	-0.4709
9.5	17.6	-0.38191	0.48743	1.4488	2.1403	1.9383	0.61524	0.16706	0.11252	-0.61099	-0.14955	-0.5287	-0.94225	-1.3737	-0.69948
9.5	17.6	-0.58024	0.44591	1.1455	2.3937	1.9325	0.63549	0.3883	-0.18917	-0.54423	-0.23531	-0.25926	-0.57207	-1.45	-0.55231
9.5	17.6	-0.5838	0.57081	1.5842	2.4161	1.8735	0.4261	0.23102	0.14629	-0.80201	-0.17642	-0.12828	-0.58476	-1.1052	-0.45618
9.5	17.6	-0.1939	0.53215	1.3905	2.2209	1.5553	0.78585	0.31562	-0.15058	-0.62609	-0.0042404	-0.46789	-0.64263	-1.5235	-0.76675
9.5	17.6	-0.58656	0.5393	1.4179	1.9835	1.8752	0.51726	0.00994	-0.023855	-0.85478	-0.090874	-0.26966	-0.8632	-1.4478	-0.73346
9.5	17.6	-0.58007	0.711	1.234	2.3022	1.5697	0.51924	0.24355	-0.22566	-0.50699	-0.029262	-0.19451	-0.90115	-1.3053	-0.56146
9.5	17.6	-0.35221	0.58219	1.2198	2.1762	1.8811	0.73194	0.13846	0.179	-0.5461	-0.061278	-0.27686	-0.86257	-1.2801	-0.59964
9.5	17.6	-0.5043	0.81916	1.5112	2.3622	1.5069	0.62517	0.31395	0.018317	-0.48967	-0.090893	-0.12079	-0.77215	-1.2855	-0.58094
9.5	18.6	-0.48557	0.78895	1.7739	0.073855	0.65064	-0.24733	0.4033	-0.053228	-0.56272	-1.6215	-1.0986	-2.1288	-1.4669	-0.60241
9.5	18.6	-1.6428	0.45659	1.601	0.97577	1.3426	0.75169	-0.36067	-0.52525	-0.7468	-0.14392	-0.077815	-0.18019	-0.79899	-0.28736
9.5	18.6	-1.0925	0.59127	1.3104	2.3109	0.43745	0.93945	-1.3102	-1.0997	-2.1144	-1.563	-2.7241	-0.369	-0.66669	-1.3006
9.5	18.6	-0.71172	0.43885	0.2317	1.6384	0.31223	0.42704	-0.89771	-0.65684	-0.69932	-1.773	-0.52121	-1.0967	-0.66669	-0.34121
9.5	18.6	-0.74444	-0.12656	1.7435	1.2972	0.93805	-0.24577	-0.43417	-0.6661	-0.68226	-0.5689	-1.5543	-0.76925	-1.3383	-0.39097
9.5	18.6	-1.1423	-0.64034	1.0112	1.9412	1.5626	0.38103	-0.1555	-0.30781	-0.68226	-1.6426	-2.3764	-1.0523	-1.3013	-1.2229
9.5	18.6	-0.99764	0.6254	1.7937	1.6924	1.3058	0.77919	-0.24859	-0.29249	-1.6578	-1.4911	-0.70928	-0.58778	-1.3658	-0.16435
9.5	18.6	-0.56465	-0.74921	1.1089	0.70819	-0.8431	0.39869	0.44489	-0.26857	-1.531	-1.0622	-0.8542	-1.3964	-0.74548	-1.0942
9.5	18.6	-2.354	0.14856	-0.024819	1.3259	0.65842	-0.80376	0.14953	-0.18878	-0.38079	-0.13824	-0.99455	-1.6833	-1.6486	-0.87615
9.5	18.6	-2.4736	0.93196	-0.96623	1.998	-1.3819	0.36465	-0.9457	0.060948	-0.41085	-0.32979	-1.375	-0.63338	-0.19533	-0.8116
9.5	18.6	-0.74744	1.0661	1.4848	2.064	1.0738	1.1095	0.49883	0.1269	-0.13499	-0.15567	-0.54108	-0.22007	-0.40209	0.084578
9.5	18.6	-0.79142	0.92915	1.8078	2.0868	1.3445	1.1969	0.50942	0.27635	-0.54311	-0.54312	-0.35448	-0.59222	-0.27846	-0.02215
9.5	18.6	-0.41528	0.68744	1.6904	1.9835	1.2076	1.1659	0.27882	0.10394	-0.086304	-0.3901	-0.7875	-0.59869	-0.49958	-0.023344
9.5	18.6	-0.79509	0.74788	1.8009	1.951	1.1022	0.9579	0.1587	0.088449	-0.45388	-0.37433	-0.80885	-0.42369	-0.2255	-0.18535
9.5	18.6	-0.65936	0.66603	1.7765	1.9277	0.99758	1.0392	0.083822	0.062467	-0.47411	-0.16037	-0.57844	-0.18691	-0.47102	-0.17331
9.5	18.6	-0.40106	0.81466	1.4286	2.174	0.96027	1.1086	0.47269	0.19366	-0.49863	-0.53453	-0.57762	-0.2673	-0.22282	-0.093849
9.5	18.6	-0.48845	1.118	1.4902	1.9663	1.1851	0.83552	0.26043	0.35533	-0.12439	-0.41247	-0.5007	-0.32168	-0.31405	0.046429
9.5	18.6	-0.61808	0.72003	1.6711	1.979	1.408	0.97544	0.30851	0.29134	-0.27487	-0.26922	-0.78615	-0.5367	-0.44086	-0.18215
9.5	18.6	-0.8164	0.6785	1.3679	2.2324	1.4022	0.9957	0.52975	-0.010352	-0.2081	-0.35498	-0.51671	-0.16652	-0.51711	-0.034987
9.5	18.6	-0.81997	0.8034	1.8065	2.2548	1.3432	0.78631	0.37248	0.3251	-0.46588	-0.29609	-0.38572	-0.17921	-0.17233	0.061149
9.5	18.6	-0.43007	0.76475	1.6129	2.0596	1.025	1.1461	0.45708	0.02823	-0.28996	-0.12391	-0.72533	-0.23708	-0.59067	-0.24942
9.5	18.6	-0.82272	0.77189	1.6403	1.8222	1.3449	0.87747	0.15139	0.15496	-0.51865	-0.21055	-0.52711	-0.45764	-0.51488	-0.21613
9.5	18.6	-0.81624	0.9436	1.4563	2.1409	1.0394	0.87945	0.38501	-0.046852	-0.17087	-0.14893	-0.45196	-0.49559	-0.37239	-0.044137
9.5	18.6	-0.58837	0.81478	1.4421	2.0149	1.3508	1.0922	0.27991	0.35782	-0.20998	-0.18095	-0.5343	-0.45702	-0.34727	-0.082317
9.5	18.6	-0.74046	1.0518	1.7335	2.2009	0.97665	0.98538	0.4554	0.19713	-0.15354	-0.21057	-0.37824	-0.3666	-0.35266	-0.063612
8.5	18.6	-1.0481	-0.92659	0.37266	1.7158	0.44563	0.42519	-0.75456	-0.15693	-1.6573	-0.63865	-0.60471	-1.7639	-1.0129	-0.32353
8.5	18.6	-1.3639	0.14501	0.87731	1.3985	1.0882	0.53744	-0.53343	-0.3045	-0.38019	-0.72491	-0.81549	-0.71515	-1.4986	-3.0592
8.5	18.6	-0.92194	-0.48584	1.4859	2.025	1.5223	-0.75005	-0.81815	0.13887	-0.25099	-2.9678	-2.3084	-1.7348	-2.9602	-0.48046
8.5	18.6	-1.1453	0.53561	1.0462	1.0954	0.4976	-1.0871	-0.053339	-1.438	-0.72616	-2.2584	-1.1547	-1.6729	-0.4349	-1.9261
8.5	18.6	-0.54461	0.029291	1.2155	1.7171	1.1717	-0.086931	-0.83496	-0.15881	-0.79559	-0.85834	-1.0017	-0.031001	-0.51232	-0.98754
8.5	18.6	-0.76388	-0.4999	0.41325	1.9194	1.6176	-1.8928	-1.1512	-0.0044053	-1.1653	-0.82861	-0.22362	-1.8248	0.074437	-1.2515
8.5	18.6	-2.7399	0.60632	1.6129	1.8984	0.17419	-0.0057323	-0.25548	-0.22052	-0.17918	-0.9376	-0.6094	-1.3062	-0.71416	-0.79986
8.5	18.6	-1.9985	-0.60095	-0.88108	1.5655	1.4223	0.19199	0.13055	-1.2724	-0.795	-1.5079	-1.2335	-1.0464	-1.3013	-0.83497
8.5	18.6	-1.2895	-0.98494	2.2695	2.508	0.19861	0.56878	0.31311	0.16939	-0.36302	-0.65886	-1.1791	-2.371	-0.36659	-0.67856
8.5	18.6	-1.0848	-1.8257	1.338	1.3819	1.2425	-1.0409	-0.078849	-0.60967	-0.43901	-1.4508	-1.4282	-0.60673	-0.70799	-0.60254
8.5	18.6	-0.81655	0.41878	1.5015	2.3903	1.5135	0.52101	0.43068	0.14099	0.13666	-0.40543	-0.36841	-0.53764	-0.32614	-0.30067
8.5	18.6	-0.86054	0.28183	1.8245	2.4131	1.7843	0.60841	0.44127	0.29044	-0.27146	-0.79287	-0.1818	-0.90978	-0.20251	-0.4074
8.5	18.6	-0.48439	0.04012	1.7071	2.3098	1.6474	0.57736	0.21066	0.11802	0.18534	-0.63985	-0.61482	-0.91625	-0.42363	-0.40859
8.5	18.6	-0.8642	0.10056	1.8176	2.2773	1.542	0.3694	0.090552	0.10253	-0.18223	-0.62408	-0.63618	-0.74126	-0.14956	-0.5706
8.5	18.6	-0.72848	0.018709	1.7932	2.254	1.4374	0.45075	0.01567	0.076552	-0.20246	-0.41012	-0.40576	-0.50447	-0.39507	-0.55856
8.5	18.6	-0.47017	0.16734	1.4453	2.5003	1.4	0.52005	0.40454	0.20775	-0.22699	-0.78428	-0.40495	-0.58487	-0.14687	-0.4791
8.5	18.6	-0.55757	0.47073	1.5069	2.2926	1.6249	0.24701	0.19227	0.36941	0.14726	-0.66223	-0.32803	-0.63925	-0.2381	-0.33882
8.5	18.6	-0.68719	0.072712	1.6878	2.3053	1.8478	0.38694	0.24036	0.30542	-0.0032233	-0.51898	-0.61347	-0.85426	-0.36491	-0.5674
8.5	18.6	-0.88551	0.031186	1.3845	2.5587	1.842	0.40719	0.4616	0.0037326	0.063542	-0.60474	-0.34403	-0.48409	-0.44116	-0.42024
8.5	18.6	-0.88908	0.15609	1.8232	2.5811	1.7829	0.1978	0.30433	0.33919	-0.19424	-0.54585	-0.21305	-0.49678	-0.096376	-0.3241
8.5	18.6	-0.49918	0.11743	1.6296	2.3859	1.4647	0.55756	0.38893	0.042314	-0.018318	-0.37367	-0.55266	-0.55464	-0.51472	-0.63467
8.5	18.6	-0.89183	0.12458	1.6569	2.1485	1.7847	0.28897	0.083242	0.16904	-0.24701	-0.4603	-0.35443	-0.77521	-0.43893	-0.60138
8.5	18.6	-0.88535	0.29628	1.473	2.4672	1.4792	0.29095	0.31685	-0.032767	0.10077	-0.39869	-0.27928	-0.81316	-0.29644	-0.42939
8.5	18.6	-0.65749	0.16747	1.4588	2.3412	1.7906	0.50365	0.21176	0.3719	0.061666	-0.43071	-0.36163	-0.77458	-0.27132	-0.46757
8.5	18.6	-0.80958	0.40444	1.7502	2.5272	1.4164	0.39688	0.38725	0.21121	0.1181	-0.46032	-0.20556	-0.68416	-0.27671	-0.44886
7.5	18.6	-1.361	0.15309	0.14691	1.2473	1.8811	-0.42184	0.15074	-0.035925	-1.0414	-1.5467	-2.6082	-1.4953	-1.4235	-0.10707
7.5	18.6	-0.76775	-0.20876	1.1458	0.65918	0.43827	0.097119	-0.49148	-0.95098	0.012538	-1.1968	-1.2033	-0.97264	-3.1915	-0.27852
7.5	18.6	-0.69953	0.46099	1.336	1.6192	0.91281	-0.14405	0.16356	-0.82898	-0.5842	-1.5171	-1.5312	-0.11105	-1.0409	-0.90188
7.5	18.6	-2.7127	-0.010833	0.57385	0.67989	1.8143	0.26493	-0.60863	-1.1118	-0.99649	-1.3421	-1.0204	-0.86847	-0.89429	-0.58855
7.5	18.6	-0.89465	0.60509	1.1581	2.1332	1.8128	0.18145	-1.045	-0.16377	-1.3198	-1.0393	-1.008	-0.0096389	-0.38028	-0.27086
7.5	18.6	-1.8208	0.43677	1.5796	2.1155	1.0697	0.51052	-0.18971	-1.1799	-0.77281	-1.1583	-2.0172	-0.001944	-1.1727	-1.3559
7.5	18.6	-2.2279	-0.66211	0.9227	2.2114	1.3441	-1.2865	-1.0922	-1.5972	-0.92002	-2.5063	-0.9811	-2.7498	-0.44809	-0.55489
7.5	18.6	-0.38016	-2.0195	1.1025	1.2145	1.5209	0.26664	-0.18258	-1.0039	-0.81397	-2.3857	-0.79481	-0.50004	-1.9266	-1.2736
7.5	18.6	-0.99692	-0.90127	1.3678	2.0408	-0.30063	0.43274	-0.35172	0.39334	-1.5982	-1.9306	-1.4231	-1.0645	-2.2334	-0.52837
7.5	18.6	-1.2295	0.21132	1.166	1.5095	0.93259	0.041135	0.63229	-0.89544	-0.68071	-0.38831	-0.67184	-0.43802	-0.24194	-0.50751
7.5	18.6	-0.83559	0.62603	1.5764	2.2109	1.7181	0.82923	0.53284	-0.21077	-0.059673	-0.62339	-0.63847	-0.051498	-0.67801	0.15704
7.5	18.6	-0.87958	0.48908	1.8994	2.2336	1.9888	0.91664	0.54343	-0.061327	-0.46779	-1.0108	-0.45186	-0.42364	-0.55438	0.05031
7.5	18.6	-0.50343	0.24737	1.782	2.1303	1.8519	0.88559	0.31282	-0.23374	-0.01099	-0.85781	-0.88488	-0.43011	-0.77551	0.049115
7.5	18.6	-0.88324	0.30781	1.8925	2.0979	1.7466	0.67763	0.19271	-0.24923	-0.37856	-0.84204	-0.90624	-0.25512	-0.50143	-0.11289
7.5	18.6	-0.74752	0.22596	1.8681	2.0746	1.6419	0.75897	0.11783	-0.27521	-0.39879	-0.62808	-0.67582	-0.018333	-0.74694	-0.10085
7.5	18.6	-0.48921	0.37459	1.5202	2.3209	1.6046	0.82828	0.5067	-0.14401	-0.42332	-1.0022	-0.67501	-0.098727	-0.49874	-0.021389
7.5	18.6	-0.57661	0.67798	1.5818	2.1132	1.8294	0.55524	0.29444	0.017648	-0.049072	-0.88019	-0.59809	-0.15311	-0.58997	0.11889
7.5	18.6	-0.70623	0.27996	1.7627	2.1258	2.0523	0.69517	0.34252	-0.046341	-0.19955	-0.73693	-0.88353	-0.36812	-0.71678	-0.10969
7.5	18.6	-0.90456	0.23844	1.4595	2.3792	2.0465	0.71542	0.56376	-0.34803	-0.13279	-0.82269	-0.61409	0.0020529	-0.79303	0.037472
7.5	18.6	-0.90812	0.36334	1.8981	2.4017	1.9875	0.50603	0.40649	-0.012574	-0.39057	-0.76381	-0.48311	-0.010636	-0.44825	0.13361
7.5	18.6	-0.51822	0.32468	1.7045	2.2065	1.6693	0.86578	0.49109	-0.30945	-0.21465	-0.59163	-0.82272	-0.068504	-0.86659	-0.17696
7.5	18.6	-0.91088	0.33183	1.7319	1.9691	1.9892	0.5972	0.1854	-0.18272	-0.44334	-0.67826	-0.62449	-0.28907	-0.7908	-0.14367
7.5	18.6	-0.90439	0.50353	1.5479	2.2878	1.6837	0.59917	0.41902	-0.38453	-0.095556	-0.61665	-0.54934	-0.32702	-0.64831	0.028323
7.5	18.6	-0.67653	0.37472	1.5337	2.1618	1.9951	0.81187	0.31392	0.020137	-0.13466	-0.64866	-0.63169	-0.28844	-0.62319	-0.0098572
7.5	18.6	-0.82862	0.61169	1.8251	2.3478	1.621	0.70511	0.48941	-0.14055	-0.07823	-0.67828	-0.47562	-0.19802	-0.62858	0.0088478
6.5	18.6	-0.97965	-0.54541	0.89085	2.2738	0.98824	-1.1909	-1.6966	-2.6399	-1.4256	-0.19002	-1.7108	-1.7846	-0.75608	-1.9872
6.5	18.6	-1.3509	-0.2939	1.4957	1.8565	1.4497	-0.38793	-3.4963	-2.0488	-0.52813	-2.2205	-1.5642	-0.65888	-0.72858	-0.31917
6.5	18.6	-1.606	0.018526	1.0158	1.4371	0.28727	-0.62441	-1.3317	-2.4406	-1.1906	-1.1429	-0.74138	-0.48626	-1.926	-0.41618
6.5	18.6	-1.5959	-0.5689	1.041	2.2576	0.8959	-2.2894	-1.277	-2.4589	-0.10652	-2.4696	-0.46563	-0.11495	-1.691	-0.39572
6.5	18.6	-2.4864	0.45769	0.37301	0.43624	0.35956	-2.8708	-2.1731	-2.5258	-0.98862	-1.4574	-2.6985	-0.98148	-0.63266	0.061474
6.5	18.6	-1.0705	-0.88218	0.81803	1.8405	0.93436	-0.82541	-2.1731	-2.6634	-1.3427	-0.2862	-1.7594	-0.9282	-0.99971	-1.4913
6.5	18.6	-1.7133	-1.3376	0.73301	1.3439	1.4051	-1.283	-1.4294	-2.6634	-1.3692	-2.0065	-1.1074	-0.95197	-1.1168	-0.40641
6.5	18.6	-0.89972	0.78602	1.2407	2.2065	-0.085931	-1.085	-1.5133	-1.7798	-1.3692	0.034024	-1.1251	-0.97597	-1.7387	-0.61204
6.5	18.6	-0.89827	-0.061722	1.0674	2.3706	0.32014	-1.3451	-1.4558	-1.7798	-0.49926	-0.22464	-1.1879	-0.65267	-0.53822	-1.0319
6.5	18.6	-1.3794	-0.61538	1.7205	0.85472	0.28836	0.4373	-2.9505	-2.7846	-2.153	-0.62623	-1.1164	-0.1594	-0.017048	-0.92102
6.5	18.6	-0.92452	0.51526	1.5661	2.3556	1.2598	-0.31143	-1.1154	-1.8518	-0.28545	-0.18123	-0.6602	0.00020624	-0.39718	0.041802
6.5	18.6	-0.96851	0.37831	1.8891	2.3783	1.5305	-0.22403	-1.1048	-1.7024	-0.69357	-0.56868	-0.4736	-0.37194	-0.27355	-0.064926
6.5	18.6	-0.59236	0.1366	1.7717	2.275	1.3936	-0.25508	-1.3354	-1.8748	-0.23676	-0.41566	-0.90662	-0.37841	-0.49468	-0.06612
6.5	18.6	-0.97217	0.19705	1.8822	2.2426	1.2882	-0.46304	-1.4555	-1.8903	-0.60434	-0.39989	-0.92798	-0.20341	-0.2206	-0.22812
6.5	18.6	-0.83645	0.11519	1.8578	2.2193	1.1836	-0.3817	-1.5304	-1.9162	-0.62457	-0.18593	-0.69756	0.033372	-0.46611	-0.21609
6.5	18.6	-0.57814	0.26382	1.5098	2.4656	1.1463	-0.31239	-1.1415	-1.785	-0.64909	-0.56009	-0.69674	-0.047022	-0.21791	-0.13662
6.5	18.6	-0.66554	0.56721	1.5715	2.2578	1.3711	-0.58543	-1.3538	-1.6234	-0.27485	-0.43804	-0.61982	-0.1014	-0.30914	0.0036531
6.5	18.6	-0.79516	0.16919	1.7524	2.2705	1.594	-0.4455	-1.3057	-1.6874	-0.42533	-0.29478	-0.90527	-0.31642	-0.43595	-0.22493
6.5	18.6	-0.99348	0.12767	1.4491	2.5239	1.5882	-0.42525	-1.0844	-1.9891	-0.35856	-0.38054	-0.63583	0.053758	-0.5122	-0.077764
6.5	18.6	-0.99705	0.25257	1.8878	2.5464	1.5292	-0.63464	-1.2417	-1.6536	-0.61634	-0.32165	-0.50484	0.041069	-0.16742	0.018373
6.5	18.6	-0.60715	0.21391	1.6941	2.3512	1.2109	-0.27488	-1.1571	-1.9505	-0.44042	-0.14948	-0.84446	-0.016799	-0.58576	-0.2922
6.5	18.6	-0.9998	0.22106	1.7215	2.1137	1.5309	-0.54347	-1.4628	-1.8237	-0.66911	-0.23611	-0.64623	-0.23737	-0.50997	-0.25891
6.5	18.6	-0.99332	0.39276	1.5376	2.4324	1.2254	-0.54149	-1.2292	-2.0256	-0.32133	-0.1745	-0.57108	-0.27531	-0.36748	-0.086913
6.5	18.6	-0.76546	0.26395	1.5234	2.3064	1.5368	-0.32879	-1.3343	-1.6209	-0.36044	-0.20651	-0.65342	-0.23674	-0.34237	-0.12509
6.5	18.6	-0.91755	0.50092	1.8148	2.4924	1.1626	-0.43556	-1.1588	-1.7816	-0.304	-0.23613	-0.49736	-0.14632	-0.34775	-0.10639
5.5	18.6	-3.2988	0.23077	0.28895	1.2864	0.44331	-0.087501	-1.41	-1.5054	-1.0949	-2.7687	-1.0145	-0.30331	-0.92191	-0.23259
5.5	18.6	-0.65944	0.26514	1.2217	2.5078	1.0277	-0.85689	-1.7624	-1.9526	-1.0427	-1.0507	-2.4714	-0.34339	-0.63759	-1.7498
5.5	18.6	-0.51032	0.84315	1.0445	1.4259	1.0185	-0.19562	-0.66304	-1.0444	-0.29597	-0.4866	-2.0827	-1.7231	-3.0605	-2.3298
5.5	18.6	-0.38656	0.89404	1.54	1.9469	-0.4991	-0.26058	-1.5242	-1.0336	-0.99459	-0.42794	-0.5023	-1.3854	-0.53094	-1.6615
5.5	18.6	-1.5091	-0.16228	0.14823	2.4507	1.4819	-1.1961	-0.32174	-1.2021	-0.54614	-3.8759	-1.1888	-1.9355	-0.9229	-1.7051
5.5	18.6	-0.7471	0.23909	1.2347	1.7032	0.20638	-1.8908	-1.6726	-1.0053	-0.41515	-0.67947	-1.3565	-0.91924	-0.54401	-0.37474
5.5	18.6	-0.61971	-0.040559	0.62427	2.7196	-1.368	-0.34135	-0.60283	-0.9943	-0.2665	-0.89334	-0.71981	-0.37945	-0.4958	-1.1788
5.5	18.6	-1.0346	0.19419	0.23877	2.8192	1.1926	-0.18423	-0.73655	-0.83141	-0.70731	-1.9932	-0.76219	-0.28619	-2.6252	-0.87337
5.5	18.6	-3.2622	0.088498	1.9226	1.8493	0.82483	-1.5239	-0.45715	-0.34859	-1.6925	-1.2969	-1.2041	-0.15596	-1.8377	-1.4678
5.5	18.6	-1.6663	0.14196	1.0514	2.2067	1.2439	-1.3982	-1.4437	-1.5029	-1.1559	-1.1908	-1.176	-0.15205	-0.73894	-0.93686
5.5	18.6	-0.89593	1.0889	1.458	2.7594	1.1327	0.041508	-0.2251	-0.61539	-0.0093291	-0.5886	-0.56037	0.011289	-0.61424	-0.45728
5.5	18.6	-0.93991	0.952	1.781	2.7822	1.4034	0.12891	-0.21451	-0.46595	-0.41745	-0.97605	-0.37377	-0.36085	-0.49061	-0.56401
5.5	18.6	-0.56377	0.71029	1.6636	2.6789	1.2665	0.097862	-0.44511	-0.63836	0.039354	-0.82303	-0.80679	-0.36732	-0.71174	-0.56521
5.5	18.6	-0.94358	0.77073	1.7741	2.6464	1.1612	-0.1101	-0.56522	-0.65385	-0.32822	-0.80726	-0.82814	-0.19233	-0.43766	-0.72721
5.5	18.6	-0.80785	0.68888	1.7497	2.6231	1.0565	-0.028753	-0.6401	-0.67983	-0.34845	-0.5933	-0.59773	0.044454	-0.68317	-0.71517
5.5	18.6	-0.54955	0.83751	1.4018	2.8694	1.0192	0.040553	-0.25124	-0.54863	-0.37297	-0.96746	-0.59691	-0.03594	-0.43497	-0.63571
5.5	18.6	-0.63695	1.1409	1.4634	2.6617	1.244	-0.23248	-0.4635	-0.38697	0.0012727	-0.84541	-0.51999	-0.090322	-0.5262	-0.49543
5.5	18.6	-0.76657	0.74288	1.6443	2.6743	1.4669	-0.092558	-0.41541	-0.45096	-0.14921	-0.70215	-0.80544	-0.30533	-0.65301	-0.72402
5.5	18.6	-0.96489	0.70135	1.341	2.9278	1.4611	-0.072307	-0.19417	-0.75265	-0.082444	-0.78791	-0.53599	0.06484	-0.72926	-0.57685
5.5	18.6	-0.96846	0.82626	1.7797	2.9502	1.4021	-0.2817	-0.35145	-0.41719	-0.34022	-0.72902	-0.40501	0.052152	-0.38448	-0.48071
5.5	18.6	-0.57856	0.7876	1.5861	2.755	1.0839	0.078058	-0.26685	-0.71407	-0.1643	-0.55684	-0.74462	-0.0057161	-0.80282	-0.79129
5.5	18.6	-0.97121	0.79474	1.6134	2.5176	1.4038	-0.19053	-0.57253	-0.58734	-0.39299	-0.64348	-0.5464	-0.22628	-0.72704	-0.758
5.5	18.6	-0.96473	0.96645	1.4295	2.8363	1.0983	-0.18855	-0.33892	-0.78915	-0.045212	-0.58187	-0.47125	-0.26423	-0.58455	-0.586
5.5	18.6	-0.73686	0.83764	1.4153	2.7103	1.4097	0.02415	-0.44402	-0.38448	-0.084321	-0.61388	-0.55359	-0.22565	-0.55943	-0.62418
5.5	18.6	-0.88896	1.0746	1.7067	2.8963	1.0356	-0.082619	-0.26852	-0.54517	-0.027885	-0.6435	-0.39752	-0.13523	-0.56481	-0.60547
4.5	18.6	-1.9409	-0.20558	1.0999	2.3381	1.0339	1.0104	-0.3568	-1.4701	-0.38151	-1.2231	-0.26576	-0.11289	-0.6842	-0.51055
4.5	18.6	-0.93341	-1.0331	1.3172	2.5943	1.4809	-0.057016	-0.81356	-0.68726	-1.5126	-1.2583	-2.7907	-2.7657	-0.79331	-0.36906
4.5	18.6	-2.2746	-1.1972	-0.39906	2.2169	0.88389	-0.052172	-1.2047	-1.2606	-1.8778	-1.6701	-3.3391	-2.3196	-0.97715	-0.75274
4.5	18.6	-0.52215	-0.85784	0.82306	2.7323	-0.09357	0.51166	-1.8523	-1.9089	-0.91048	-3.3999	-0.71689	-0.52209	-1.2936	-2.4359
4.5	18.6	-1.0922	-0.30271	0.65876	2.6324	1.4105	0.41379	-0.35583	-1.5445	-2.2514	-0.77538	-0.774	-1.7807	-2.1284	-1.0386
4.5	18.6	-1.0632	-0.19029	0.050628	2.3377	0.75936	0.18715	-1.1466	-1.9308	-0.86944	-1.1852	-0.66448	-0.096924	-0.51047	-0.15749
4.5	18.6	-1.0636	-0.12864	0.88162	3.328	1.326	0.38958	0.14603	-1.2182	-1.1133	-0.7047	-2.8467	-0.49648	-2.0079	-0.50395
4.5	18.6	-0.36917	0.19578	1.1147	2.6372	0.55312	-0.3197	-0.53936	-1.803	-1.2326	-0.087776	-0.18809	-2.2958	-0.65066	-0.17979
4.5	18.6	-1.3198	-1.3008	0.66917	2.5518	0.95482	-1.8116	-2.2971	-2.6622	-1.2312	-1.6779	-1.3989	0.064323	-1.3983	-0.26902
4.5	18.6	-0.96854	0.23321	0.94773	0.2079	-0.2016	0.097262	-0.49329	-1.6878	-0.4433	-0.62134	-1.5919	-0.55459	-1.4829	0.21748
4.5	18.6	-0.68127	0.34083	1.2429	3.0255	1.3862	0.87195	-0.057048	-1.0907	-0.37052	-0.38261	-0.77018	-0.31839	-0.57538	0.19378
4.5	18.6	-0.72526	0.20388	1.5658	3.0482	1.6569	0.95936	-0.046455	-0.94121	-0.77864	-0.77006	-0.58357	-0.69054	-0.45175	0.087055
4.5	18.6	-0.34911	-0.037828	1.4484	2.9449	1.5201	0.92831	-0.27706	-1.1136	-0.32184	-0.61704	-1.0166	-0.69701	-0.67287	0.08586
4.5	18.6	-0.72892	0.022616	1.559	2.9125	1.4147	0.72035	-0.39717	-1.1291	-0.68941	-0.60127	-1.0379	-0.52201	-0.3988	-0.076141
4.5	18.6	-0.59319	-0.059239	1.5346	2.8892	1.31	0.80169	-0.47205	-1.1551	-0.70964	-0.38731	-0.80753	-0.28523	-0.64431	-0.064106
4.5	18.6	-0.33489	0.089392	1.1866	3.1355	1.2727	0.871	-0.083188	-1.0239	-0.73416	-0.76147	-0.80672	-0.36562	-0.39611	0.015356
4.5	18.6	-0.42229	0.39278	1.2482	2.9278	1.4976	0.59796	-0.29545	-0.86223	-0.35992	-0.63942	-0.7298	-0.42001	-0.48734	0.15563
4.5	18.6	-0.55191	-0.0052366	1.4292	2.9404	1.7205	0.73789	-0.24736	-0.92622	-0.5104	-0.49616	-1.0152	-0.63502	-0.61415	-0.072949
4.5	18.6	-0.75023	-0.046762	1.1259	3.1938	1.7147	0.75814	-0.026121	-1.2279	-0.44363	-0.58192	-0.7458	-0.26484	-0.6904	0.074217
4.5	18.6	-0.7538	0.07814	1.5646	3.2163	1.6556	0.54875	-0.1834	-0.89246	-0.70141	-0.52303	-0.61482	-0.27753	-0.34562	0.17035
4.5	18.6	-0.3639	0.039482	1.3709	3.0211	1.3374	0.9085	-0.098797	-1.1893	-0.52549	-0.35085	-0.95443	-0.3354	-0.76396	-0.14022
4.5	18.6	-0.75655	0.046629	1.3983	2.7837	1.6574	0.63992	-0.40448	-1.0626	-0.75418	-0.43749	-0.7562	-0.55597	-0.68817	-0.10693
4.5	18.6	-0.75007	0.21833	1.2144	3.1024	1.3518	0.64189	-0.17087	-1.2644	-0.4064	-0.37588	-0.68105	-0.59391	-0.54568	0.065067
4.5	18.6	-0.5222	0.08952	1.2002	2.9764	1.6633	0.8546	-0.27596	-0.85974	-0.44551	-0.40789	-0.7634	-0.55534	-0.52056	0.026887
4.5	18.6	-0.6743	0.32649	1.4916	3.1624	1.2891	0.74783	-0.10047	-1.0204	-0.38908	-0.43751	-0.60733	-0.46492	-0.52595	0.045592
3.5	18.6	-0.43111	0.58124	-0.25451	0.010563	-1.755	-0.58381	-0.68214	-1.1588	-1.6727	-1.0693	-0.31791	-1.0429	-1.726	-0.081861
3.5	18.6	-1.8683	0.31689	0.5172	1.1087	0.028238	-1.1778	-0.97025	-1.4941	-1.0625	-1.6368	-0.084668	-0.33236	-1.5688	-1.0523
3.5	18.6	-0.81242	-0.55948	0.53696	-0.0261	0.82974	-2.4907	0.24045	-0.25777	-2.6763	-0.45516	0.25479	-2.6587	-1.0795	-0.47056
3.5	18.6	-0.86386	-0.014503	0.49636	3.0431	-1.3889	-1.37	-0.19661	-1.8109	-1.0998	-0.16492	-1.1748	-2.4734	-2.1772	-0.64728
3.5	18.6	-0.68383	-1.1524	0.8154	1.6686	0.10858	-0.48836	-0.3863	-0.30924	-0.93744	-0.16492	-1.1003	-1.3093	-1.2235	-0.56281
3.5	18.6	-1.0511	-0.2676	1.2577	2.0634	0.75827	-0.79293	-0.46367	0.054777	-0.43817	-1.2647	-1.6718	-0.33868	-1.2189	-0.56097
3.5	18.6	-1.283	-0.65563	1.2631	2.5807	1.0308	-1.0774	-0.24279	-0.91417	-1.9268	-1.3013	-0.55179	-0.28619	-2.6246	-1.2452
3.5	18.6	-1.2775	-0.72071	-0.59558	2.3947	0.80683	-0.68566	-0.53428	-0.026778	-0.79023	-1.6293	-0.18543	-1.7945	-1.593	-0.22216
3.5	18.6	-0.72259	0.40888	0.85001	2.017	1.1913	-0.63196	-1.0927	-0.68571	-2.0878	-0.39677	-1.2463	-2.8138	-1.5767	-1.1257
3.5	18.6	-1.6947	-0.0050833	-1.5611	3.5319	0.37838	-0.65062	-1.7834	-0.10646	-1.7063	-0.6512	-0.49659	-0.95162	-1.3908	-1.5204
3.5	18.6	-0.59536	0.61271	0.85905	2.5071	0.77432	-0.15991	0.22314	-0.14424	-0.62798	0.0043189	0.029987	-0.63049	-1.0006	0.044824
3.5	18.6	-0.63935	0.47576	1.182	2.5298	1.045	-0.072504	0.23373	0.0052055	-1.0361	-0.38313	0.21659	-1.0026	-0.87697	-0.061903
3.5	18.6	-0.2632	0.23405	1.0646	2.4265	0.90817	-0.10355	0.003127	-0.16721	-0.5793	-0.23011	-0.21643	-1.0091	-1.0981	-0.063098
3.5	18.6	-0.64301	0.29449	1.1751	2.3941	0.8028	-0.31151	-0.11698	-0.1827	-0.94687	-0.21433	-0.23778	-0.83411	-0.82402	-0.2251
3.5	18.6	-0.50728	0.21264	1.1507	2.3708	0.69813	-0.23017	-0.19187	-0.20868	-0.9671	-0.00037672	-0.0073707	-0.59733	-1.0695	-0.21306
3.5	18.6	-0.24898	0.36127	0.8028	2.6171	0.66082	-0.16086	0.197	-0.077482	-0.99162	-0.37454	-0.0065528	-0.67772	-0.82133	-0.1336
3.5	18.6	-0.33638	0.66466	0.86442	2.4094	0.88565	-0.4339	-0.015262	0.084181	-0.61738	-0.25248	0.070366	-0.73211	-0.91256	0.0066755
3.5	18.6	-0.466	0.26664	1.0454	2.422	1.1086	-0.29397	0.032823	0.020191	-0.76786	-0.10923	-0.21508	-0.94712	-1.0394	-0.22191
3.5	18.6	-0.66432	0.22511	0.74208	2.6754	1.1028	-0.27372	0.25407	-0.2815	-0.70109	-0.19499	0.054363	-0.57694	-1.1156	-0.074741
3.5	18.6	-0.66789	0.35002	1.1808	2.6979	1.0437	-0.48311	0.096788	0.053959	-0.95887	-0.1361	0.18535	-0.58963	-0.77084	0.021396
3.5	18.6	-0.27799	0.31136	0.98709	2.5027	0.72552	-0.12336	0.18139	-0.24292	-0.78295	0.036078	-0.15427	-0.6475	-1.1892	-0.28918
3.5	18.6	-0.67064	0.31851	1.0145	2.2653	1.0455	-0.39194	-0.1243	-0.11619	-1.0116	-0.050556	0.043961	-0.86807	-1.1134	-0.25589
3.5	18.6	-0.66416	0.49021	0.83056	2.584	0.73994	-0.38997	0.10932	-0.318	-0.66386	0.011056	0.11911	-0.90601	-0.9709	-0.083891
3.5	18.6	-0.43629	0.3614	0.81634	2.458	1.0514	-0.17726	0.0042221	0.08667	-0.70297	-0.02096	0.036767	-0.86744	-0.94578	-0.12207
3.5	18.6	-0.58839	0.59837	1.1077	2.6439	0.6772	-0.28403	0.17971	-0.074015	-0.64654	-0.050575	0.19283	-0.77702	-0.95117	-0.10337
2.5	18.6	-2.3239	0.13266	0.91743	2.8469	-0.68242	-0.3905	-1.5107	-1.676	-1.2258	-0.78145	-0.76778	-2.5369	-1.2097	-3.3515
2.5	18.6	-0.39356	-0.078725	-0.31272	3.1494	1.0052	-0.19249	-1.2315	-0.73972	-1.35	-1.0093	-1.4786	-0.23589	-2.4455	-2.6362
2.5	18.6	-1.1443	-0.32387	0.599	1.505	0.97692	-1.2887	-0.28317	-1.3512	-0.67331	-1.0093	-1.5066	-0.32696	-1.2898	-1.2718
2.5	18.6	-0.78562	0.77379	0.0547	1.2957	0.47509	-0.57626	-1.3663	-0.84221	-1.6438	-1.728	-1.2647	-1.5548	-1.1166	-2.2357
2.5	18.6	-1.2335	0.13425	0.78163	4.0283	-0.1409	-0.05958	-0.32814	-2.3675	-1.142	-1.5862	-0.83301	-0.4061	-1.7898	-1.0438
2.5	18.6	-1.0145	-0.30577	0.13027	3.4144	1.1242	-2.1264	-1.0313	-1.1571	-2.5606	-1.4171	-2.0599	-0.56861	-3.2913	-1.0467
2.5	18.6	-1.7991	0.09645	0.54079	4.207	0.15918	-0.60831	-0.42716	-1.3953	-1.9943	-2.0757	-0.816	-1.155	-1.1558	-1.5817
2.5	18.6	-0.86217	-0.57245	0.039611	0.91646	0.47018	-0.22995	-1.6026	-0.56184	-2.7068	-0.9051	-0.44075	-0.57125	-1.1325	-1.3187
2.5	18.6	-1.2141	-0.060743	0.2226	3.6353	1.5498	-1.8951	-0.29985	-0.77278	-1.5588	-1.5153	-0.98237	-2.0758	-2.6808	-1.6863
2.5	18.6	-0.44198	-1.415	0.71708	1.2125	0.091665	0.69343	-0.7947	-0.43609	-2.6043	-3.0166	-0.71651	-1.0755	-2.6808	-3.8166
2.5	18.6	-0.6478	0.6576	0.89554	3.2889	1.0784	0.16764	-0.053228	-0.60329	-0.93414	-0.62666	-0.39915	-0.28103	-1.2619	-1.2051
2.5	18.6	-0.69178	0.52065	1.2185	3.3117	1.3491	0.25504	-0.042635	-0.45385	-1.3423	-1.0141	-0.21255	-0.65318	-1.1383	-1.3119
2.5	18.6	-0.31564	0.27894	1.1011	3.2084	1.2122	0.22399	-0.27324	-0.62626	-0.88545	-0.86109	-0.64557	-0.65965	-1.3594	-1.3131
2.5	18.6	-0.69545	0.33939	1.2116	3.1759	1.1069	0.016031	-0.39335	-0.64175	-1.253	-0.84532	-0.66693	-0.48465	-1.0854	-1.4751
2.5	18.6	-0.55972	0.25753	1.1872	3.1526	1.0022	0.097375	-0.46823	-0.66773	-1.2733	-0.63136	-0.43651	-0.24787	-1.3309	-1.463
2.5	18.6	-0.30142	0.40616	0.83929	3.3989	0.96488	0.16668	-0.079367	-0.53653	-1.2978	-1.0055	-0.4357	-0.32826	-1.0827	-1.3836
2.5	18.6	-0.38882	0.70955	0.90091	3.1912	1.1897	-0.10636	-0.29163	-0.37487	-0.92353	-0.88346	-0.35878	-0.38265	-1.1739	-1.2433
2.5	18.6	-0.51844	0.31153	1.0819	3.2039	1.4126	0.03357	-0.24354	-0.43886	-1.074	-0.74021	-0.64422	-0.59766	-1.3007	-1.4719
2.5	18.6	-0.71676	0.27001	0.77857	3.4573	1.4068	0.053822	-0.0223	-0.74055	-1.0073	-0.82597	-0.37478	-0.22748	-1.377	-1.3247
2.5	18.6	-0.72033	0.39491	1.2173	3.4797	1.3478	-0.15557	-0.17958	-0.40509	-1.265	-0.76708	-0.24379	-0.24017	-1.0322	-1.2286
2.5	18.6	-0.33043	0.35625	1.0236	3.2845	1.0296	0.20419	-0.094976	-0.70197	-1.0891	-0.5949	-0.58341	-0.29804	-1.4505	-1.5392
2.5	18.6	-0.72308	0.3634	1.051	3.0471	1.3495	-0.064401	-0.40066	-0.57524	-1.3178	-0.68154	-0.38518	-0.51861	-1.3747	-1.5059
2.5	18.6	-0.7166	0.5351	0.86705	3.3658	1.044	-0.062423	-0.16705	-0.77705	-0.97002	-0.61992	-0.31003	-0.55655	-1.2323	-1.3339
2.5	18.6	-0.48873	0.40629	0.85283	3.2398	1.3554	0.15028	-0.27214	-0.37238	-1.0091	-0.65194	-0.39238	-0.51798	-1.2071	-1.372
2.5	18.6	-0.64083	0.64326	1.1442	3.4258	0.98126	0.043509	-0.096652	-0.53307	-0.95269	-0.68156	-0.23631	-0.42756	-1.2125	-1.3533
1.5	18.6	-1.1017	-1.2564	-0.64827	3.2167	-0.41057	0.19014	-0.56426	-1.2039	-1.5216	-1.3738	-1.8438	-1.1606	-1.5135	-2.0161
1.5	18.6	-1.1332	-0.60584	-0.36625	2.6169	0.63168	-0.8502	-1.1886	-0.68946	-0.80872	-0.098344	-0.23073	-1.9356	-1.9327	-0.7699
1.5	18.6	-1.6125	-1.8036	-0.10086	3.3954	1.066	-1.1861	-1.059	-0.61154	-0.12382	-0.72201	-1.6232	-1.1888	-0.39593	-0.42647
1.5	18.6	-0.92858	0.18661	0.8366	2.4482	1.494	-0.53808	-1.9927	-1.7573	-0.71149	-0.29174	-0.38124	-0.37612	-2.0751	-2.3827
1.5	18.6	-1.4555	-0.5514	0.91671	2.7382	0.38643	-0.40531	0.042414	-1.0009	-2.0264	0.19797	-0.42476	-1.0478	-1.5453	-1.2251
1.5	18.6	-0.80614	0.093514	0.7372	2.3669	-0.65691	-0.54364	-0.72736	-0.30274	-0.79058	-1.5119	-0.66968	-1.0906	-0.93868	-1.4178
1.5	18.6	-2.1602	-1.7052	-0.29248	3.4192	0.95687	0.0096527	-1.6109	-0.39355	-1.7134	-1.8465	-1.3239	-0.65555	-0.71305	-0.37645
1.5	18.6	-2.9234	0.0025011	0.43661	3.6356	1.0751	-0.21685	-0.28559	-0.57495	-0.94555	-0.29557	-0.73554	-1.1821	-0.46929	-1.4928
1.5	18.6	-0.7704	-0.41966	1.1423	2.4293	0.50428	-1.2538	-1.0806	-0.24367	-0.44008	-1.0068	-1.6707	-1.401	-1.1864	-0.77518
1.5	18.6	-1.0682	0.022196	-1.1811	3.5975	1.1177	-1.6207	-1.0896	-1.5927	-1.2251	-0.90629	-0.37629	-1.387	-1.0373	-0.80764
1.5	18.6	-0.92249	0.21582	0.67455	3.6542	1.1919	0.19353	-0.12131	-0.31039	-0.21884	0.09226	-0.24052	-0.37288	-0.56341	-0.37527
1.5	18.6	-0.96648	0.078873	0.99751	3.677	1.4627	0.28094	-0.11071	-0.16094	-0.62696	-0.29519	-0.053913	-0.74502	-0.43977	-0.482
1.5	18.6	-0.59033	-0.16284	0.88011	3.5737	1.3258	0.24989	-0.34132	-0.33336	-0.17016	-0.14216	-0.48693	-0.75149	-0.6609	-0.48319
1.5	18.6	-0.97014	-0.10239	0.99065	3.5412	1.2204	0.041929	-0.46143	-0.34885	-0.53773	-0.12639	-0.50829	-0.5765	-0.38682	-0.64519
1.5	18.6	-0.83442	-0.18425	0.96623	3.5179	1.1158	0.12327	-0.53631	-0.37483	-0.55796	0.087565	-0.27787	-0.33971	-0.63234	-0.63316
1.5	18.6	-0.57611	-0.035616	0.6183	3.7642	1.0784	0.19258	-0.14745	-0.24363	-0.58249	-0.28659	-0.27706	-0.42011	-0.38414	-0.5537
1.5	18.6	-0.66351	0.26777	0.67992	3.5565	1.3033	-0.080458	-0.35971	-0.081969	-0.20824	-0.16454	-0.20014	-0.47449	-0.47536	-0.41342
1.5	18.6	-0.79313	-0.13024	0.86086	3.5692	1.5262	0.059468	-0.31162	-0.14596	-0.35872	-0.021287	-0.48558	-0.6895	-0.60218	-0.642
1.5	18.6	-0.99146	-0.17177	0.55758	3.8226	1.5204	0.07972	-0.090379	-0.44765	-0.29196	-0.10705	-0.21614	-0.31933	-0.67843	-0.49484
1.5	18.6	-0.99502	-0.046868	0.99626	3.845	1.4613	-0.12967	-0.24766	-0.11219	-0.54974	-0.04816	-0.085156	-0.33202	-0.33364	-0.3987
1.5	18.6	-0.60512	-0.085526	0.80259	3.6498	1.1431	0.23008	-0.16305	-0.40907	-0.37382	0.12402	-0.42477	-0.38988	-0.75199	-0.70927
1.5	18.6	-0.99778	-0.078379	0.82999	3.4124	1.4631	-0.038503	-0.46874	-0.28234	-0.60251	0.037386	-0.22654	-0.61045	-0.6762	-0.67598
1.5	18.6	-0.99129	0.093325	0.64606	3.7311	1.1576	-0.036525	-0.23513	-0.48415	-0.25472	0.098998	-0.15139	-0.6484	-0.53371	-0.50398
1.5	18.6	-0.76343	-0.035488	0.63184	3.6051	1.469	0.17618	-0.34022	-0.07948	-0.29383	0.066981	-0.23374	-0.60982	-0.50859	-0.54216
1.5	18.6	-0.91552	0.20148	0.92325	3.7911	1.0948	0.069407	-0.16473	-0.24017	-0.2374	0.037367	-0.077669	-0.5194	-0.51398	-0.52346
0.5	18.6	-0.86567	-1.5074	0.73265	2.3682	0.19629	-0.70147	-0.76	-1.291	-1.6783	0.21527	-1.3331	-0.4804	-1.9782	-1.2782
0.5	18.6	-1.527	-0.49305	0.49565	3.7492	0.68202	-0.30446	-0.15586	-0.70853	-1.1515	-0.90682	-2.0406	-0.40678	-2.7274	-1.1942
0.5	18.6	-1.9317	-0.70689	0.49229	3.294	-0.28713	-0.12041	-0.82492	-0.83549	-2.0908	-0.70496	-2.766	-1.1199	-2.7697	-2.4267
0.5	18.6	-1.2205	-0.39519	-0.54349	3.5248	0.73276	-0.86188	-2.0684	-0.41581	-0.63359	-0.73337	-1.4605	-1.956	-1.6087	-1.0212
0.5	18.6	-1.2967	-0.18845	0.026916	3.0562	0.062611	-3.2581	-0.49487	-1.5642	-1.76	-1.0852	-0.69291	-0.65509	-2.0889	-1.0954
0.5	18.6	-2.4858	-3.1164	0.11805	3.4803	-0.011865	-3.0322	-0.99152	-0.92475	-1.2118	-0.42768	-1.2706	-0.93256	-2.4381	-1.4701
0.5	18.6	-1.2319	-0.053526	0.91779	2.6886	1.1968	-1.6942	-1.1187	-0.56129	-1.9677	-0.99097	-1.5962	-2.8583	-2.8437	-2.2806
0.5	18.6	-0.96166	-0.6489	0.63924	3.1582	-0.66264	-0.38195	-0.8375	-0.94889	-3.0938	-0.39267	-0.59976	-0.89248	-1.369	-1.8828
0.5	18.6	-1.748	-0.35727	-0.21415	1.3908	0.84938	0.19313	-1.3219	-0.086951	-1.7597	-0.94936	-0.74481	-0.78877	-1.6354	-0.96022
0.5	18.6	-1.1556	-1.2158	-0.39056	3.568	0.95169	-0.81957	-0.44107	-1.2562	-1.8508	-1.4762	-0.9726	-1.4947	-1.5565	-0.73241
0.5	18.6	-0.96897	-0.04874	0.75393	3.6957	0.94648	-0.26309	-0.067168	-0.33262	-0.90796	0.13257	-0.66024	-0.38885	-1.4843	-0.64043
0.5	18.6	-1.013	-0.18569	1.0769	3.7184	1.2172	-0.17568	-0.056575	-0.18317	-1.3161	-0.25488	-0.47364	-0.761	-1.3606	-0.74715
0.5	18.6	-0.63681	-0.4274	0.9595	3.6151	1.0803	-0.20673	-0.28718	-0.35559	-0.85928	-0.10186	-0.90666	-0.76747	-1.5817	-0.74835
0.5	18.6	-1.0166	-0.36695	1.07	3.5827	0.97495	-0.41469	-0.40729	-0.37108	-1.2269	-0.086089	-0.92801	-0.59247	-1.3077	-0.91035
0.5	18.6	-0.88089	-0.44881	1.0456	3.5594	0.87029	-0.33335	-0.48217	-0.39706	-1.2471	0.12787	-0.6976	-0.35569	-1.5532	-0.89832
0.5	18.6	-0.62259	-0.30018	0.69769	3.8057	0.83298	-0.26404	-0.093307	-0.26586	-1.2716	-0.24629	-0.69678	-0.43608	-1.305	-0.81885
0.5	18.6	-0.70998	0.0032128	0.75931	3.5979	1.0578	-0.53708	-0.30557	-0.1042	-0.89736	-0.12424	-0.61986	-0.49046	-1.3962	-0.67858
0.5	18.6	-0.83961	-0.39481	0.94025	3.6106	1.2807	-0.39715	-0.25748	-0.16819	-1.0478	0.019017	-0.90531	-0.70548	-1.523	-0.90716
0.5	18.6	-1.0379	-0.43633	0.63697	3.864	1.2749	-0.3769	-0.03624	-0.46988	-0.98108	-0.066743	-0.63587	-0.3353	-1.5993	-0.75999
0.5	18.6	-1.0415	-0.31143	1.0757	3.8865	1.2159	-0.58629	-0.19352	-0.13442	-1.2389	-0.0078555	-0.50488	-0.34799	-1.2545	-0.66386
0.5	18.6	-0.6516	-0.35009	0.88198	3.6913	0.89767	-0.22654	-0.10892	-0.43129	-1.0629	0.16432	-0.84449	-0.40586	-1.6728	-0.97443
0.5	18.6	-1.0443	-0.34294	0.90937	3.4538	1.2176	-0.49512	-0.4146	-0.30457	-1.2916	0.077691	-0.64627	-0.62643	-1.597	-0.94114
0.5	18.6	-1.0378	-0.17124	0.72545	3.7725	0.91209	-0.49315	-0.18099	-0.50638	-0.94384	0.1393	-0.57112	-0.66437	-1.4546	-0.76914
0.5	18.6	-0.8099	-0.30005	0.71123	3.6465	1.2235	-0.28044	-0.28608	-0.10171	-0.98295	0.10729	-0.65346	-0.6258	-1.4294	-0.80732
0.5	18.6	-0.96199	-0.063077	1.0026	3.8325	0.84936	-0.38721	-0.11059	-0.26239	-0.92652	0.077671	-0.4974	-0.53538	-1.4348	-0.78862
0.5	19.6	-0.523	-0.29292	-0.52481	3.34	-1.5146	-1.3264	-1.5968	-1.2148	-1.9198	-1.2326	-0.70877	-1.0384	-1.0935	-0.48956
0.5	19.6	-1.0022	-0.95313	0.2541	4.5402	0.027556	-0.12297	-2.1765	-1.8878	-2.0771	-0.96732	0.047563	-0.33569	-1.5947	-1.443
0.5	19.6	-1.0313	-0.056217	0.15326	2.3441	0.22561	-1.0093	-0.93579	-1.2943	-1.6934	-0.89678	-1.1366	-0.40104	-2.3435	-0.45155
0.5	19.6	-1.3369	-0.20167	0.28966	2.8543	0.34033	-1.4855	-1.5607	-1.2148	-1.3668	-1.2828	-0.98681	-0.32168	-1.2548	-1.8746
0.5	19.6	0.014678	0.24043	0.43541	3.6636	-0.44044	-0.39178	-0.90375	-0.70831	-2.0552	-1.6553	-0.51956	-0.97425	-1.3306	-1.8555
0.5	19.6	-0.2605	-0.71973	0.036138	4.0529	-1.0679	-1.375	-0.98766	-1.2075	-1.8835	-0.97327	-1.1279	-1.2082	-2.337	-1.2027
0.5	19.6	-0.40382	-0.59018	0.66882	4.3615	1.1034	-1.6127	-2.2653	-1.2075	-1.8792	0.10483	0.056193	-1.3689	-1.4179	-0.81768
0.5	19.6	0.06527	-1.0038	0.27445	3.7193	0.46145	-1.7672	0.016058	-1.2963	-2.1374	-0.72452	-3.3138	-1.1548	-1.8163	-3.186
0.5	19.6	0.054886	-0.80891	0.095657	3.8368	0.28427	-2.4566	-0.38376	-1.1252	-2.0412	-2.0075	-1.3788	-0.32111	-1.2184	-0.54038
0.5	19.6	-0.45695	-0.54933	-0.51055	3.6159	0.46841	-0.34961	-0.050558	-0.678	-1.5626	-0.27629	-1.0475	-1.4487	-1.8993	-0.77175
0.5	19.6	-0.014508	0.326	0.64371	4.3007	0.56429	-0.3547	-0.25016	-0.65678	-1.0498	-0.1134	-0.32413	-0.08763	-1.0133	-0.46952
0.5	19.6	-0.058492	0.18906	0.96668	4.3234	0.83501	-0.26729	-0.23957	-0.50733	-1.4579	-0.50085	-0.13753	-0.45977	-0.88967	-0.57625
0.5	19.6	0.31765	-0.052654	0.84927	4.2202	0.69813	-0.29834	-0.47017	-0.67974	-1.0011	-0.34782	-0.57055	-0.46624	-1.1108	-0.57744
0.5	19.6	-0.062154	0.00779	0.95981	4.1877	0.59276	-0.5063	-0.59028	-0.69523	-1.3687	-0.33205	-0.5919	-0.29125	-0.83672	-0.73944
0.5	19.6	0.073571	-0.074065	0.9354	4.1644	0.4881	-0.42496	-0.66517	-0.72121	-1.3889	-0.11809	-0.36149	-0.054464	-1.0822	-0.72741
0.5	19.6	0.33188	0.074565	0.58747	4.4107	0.45079	-0.35565	-0.2763	-0.59002	-1.4134	-0.49225	-0.36067	-0.13486	-0.83403	-0.64795
0.5	19.6	0.24448	0.37796	0.64908	4.203	0.67562	-0.62869	-0.48856	-0.42835	-1.0392	-0.3702	-0.28375	-0.18924	-0.92526	-0.50767
0.5	19.6	0.11485	-0.020063	0.83003	4.2156	0.89855	-0.48876	-0.44048	-0.49234	-1.1897	-0.22695	-0.5692	-0.40425	-1.0521	-0.73625
0.5	19.6	-0.083469	-0.061588	0.52674	4.4691	0.89273	-0.46851	-0.21923	-0.79403	-1.1229	-0.31271	-0.29976	-0.034078	-1.1283	-0.58909
0.5	19.6	-0.087034	0.063314	0.96543	4.4915	0.83369	-0.6779	-0.37651	-0.45858	-1.3807	-0.25382	-0.16877	-0.046767	-0.78354	-0.49295
0.5	19.6	0.30286	0.024655	0.77175	4.2963	0.51548	-0.31815	-0.29191	-0.75545	-1.2047	-0.08164	-0.50838	-0.10463	-1.2019	-0.80352
0.5	19.6	-0.089789	0.031803	0.79915	4.0589	0.83545	-0.58674	-0.5976	-0.62872	-1.4334	-0.16827	-0.31016	-0.3252	-1.1261	-0.77023
0.5	19.6	-0.083305	0.20351	0.61522	4.3776	0.52991	-0.58476	-0.36398	-0.83053	-1.0857	-0.10666	-0.23501	-0.36315	-0.9836	-0.59823
0.5	19.6	0.14456	0.074694	0.601	4.2516	0.84132	-0.37206	-0.46908	-0.42587	-1.1248	-0.13868	-0.31735	-0.32457	-0.95848	-0.63641
0.5	19.6	-0.0075318	0.31167	0.89241	4.4376	0.46717	-0.47882	-0.29359	-0.58655	-1.0683	-0.16829	-0.16128	-0.23415	-0.96387	-0.61771
1.5	19.6	-0.56248	0.23346	0.51852	3.6589	0.56075	-1.132	-0.052372	-0.20851	-0.40775	-1.5196	-0.67108	-1.234	-1.4004	-0.3127
1.5	19.6	-1.9814	-0.33341	0.38846	2.811	0.46364	0.25239	-0.57152	-0.93522	-0.12812	-0.45872	-1.0566	-0.246	-2.3256	-2.063
1.5	19.6	-2.4407	-1.0654	-0.88887	3.6411	1.069	-0.64221	-0.9127	-1.4331	-0.58849	-0.77683	-2.0678	-0.55747	-1.7937	-1.1471
1.5	19.6	0.15704	-0.11371	0.5675	3.9324	-0.13545	-1.0489	-0.096863	-1.2124	-1.3192	-0.70219	-1.873	-0.41322	-1.9011	-1.2468
1.5	19.6	-0.74794	-0.6018	0.27062	3.7357	0.57112	-2.3119	-1.144	-0.94162	-0.44664	-2.1178	-1.0536	-0.7418	-1.3896	-0.85331
1.5	19.6	-0.60607	-1.3357	-0.31475	2.7355	1.1649	-0.60902	-1.9539	-0.54883	-1.0318	-1.0104	-0.38136	-0.96185	-2.4606	-1.0987
1.5	19.6	-1.6655	0.26404	0.042844	3.9666	-1.0642	-2.2041	-0.4054	-1.7455	-0.50808	0.12121	-2.168	-1.2153	-1.3934	-1.1726
1.5	19.6	-2.5248	-1.1777	0.37936	1.7781	0.764	0.18843	-0.26733	-1.1499	-0.92897	-1.5153	-1.0173	-0.78555	-3.4974	-1.7934
1.5	19.6	-1.6585	-0.70273	-0.13967	3.4882	0.3556	-1.6787	-0.070627	-0.87549	-0.30802	-1.3001	-1.2982	-1.7465	-3.097	0.012771
1.5	19.6	-1.6559	0.61415	-0.044219	2.7935	0.86984	-0.33779	-2.7897	-1.2912	-0.59195	-0.5002	-2.8911	-0.88926	-1.6747	-0.86783
1.5	19.6	-0.89513	0.39766	0.60448	3.9219	1.0374	-0.11736	0.0078751	-0.5075	0.18593	-0.10024	-0.76033	-0.10945	-1.4761	-0.26051
1.5	19.6	-0.93912	0.26072	0.92744	3.9447	1.3081	-0.029953	0.018468	-0.35805	-0.22219	-0.48769	-0.57373	-0.48159	-1.3524	-0.36724
1.5	19.6	-0.56297	0.019006	0.81004	3.8414	1.1712	-0.061002	-0.21214	-0.53047	0.23461	-0.33467	-1.0067	-0.48806	-1.5735	-0.36843
1.5	19.6	-0.94278	0.07945	0.92058	3.8089	1.0659	-0.26896	-0.33225	-0.54595	-0.13296	-0.3189	-1.0281	-0.31307	-1.2995	-0.53043
1.5	19.6	-0.80706	-0.0024049	0.89616	3.7856	0.96121	-0.18762	-0.40713	-0.57194	-0.15319	-0.10494	-0.79769	-0.076286	-1.545	-0.5184
1.5	19.6	-0.54875	0.14623	0.54823	4.0319	0.9239	-0.11831	-0.018264	-0.44074	-0.17772	-0.4791	-0.79687	-0.15668	-1.2968	-0.43894
1.5	19.6	-0.63615	0.44962	0.60985	3.8242	1.1487	-0.39135	-0.23053	-0.27908	0.19653	-0.35704	-0.71995	-0.21106	-1.388	-0.29866
1.5	19.6	-0.76577	0.051598	0.79079	3.8368	1.3717	-0.25142	-0.18244	-0.34307	0.046047	-0.21379	-1.0054	-0.42607	-1.5148	-0.52724
1.5	19.6	-0.9641	0.010072	0.48751	4.0903	1.3658	-0.23117	0.038802	-0.64476	0.11281	-0.29955	-0.73595	-0.055899	-1.5911	-0.38007
1.5	19.6	-0.96766	0.13497	0.92619	4.1127	1.3068	-0.44056	-0.11847	-0.3093	-0.14497	-0.24066	-0.60497	-0.068588	-1.2463	-0.28394
1.5	19.6	-0.57776	0.096316	0.73252	3.9175	0.9886	-0.080806	-0.033873	-0.60617	0.030953	-0.068483	-0.94458	-0.12646	-1.6646	-0.59451
1.5	19.6	-0.97042	0.10346	0.75992	3.6801	1.3086	-0.34939	-0.33956	-0.47944	-0.19774	-0.15512	-0.74636	-0.34702	-1.5888	-0.56122
1.5	19.6	-0.96393	0.27517	0.57599	3.9988	1.003	-0.34742	-0.10595	-0.68125	0.15005	-0.093504	-0.67121	-0.38497	-1.4464	-0.38922
1.5	19.6	-0.73607	0.14635	0.56177	3.8728	1.3144	-0.13471	-0.21104	-0.27659	0.11094	-0.12552	-0.75355	-0.34639	-1.4212	-0.4274
1.5	19.6	-0.88816	0.38333	0.85318	4.0588	0.94028	-0.24148	-0.03555	-0.43727	0.16737	-0.15514	-0.59748	-0.25597	-1.4266	-0.4087
2.5	19.6	-0.14881	0.54246	0.37062	2.3422	0.92591	-0.87014	-0.93748	-1.8415	-1.299	-2.8592	-1.2424	-1.0378	-2.1914	-0.65045
2.5	19.6	-1.1907	-0.99962	0.91863	-0.51841	1.3305	-0.11029	0.36945	-1.0971	-0.84642	-0.94883	-1.5085	-0.53518	-0.97382	-0.51939
2.5	19.6	-0.61706	-0.09524	-0.085176	3.3088	0.95987	0.024325	-0.79784	-0.13853	-1.9434	-1.1352	-0.64697	-0.17801	-1.9015	-1.1471
2.5	19.6	-1.2251	-0.25402	0.77252	3.625	-0.72975	-0.63808	-0.87993	-0.29227	-1.858	-2.6641	-1.2475	-1.4664	-2.7302	-1.4945
2.5	19.6	-0.25072	-0.10026	0.68522	3.8374	-0.62036	-0.30602	-2.7817	0.069214	-0.27163	-0.42147	-0.66423	-1.3554	-1.3354	-0.66959
2.5	19.6	-1.5482	0.18844	0.70127	2.494	0.6355	-1.3213	-0.32101	-0.55831	-0.33391	-0.90008	-1.2077	-0.92613	-1.2771	-0.82757
2.5	19.6	-0.67296	0.16924	0.2414	3.8634	-0.39625	-1.8229	-1.464	-0.53462	-1.0539	-2.6771	-0.51334	-0.44675	-0.55819	-0.57416
2.5	19.6	-1.4161	0.1619	-1.7897	3.7889	0.84516	-1.0311	-1.464	-0.0034135	-1.2535	-1.5191	-0.017537	-2.103	-1.3277	-1.1055
2.5	19.6	-0.51768	-2.867	-0.2338	2.5138	1.4354	-0.92014	-0.51929	-0.70379	-1.507	-1.2663	-0.88199	-0.80749	-1.5162	-0.19194
2.5	19.6	-1.2446	-0.31788	1.4441	3.7508	1.3665	-0.25075	-0.89009	-1.1157	-1.3292	-1.6687	-0.29875	-0.16158	-2.1536	-1.3158
2.5	19.6	-0.40972	0.46235	0.82901	3.5685	1.1507	0.11038	-0.13428	-0.094923	-0.35775	-0.72825	-0.13543	-0.13212	-0.9792	-0.055854
2.5	19.6	-0.4537	0.3254	1.152	3.5912	1.4214	0.19779	-0.12369	0.054524	-0.76587	-1.1157	0.051174	-0.50427	-0.85556	-0.16258
2.5	19.6	-0.077555	0.083694	1.0346	3.4879	1.2846	0.16674	-0.35429	-0.11789	-0.30907	-0.96267	-0.38184	-0.51074	-1.0767	-0.16378
2.5	19.6	-0.45736	0.14414	1.1451	3.4555	1.1792	-0.041221	-0.4744	-0.13338	-0.67664	-0.9469	-0.4032	-0.33574	-0.80261	-0.32578
2.5	19.6	-0.32164	0.062283	1.1207	3.4321	1.0745	0.040123	-0.54928	-0.15936	-0.69687	-0.73295	-0.17279	-0.098957	-1.0481	-0.31374
2.5	19.6	-0.063333	0.21091	0.77277	3.6784	1.0372	0.10943	-0.16042	-0.028164	-0.7214	-1.1071	-0.17197	-0.17935	-0.79993	-0.23428
2.5	19.6	-0.15073	0.5143	0.83438	3.4707	1.2621	-0.16361	-0.37268	0.1335	-0.34715	-0.98505	-0.09505	-0.23373	-0.89115	-0.094002
2.5	19.6	-0.28035	0.11629	1.0153	3.4834	1.485	-0.023682	-0.32459	0.06951	-0.49763	-0.8418	-0.38049	-0.44875	-1.018	-0.32258
2.5	19.6	-0.47868	0.07476	0.71204	3.7368	1.4792	-0.0034303	-0.10335	-0.23218	-0.43087	-0.92756	-0.11105	-0.078571	-1.0942	-0.17542
2.5	19.6	-0.48224	0.19966	1.1507	3.7592	1.4201	-0.21282	-0.26063	0.10328	-0.68865	-0.86867	0.019931	-0.091259	-0.74943	-0.079282
2.5	19.6	-0.092346	0.161	0.95706	3.564	1.1019	0.14693	-0.17603	-0.1936	-0.51273	-0.69649	-0.31968	-0.14913	-1.1678	-0.38985
2.5	19.6	-0.485	0.16815	0.98445	3.3266	1.4219	-0.12165	-0.48171	-0.066869	-0.74142	-0.78312	-0.12145	-0.36969	-1.092	-0.35656
2.5	19.6	-0.47851	0.33985	0.80052	3.6453	1.1163	-0.11968	-0.2481	-0.26868	-0.39364	-0.72151	-0.046305	-0.40764	-0.9495	-0.18457
2.5	19.6	-0.25065	0.21104	0.7863	3.5193	1.4278	0.093026	-0.3532	0.13599	-0.43275	-0.75353	-0.12865	-0.36906	-0.92438	-0.22275
2.5	19.6	-0.40274	0.44801	1.0777	3.7053	1.0536	-0.013743	-0.1777	-0.024697	-0.37631	-0.78314	0.027418	-0.27865	-0.92977	-0.20404
3.5	19.6	0.33393	0.43469	-0.39702	2.7615	1.1511	-4.1212	0.29268	-0.36831	-0.77698	-0.63389	-0.42578	-0.27253	-2.4384	-1.3147
3.5	19.6	-0.42809	0.20581	0.75324	3.3811	1.0388	-1.2431	-0.78587	-0.62466	-0.11452	-0.49241	-0.93123	-1.0512	-0.63377	-2.3073
3.5	19.6	-0.82498	0.079935	0.89061	3.5992	0.7333	-1.3845	-0.6906	-0.5107	-1.2363	-0.12622	-1.1647	-1.0828	-0.72291	-0.97883
3.5	19.6	-0.58675	-0.01854	-0.68001	1.7981	1.1436	-1.61	-1.509	-0.035153	-2.1462	-1.7235	-0.37489	-1.2116	-1.601	-1.7086
3.5	19.6	0.075654	0.19651	0.35781	3.0654	1.2164	-1.2153	-0.43478	-0.58344	-0.87839	-0.67339	-0.53428	-0.20086	-0.90465	-0.98728
3.5	19.6	-0.13589	0.51677	-0.19392	2.7896	0.58162	-0.77541	-0.37264	-0.17677	-1.5596	-2.231	-1.5966	-0.91705	-0.69332	-2.7523
3.5	19.6	-0.59013	-0.75484	0.31649	3.1497	-0.25207	-3.1632	-1.4366	-0.39895	-0.40477	-0.31618	-0.40801	-0.20775	-1.2588	-0.92643
3.5	19.6	0.11985	-0.46651	0.23026	2.7868	0.12699	-1.3377	-1.0388	-1.5471	-0.43269	-0.72148	-0.71943	-0.53254	-1.9622	-0.55833
3.5	19.6	-0.38317	0.41769	0.74091	2.5097	0.11158	-0.86188	0.239	0.028327	-0.36111	-1.4813	-0.50167	-0.67036	-1.4878	-3.4336
3.5	19.6	-0.62334	0.36374	-0.57438	3.3428	1.2583	-1.7214	-0.22139	-1.9794	-1.8974	-1.3293	-1.0347	-1.5013	-0.90539	-1.1637
3.5	19.6	0.16919	0.91707	0.67089	3.5862	1.2865	-0.90836	0.23852	-0.09294	-0.16896	-0.095116	-0.08166	0.0048461	-0.64351	-0.81936
3.5	19.6	0.12521	0.78012	0.99386	3.609	1.5572	-0.82095	0.24911	0.056507	-0.57708	-0.48256	0.10494	-0.3673	-0.51988	-0.92609
3.5	19.6	0.50136	0.53842	0.87646	3.5057	1.4203	-0.852	0.018506	-0.11591	-0.12028	-0.32954	-0.32808	-0.37377	-0.74101	-0.92728
3.5	19.6	0.12155	0.59886	0.98699	3.4732	1.3149	-1.06	-0.10161	-0.13139	-0.48785	-0.31377	-0.34943	-0.19877	-0.46693	-1.0893
3.5	19.6	0.25727	0.517	0.96258	3.4499	1.2103	-0.97862	-0.17649	-0.15738	-0.50808	-0.099811	-0.11902	0.038011	-0.71244	-1.0772
3.5	19.6	0.51558	0.66563	0.61465	3.6962	1.173	-0.90931	0.21238	-0.02618	-0.53261	-0.47397	-0.1182	-0.042383	-0.46424	-0.99778
3.5	19.6	0.42818	0.96903	0.67627	3.4885	1.3978	-1.1823	0.00011607	0.13548	-0.15836	-0.35192	-0.041281	-0.096765	-0.55547	-0.85751
3.5	19.6	0.29856	0.57101	0.85721	3.5012	1.6207	-1.0424	0.048202	0.071493	-0.30884	-0.20866	-0.32673	-0.31178	-0.68228	-1.0861
3.5	19.6	0.10023	0.52948	0.55393	3.7546	1.6149	-1.0222	0.26944	-0.2302	-0.24208	-0.29442	-0.057285	0.058397	-0.75853	-0.93892
3.5	19.6	0.096667	0.65438	0.99261	3.777	1.5559	-1.2316	0.11217	0.10526	-0.49986	-0.23554	0.0737	0.045709	-0.41375	-0.84279
3.5	19.6	0.48656	0.61572	0.79894	3.5818	1.2377	-0.87181	0.19677	-0.19161	-0.32394	-0.063357	-0.26591	-0.012159	-0.83209	-1.1534
3.5	19.6	0.093912	0.62287	0.82633	3.3444	1.5576	-1.1404	-0.10892	-0.064885	-0.55263	-0.14999	-0.067687	-0.23273	-0.75631	-1.1201
3.5	19.6	0.1004	0.79458	0.64241	3.6631	1.2521	-1.1384	0.1247	-0.2667	-0.20485	-0.088379	0.0074629	-0.27067	-0.61382	-0.94807
3.5	19.6	0.32826	0.66576	0.62819	3.5371	1.5635	-0.92571	0.019601	0.13797	-0.24395	-0.12039	-0.074881	-0.2321	-0.5887	-0.98625
3.5	19.6	0.17617	0.90273	0.91959	3.7231	1.1893	-1.0325	0.19509	-0.022713	-0.18752	-0.15001	0.081186	-0.14168	-0.59408	-0.96755
4.5	19.6	0.00018907	-1.0819	-0.45798	2.371	1.2507	0.46095	-0.86095	-1.6811	-1.4473	-0.21209	-1.5404	-0.82127	-1.2003	-0.81939
4.5	19.6	-0.36603	0.044582	0.19973	2.7787	0.94091	0.098544	-0.20035	-2.0082	-0.97681	-0.76283	-0.79113	-1.5585	-1.337	-2.5162
4.5	19.6	-0.20725	-0.71117	1.2419	0.84237	1.9324	0.070195	-1.8602	-1.6903	-1.1344	-0.4257	-2.4985	-0.97953	-2.4672	-1.6085
4.5	19.6	-1.2557	0.52607	-0.19667	3.1448	1.2602	0.33402	-0.55314	-0.94162	-1.5642	-0.037972	-1.3509	-1.056	-1.5905	-0.50725
4.5	19.6	0.11453	-0.27886	-0.00038829	0.95814	0.89235	-1.913	-1.1503	-1.141	-1.0721	-0.38197	-0.30814	-0.56217	-1.83	-0.78402
4.5	19.6	-2.0557	0.4364	0.59457	2.7732	1.3549	0.64286	-0.53682	-1.3917	-1.7892	-1.5109	-1.3854	-1.9404	-1.8712	-1.1755
4.5	19.6	-0.21824	0.58454	0.32032	2.2908	0.13913	-0.5462	-1.0439	-1.3856	-0.78104	-0.49981	-0.75699	-0.84022	-2.2224	-1.5229
4.5	19.6	-0.23224	-0.99265	0.22895	0.78641	1.3014	0.70312	0.24734	-1.2525	-1.3705	-0.80827	-1.6636	-0.36222	-1.5426	-0.2578
4.5	19.6	-0.7465	-0.55936	-0.07847	2.3785	1.6407	0.38673	-1.4796	-1.6253	-1.1715	-1.2762	-1.0873	-1.7118	-1.7181	-0.22243
4.5	19.6	-0.50513	-0.34724	-0.56816	2.4696	1.8656	-0.38608	-0.81622	-1.9021	-0.5261	-1.1704	-0.29989	-2.245	-1.4442	-0.43175
4.5	19.6	-0.073721	0.58158	0.65487	2.7472	1.8333	0.82013	0.0089028	-0.97527	-0.3715	0.16914	-0.48075	-0.43807	-1.105	-0.19082
4.5	19.6	-0.1177	0.44464	0.97784	2.7699	2.104	0.90753	0.019496	-0.82582	-0.77962	-0.2183	-0.29415	-0.81021	-0.98141	-0.29755
4.5	19.6	0.25844	0.20293	0.86043	2.6666	1.9672	0.87648	-0.21111	-0.99823	-0.32281	-0.065279	-0.72717	-0.81668	-1.2025	-0.29874
4.5	19.6	-0.12137	0.26337	0.97097	2.6342	1.8618	0.66852	-0.33122	-1.0137	-0.69039	-0.049509	-0.74852	-0.64169	-0.92846	-0.46074
4.5	19.6	0.014357	0.18152	0.94656	2.6109	1.7571	0.74987	-0.4061	-1.0397	-0.71062	0.16445	-0.51811	-0.4049	-1.174	-0.44871
4.5	19.6	0.27266	0.33015	0.59863	2.8572	1.7198	0.81917	-0.017237	-0.90851	-0.73514	-0.20971	-0.51729	-0.48529	-0.92577	-0.36925
4.5	19.6	0.18526	0.63354	0.66024	2.6494	1.9446	0.54614	-0.2295	-0.74685	-0.3609	-0.087658	-0.44037	-0.53968	-1.017	-0.22897
4.5	19.6	0.055641	0.23552	0.84119	2.6621	2.1676	0.68606	-0.18141	-0.81083	-0.51138	0.055597	-0.72582	-0.75469	-1.1438	-0.45755
4.5	19.6	-0.14268	0.19399	0.5379	2.9155	2.1618	0.70632	0.03983	-1.1125	-0.44461	-0.030163	-0.45638	-0.38451	-1.2201	-0.31039
4.5	19.6	-0.14625	0.3189	0.97659	2.938	2.1027	0.49693	-0.11745	-0.77707	-0.70239	0.028724	-0.32539	-0.3972	-0.87528	-0.21425
4.5	19.6	0.24365	0.28024	0.78292	2.7428	1.7845	0.85668	-0.032845	-1.0739	-0.52647	0.2009	-0.66501	-0.45507	-1.2936	-0.52482
4.5	19.6	-0.149	0.28739	0.81031	2.5053	2.1045	0.58809	-0.33853	-0.94721	-0.75516	0.11427	-0.46678	-0.67564	-1.2178	-0.49153
4.5	19.6	-0.14252	0.45909	0.62638	2.824	1.7989	0.59007	-0.10492	-1.149	-0.40738	0.17588	-0.39163	-0.71359	-1.0753	-0.31954
4.5	19.6	0.085347	0.33028	0.61216	2.698	2.1103	0.80277	-0.21001	-0.74436	-0.44649	0.14387	-0.47397	-0.67501	-1.0502	-0.35772
4.5	19.6	-0.066745	0.56725	0.90357	2.884	1.7362	0.696	-0.034522	-0.90504	-0.39005	0.11425	-0.31791	-0.58459	-1.0556	-0.33901
5.5	19.6	-0.5463	-0.4588	0.47169	1.8415	2.2507	-1.0347	-0.42595	-1.3482	-0.69085	-1.4243	-0.6391	-1.3787	-0.60295	0.046428
5.5	19.6	-0.74408	0.30037	0.35421	1.9731	-0.52106	-1.2169	-1.2049	-1.0379	-0.7913	-0.10799	-1.5093	-1.0421	-0.40518	-0.30267
5.5	19.6	-1.7407	-0.18674	0.40691	1.3266	0.67738	1.0423	-1.1773	-0.91506	-0.6182	-1.1216	-0.40789	-0.42206	-0.79208	-0.23958
5.5	19.6	-0.23116	-0.26124	0.86941	2.7221	1.2192	-0.49364	-1.9977	-3.2704	-0.77138	-0.23111	-0.8396	-0.85584	-1.1076	-0.87153
5.5	19.6	-3.312	0.16275	-1.0105	1.8927	1.7948	-1.4347	-0.24956	-1.292	-0.10056	-1.0899	-1.143	-0.27643	-0.50838	-0.9919
5.5	19.6	0.49476	-0.16937	-0.00074756	2.508	1.6782	0.58474	-0.45062	-1.8966	0.036398	-3.0307	-0.60052	-0.61374	-0.99256	0.038508
5.5	19.6	-0.87509	0.18392	1.2587	2.6304	0.67424	-1.3831	-0.12431	-2.2661	-1.0808	-1.0565	-1.6737	-1.7801	-1.144	-1.0384
5.5	19.6	-0.099787	-0.66982	0.64918	2.0295	2.0634	0.25254	-0.68577	-1.0049	-0.5453	-1.2188	-0.11512	-0.68426	-1.9036	-1.2734
5.5	19.6	-0.80614	-1.8016	0.84258	2.5907	0.51547	-0.42184	-0.78273	-1.3031	-1.6627	-1.3335	-0.78059	-0.64992	-1.9036	-0.52916
5.5	19.6	0.074447	0.55359	-0.7327	3.2109	0.22138	-2.7447	-0.63451	-1.786	-2.1474	-1.1478	-0.92843	-0.45709	-1.337	0.048143
5.5	19.6	-0.30512	0.58485	0.83737	2.9404	1.6328	0.15003	0.060974	-1.0853	-0.025375	-0.29846	-0.17627	-0.046388	-0.45238	0.2824
5.5	19.6	-0.3491	0.4479	1.1603	2.9631	1.9036	0.23743	0.071567	-0.9359	-0.4335	-0.68591	0.010337	-0.41853	-0.32875	0.17567
5.5	19.6	0.027046	0.20619	1.0429	2.8598	1.7667	0.20638	-0.15904	-1.1083	0.023308	-0.53289	-0.42268	-0.425	-0.54988	0.17447
5.5	19.6	-0.35276	0.26664	1.1535	2.8274	1.6613	-0.0015762	-0.27915	-1.1238	-0.34427	-0.51712	-0.44404	-0.25001	-0.2758	0.012473
5.5	19.6	-0.21704	0.18478	1.1291	2.8041	1.5567	0.079768	-0.35403	-1.1498	-0.36449	-0.30316	-0.21362	-0.013222	-0.52131	0.024508
5.5	19.6	0.041268	0.33341	0.78113	3.0504	1.5193	0.14907	0.034835	-1.0186	-0.38902	-0.67732	-0.21281	-0.093616	-0.27311	0.10397
5.5	19.6	-0.04613	0.6368	0.84274	2.8427	1.7442	-0.12396	-0.17743	-0.85692	-0.014773	-0.55527	-0.13589	-0.148	-0.36434	0.24425
5.5	19.6	-0.17575	0.23879	1.0237	2.8553	1.9671	0.015963	-0.12934	-0.92091	-0.16526	-0.41201	-0.42133	-0.36301	-0.49115	0.015666
5.5	19.6	-0.37408	0.19726	0.7204	3.1087	1.9613	0.036214	0.091902	-1.2226	-0.09849	-0.49777	-0.15189	0.0071637	-0.5674	0.16283
5.5	19.6	-0.37764	0.32216	1.1591	3.1312	1.9022	-0.17317	-0.065375	-0.88714	-0.35627	-0.43888	-0.020905	-0.0055249	-0.22262	0.25897
5.5	19.6	0.012255	0.2835	0.96541	2.936	1.584	0.18658	0.019226	-1.184	-0.18035	-0.2667	-0.36052	-0.063393	-0.64096	-0.051605
5.5	19.6	-0.3804	0.29065	0.99281	2.6986	1.904	-0.082009	-0.28646	-1.0573	-0.40904	-0.35334	-0.16229	-0.28396	-0.56517	-0.018314
5.5	19.6	-0.37391	0.46236	0.80888	3.0173	1.5985	-0.080031	-0.052846	-1.2591	-0.061257	-0.29173	-0.087142	-0.32191	-0.42268	0.15368
5.5	19.6	-0.14605	0.33354	0.79466	2.8913	1.9099	0.13267	-0.15794	-0.85443	-0.10037	-0.32374	-0.16949	-0.28333	-0.39756	0.1155
5.5	19.6	-0.29814	0.57051	1.0861	3.0773	1.5357	0.025902	0.01755	-1.0151	-0.043931	-0.35336	-0.013419	-0.19291	-0.40295	0.13421
6.5	19.6	-0.50211	-0.71667	-0.0241	2.2825	0.033421	-0.15246	-1.8208	-2.0506	-0.78366	-0.51711	-0.095327	-0.18582	-2.2011	-2.0632
6.5	19.6	0.15112	-2.0543	0.39637	2.4855	1.3992	-0.67498	-2.0936	-2.2808	-0.58205	-1.7906	-0.1301	-0.76465	-0.73598	-0.38133
6.5	19.6	-1.0205	0.42025	0.72426	0.8762	2.0113	-0.567	-1.6451	-2.0699	-1.0875	-0.21103	-0.67184	-0.74823	-1.7487	-1.4319
6.5	19.6	-0.5067	0.099019	0.85564	0.4046	-0.59185	-0.4593	-1.4393	-2.0699	-0.27497	-1.1064	-0.63682	-0.46478	-2.0191	-0.19128
6.5	19.6	0.4234	0.013388	0.72965	1.3864	1.6401	-2.6049	-1.5599	-2.2204	-0.79655	-0.13665	-1.5302	-1.0188	-1.7148	0.058702
6.5	19.6	-0.49897	-0.9809	0.59624	1.5293	1.2136	-1.4538	-1.6009	-2.1847	0.026496	-2.1831	-0.56753	-0.19156	-1.7685	-1.5082
6.5	19.6	-0.32353	-0.010955	0.95192	2.1372	1.16	-0.85732	-1.21	-2.8234	-0.090417	-0.47127	-0.26982	-1.106	-2.1768	-0.21358
6.5	19.6	-0.81834	0.26734	-0.84504	2.2855	2.0631	-0.93439	-1.6837	-2.3702	-0.96476	-1.559	-1.1357	-1.0664	-0.54993	-0.048997
6.5	19.6	-1.0682	-1.4778	0.69911	1.4412	0.93191	-0.86473	-2.519	-2.3702	-0.16367	-0.67379	-0.66169	-0.91361	-0.47805	-0.23351
6.5	19.6	-0.899	-0.14772	0.45241	1.161	1.4145	-0.82327	-1.5098	-2.3128	-0.91644	-0.67207	-2.5509	-0.57217	-0.93523	-0.80501
6.5	19.6	-0.032788	0.36071	0.98014	2.2668	1.703	-0.10419	-0.8739	-1.7486	0.24848	-0.054348	-0.13752	0.066451	-0.81551	0.11191
6.5	19.6	-0.076772	0.22376	1.3031	2.2895	1.9737	-0.016791	-0.86331	-1.5992	-0.15964	-0.4418	0.04908	-0.30569	-0.69188	0.0051845
6.5	19.6	0.29937	-0.01795	1.1857	2.1862	1.8369	-0.047839	-1.0939	-1.7716	0.29716	-0.28877	-0.38394	-0.31216	-0.913	0.0039898
6.5	19.6	-0.080435	0.042495	1.2962	2.1538	1.7315	-0.2558	-1.214	-1.7871	-0.070414	-0.273	-0.40529	-0.13717	-0.63893	-0.15801
6.5	19.6	0.05529	-0.039361	1.2718	2.1305	1.6268	-0.17445	-1.2889	-1.8131	-0.090644	-0.059044	-0.17488	0.099616	-0.88444	-0.14598
6.5	19.6	0.3136	0.10927	0.9239	2.3768	1.5895	-0.10515	-0.90004	-1.6819	-0.11517	-0.4332	-0.17406	0.019222	-0.63624	-0.066515
6.5	19.6	0.2262	0.41266	0.98552	2.169	1.8143	-0.37819	-1.1123	-1.5202	0.25908	-0.31115	-0.097143	-0.03516	-0.72747	0.073763
6.5	19.6	0.096574	0.014642	1.1665	2.1817	2.0373	-0.23826	-1.0642	-1.5842	0.1086	-0.1679	-0.38259	-0.25017	-0.85428	-0.15482
6.5	19.6	-0.10175	-0.026883	0.86318	2.4351	2.0315	-0.21801	-0.84297	-1.8859	0.17536	-0.25366	-0.11315	0.12	-0.93053	-0.0076534
6.5	19.6	-0.10531	0.098019	1.3019	2.4576	1.9724	-0.4274	-1.0002	-1.5504	-0.082419	-0.19477	0.017838	0.10731	-0.58575	0.088483
6.5	19.6	0.28458	0.05936	1.1082	2.2624	1.6542	-0.067643	-0.91565	-1.8473	0.093501	-0.02259	-0.32178	0.049445	-1.0041	-0.22209
6.5	19.6	-0.10807	0.066508	1.1356	2.0249	1.9742	-0.33623	-1.2213	-1.7206	-0.13519	-0.10922	-0.12355	-0.17112	-0.9283	-0.1888
6.5	19.6	-0.10159	0.23821	0.95166	2.3436	1.6686	-0.33425	-0.98772	-1.9224	0.21259	-0.047611	-0.048399	-0.20907	-0.78581	-0.016803
6.5	19.6	0.12628	0.1094	0.93744	2.2176	1.98	-0.12155	-1.0928	-1.5177	0.17348	-0.079627	-0.13074	-0.17049	-0.76069	-0.054983
6.5	19.6	-0.025813	0.34637	1.2288	2.4036	1.6059	-0.22832	-0.91732	-1.6784	0.22992	-0.10924	0.025324	-0.080073	-0.76608	-0.036278
7.5	19.6	-0.46492	-0.057685	0.2105	2.0696	1.2443	-0.63823	-0.072683	-2.0161	0.37616	-1.2973	-2.1392	-0.43412	-1.3093	-1.4
7.5	19.6	-0.47518	0.19982	1.566	1.2235	0.7981	0.90811	-0.68262	-0.59248	-1.1301	-1.5812	-0.70445	-0.63533	-0.51171	-1.1575
7.5	19.6	-0.41227	-0.12068	1.4517	0.89228	0.69184	0.72605	-1.1506	-0.39531	-0.82244	-1.1342	-1.0439	-0.6196	-0.20865	-0.033819
7.5	19.6	0.27223	-0.17708	1.4933	2.0088	0.98169	-0.29619	-0.57224	-0.31464	-0.37829	-0.098872	-1.1872	-1.3199	-0.96617	-0.18402
7.5	19.6	-0.58892	-0.14588	1.3341	1.885	1.1128	0.16991	-1.1873	-0.80915	-0.25278	-0.68951	-1.5755	-0.22682	-1.3612	-0.47848
7.5	19.6	-0.15086	-0.65587	-0.21284	1.718	-0.30977	0.88218	-0.40141	-0.63061	-0.79035	-1.3667	-1.355	-0.86193	-1.3305	-0.86176
7.5	19.6	-1.2943	0.32325	0.69037	2.0003	0.14377	-0.26856	-0.48193	-1.3157	-1.3375	-1.3321	-0.62222	-1.9114	-1.0717	-1.4897
7.5	19.6	0.1277	0.067825	0.80821	1.8483	1.5465	-0.24007	-0.47347	-0.21479	-0.68023	-0.70629	-0.62222	-0.66852	-0.73672	-0.56888
7.5	19.6	-2.0166	-0.37599	1.229	2.0558	1.5183	0.51821	-1.7167	-0.91054	-0.55735	-0.20997	-1.2525	-1.4583	-1.3592	-1.2886
7.5	19.6	-3.0423	-0.88854	0.51828	1.3506	1.5414	-0.35788	-0.25851	0.11969	-0.73976	-0.77036	-1.4857	-1.2647	-0.13221	-0.36893
7.5	19.6	-0.33106	0.63646	1.4354	2.3731	1.5024	0.97538	0.13457	-0.18128	0.18057	-0.040887	-0.51132	-0.17042	-0.28143	0.010574
7.5	19.6	-0.37505	0.49951	1.7583	2.3958	1.7731	1.0628	0.14516	-0.031836	-0.22755	-0.42833	-0.32472	-0.54257	-0.1578	-0.096153
7.5	19.6	0.0010984	0.2578	1.6409	2.2925	1.6362	1.0317	-0.085444	-0.20425	0.22925	-0.27531	-0.75774	-0.54904	-0.37893	-0.097348
7.5	19.6	-0.37871	0.31825	1.7515	2.2601	1.5308	0.82377	-0.20556	-0.21974	-0.13832	-0.25954	-0.77909	-0.37404	-0.10485	-0.25935
7.5	19.6	-0.24299	0.23639	1.7271	2.2368	1.4262	0.90511	-0.28044	-0.24572	-0.15855	-0.045583	-0.54868	-0.13726	-0.35036	-0.24731
7.5	19.6	0.01532	0.38502	1.3791	2.4831	1.3889	0.97442	0.10843	-0.11452	-0.18307	-0.41974	-0.54786	-0.21765	-0.10216	-0.16785
7.5	19.6	-0.072078	0.68841	1.4407	2.2753	1.6137	0.70138	-0.10383	0.04714	0.19117	-0.29769	-0.47094	-0.27203	-0.19339	-0.027574
7.5	19.6	-0.2017	0.2904	1.6217	2.288	1.8366	0.84131	-0.055748	-0.01685	0.040691	-0.15443	-0.75639	-0.48705	-0.3202	-0.25616
7.5	19.6	-0.40002	0.24887	1.3184	2.5414	1.8308	0.86156	0.16549	-0.31854	0.10746	-0.2402	-0.48695	-0.11687	-0.39645	-0.10899
7.5	19.6	-0.40359	0.37377	1.7571	2.5639	1.7718	0.65217	0.0082169	0.016918	-0.15032	-0.18131	-0.35596	-0.12956	-0.051669	-0.012854
7.5	19.6	-0.013693	0.33511	1.5634	2.3687	1.4536	1.0119	0.092818	-0.27996	0.025596	-0.0091283	-0.69558	-0.18743	-0.47001	-0.32343
7.5	19.6	-0.40635	0.34226	1.5908	2.1312	1.7735	0.74334	-0.21287	-0.15323	-0.20309	-0.095762	-0.49735	-0.408	-0.39423	-0.29014
7.5	19.6	-0.39986	0.51397	1.4069	2.4499	1.468	0.74532	0.020746	-0.35504	0.14469	-0.03415	-0.4222	-0.44594	-0.25174	-0.11814
7.5	19.6	-0.172	0.38515	1.3927	2.3239	1.7794	0.95802	-0.084349	0.049629	0.10558	-0.066166	-0.50454	-0.40737	-0.22662	-0.15632
7.5	19.6	-0.32409	0.62212	1.6841	2.5099	1.4053	0.85125	0.091142	-0.11106	0.16201	-0.095781	-0.34848	-0.31695	-0.232	-0.13762
8.5	19.6	-1.561	-0.021108	1.8815	0.25267	1.0935	-0.69449	-0.49317	-1.6184	-0.97514	-0.023045	-0.31258	-1.141	-1.6629	-2.2139
8.5	19.6	-0.27994	-0.90848	0.45325	2.1245	1.966	-1.2834	-0.57708	-0.51478	-0.13181	-1.417	-0.92843	-0.39105	-0.71342	-1.5052
8.5	19.6	-0.46262	0.25597	1.8342	1.9379	1.6473	1.0269	-1.5641	-1.3816	-0.64719	-2.1506	-1.8467	-1.4717	-0.6223	-1.3323
8.5	19.6	0.060803	-0.81539	1.4286	2.0596	1.7591	-2.1203	-0.45461	0.04596	-0.53015	-0.29465	-0.59887	-0.31422	-0.23787	-0.22863
8.5	19.6	-0.20834	0.66491	0.54678	2.0713	1.434	0.67719	-1.626	-0.57991	-0.33856	-0.83416	-1.4538	0.24257	-0.92302	-1.2324
8.5	19.6	-0.25506	-2.0619	1.5863	0.66278	1.2136	0.77733	-0.40794	-0.30031	-0.34202	-0.98318	-0.81194	-0.48821	0.066423	-0.12792
8.5	19.6	-0.38837	0.38111	0.61289	1.6306	1.3228	0.47077	-0.27652	-0.092903	-0.44545	-0.94262	-0.59405	-0.71412	-1.2574	-0.54447
8.5	19.6	-0.91119	0.48044	1.7041	1.2337	0.72744	-1.6139	-1.3556	-0.32081	-0.77746	0.032703	-0.87552	-0.89788	-0.64474	-0.69731
8.5	19.6	-1.0392	-0.17683	1.5529	1.484	1.6007	0.33587	0.22981	-0.4556	-1.197	-0.071659	-0.93719	-0.6575	-1.5079	-2.0653
8.5	19.6	-0.8385	0.91923	1.8102	0.34079	1.1549	0.81081	-0.9503	-0.87351	-0.93124	-0.38527	-0.78796	-1.4295	-1.64	-1.391
8.5	19.6	-0.11486	0.69134	1.8676	2.0476	1.9674	0.6737	0.086762	-0.082503	0.18023	0.17081	-0.22724	0.043389	-0.29701	-0.3401
8.5	19.6	-0.15884	0.55439	2.1905	2.0704	2.2381	0.7611	0.097355	0.066944	-0.22789	-0.21664	-0.040639	-0.32875	-0.17337	-0.44682
8.5	19.6	0.2173	0.31268	2.0731	1.9671	2.1013	0.73006	-0.13325	-0.10547	0.22891	-0.063615	-0.47366	-0.33522	-0.3945	-0.44802
8.5	19.6	-0.16251	0.37313	2.1837	1.9346	1.9959	0.5221	-0.25336	-0.12096	-0.13867	-0.047844	-0.49501	-0.16023	-0.12042	-0.61002
8.5	19.6	-0.02678	0.29127	2.1592	1.9113	1.8912	0.60344	-0.32824	-0.14694	-0.15889	0.16611	-0.2646	0.076554	-0.36594	-0.59798
8.5	19.6	0.23153	0.4399	1.8113	2.1576	1.8539	0.67275	0.060623	-0.015743	-0.18342	-0.20804	-0.26378	-0.0038395	-0.11774	-0.51852
8.5	19.6	0.14413	0.74329	1.8729	1.9499	2.0788	0.39971	-0.15164	0.14592	0.19083	-0.085993	-0.18686	-0.058222	-0.20896	-0.37824
8.5	19.6	0.014504	0.34527	2.0539	1.9626	2.3017	0.53964	-0.10355	0.08193	0.040345	0.057261	-0.47231	-0.27323	-0.33577	-0.60683
8.5	19.6	-0.18382	0.30375	1.7506	2.216	2.2959	0.55989	0.11769	-0.21976	0.10711	-0.028499	-0.20287	0.096941	-0.41202	-0.45966
8.5	19.6	-0.18738	0.42865	2.1893	2.2384	2.2368	0.3505	-0.039587	0.1157	-0.15067	0.030389	-0.071882	0.084252	-0.067241	-0.36352
8.5	19.6	0.20251	0.38999	1.9956	2.0432	1.9186	0.71025	0.045014	-0.18118	0.02525	0.20257	-0.41149	0.026384	-0.48559	-0.6741
8.5	19.6	-0.19014	0.39714	2.023	1.8058	2.2386	0.44166	-0.26067	-0.054449	-0.20344	0.11593	-0.21327	-0.19418	-0.4098	-0.64081
8.5	19.6	-0.18366	0.56884	1.8391	2.1245	1.933	0.44364	-0.027058	-0.25626	0.14434	0.17755	-0.13812	-0.23213	-0.26731	-0.46881
8.5	19.6	0.04421	0.44003	1.8248	1.9985	2.2445	0.65634	-0.13215	0.14841	0.10523	0.14553	-0.22046	-0.19355	-0.24219	-0.50699
8.5	19.6	-0.10788	0.677	2.1163	2.1845	1.8703	0.54957	0.043338	-0.012277	0.16167	0.11592	-0.064395	-0.10313	-0.24758	-0.48829
9.5	19.6	0.14967	0.0022564	0.95719	1.4313	1.1242	-0.14705	0.16827	-0.1371	-0.96035	-0.63469	-1.6872	-0.82196	-1.0432	-1.5704
9.5	19.6	0.3291	0.23187	1.5626	1.1278	1.1982	0.16991	-0.36381	0.19474	-1.3037	-1.6825	-1.5621	-1.3568	-0.82438	-0.80751
9.5	19.6	-1.442	0.19407	1.6951	1.528	0.48587	0.4806	-2.0405	-1.0339	-0.70815	-1.4055	-1.1357	-1.0921	-0.87654	-0.66484
9.5	19.6	-1.6389	-0.25512	1.187	1.1654	1.3316	0.85568	0.04048	-1.3791	-0.45965	-2.7725	-1.2593	-0.64395	-1.2171	-2.5611
9.5	19.6	0.081692	-0.35653	0.94893	1.1765	-1.4708	0.094128	-1.0024	-0.71657	-0.60185	-2.3139	-1.6923	-1.4927	-0.52305	-1.8032
9.5	19.6	-0.14676	-0.59593	1.1132	1.2662	0.13327	-0.39306	-0.55979	-0.35454	-0.75038	-2.0713	-1.1943	-3.2192	-0.37547	-0.037383
9.5	19.6	-0.32956	-1.107	1.6212	1.0281	-0.25207	0.51579	-2.4755	-1.1969	-0.39081	-1.8131	-1.6326	-1.179	-3.4355	-1.2774
9.5	19.6	0.1056	0.266	1.1705	1.527	0.89781	-0.35759	-1.3189	-0.50971	0.018861	-1.3292	-1.2544	-1.4772	-0.74326	-0.8413
9.5	19.6	-2.4222	-0.38394	0.54978	1.2367	1.4361	-0.29078	-0.25004	-0.10921	-1.9051	-0.98621	-1.6869	-0.56217	-0.93609	-0.39612
9.5	19.6	-0.30107	0.23493	1.913	1.1283	1.0878	0.40681	-0.087191	-0.18327	-0.33355	-1.2269	-1.8337	-1.7844	-2.7738	-0.77254
9.5	19.6	-0.087957	0.6426	1.7983	1.9294	1.1727	0.96847	0.045378	-0.015871	0.072367	-0.74582	-0.80638	-0.5933	-0.65753	-0.27942
9.5	19.6	-0.13194	0.50566	2.1213	1.9521	1.4434	1.0559	0.055971	0.13358	-0.33575	-1.1333	-0.61978	-0.96544	-0.5339	-0.38615
9.5	19.6	0.24421	0.26395	2.0039	1.8488	1.3065	1.0248	-0.17463	-0.038837	0.12105	-0.98024	-1.0528	-0.97191	-0.75503	-0.38734
9.5	19.6	-0.1356	0.32439	2.1144	1.8164	1.2011	0.81686	-0.29474	-0.054326	-0.24652	-0.96447	-1.0742	-0.79691	-0.48095	-0.54935
9.5	19.6	0.00012158	0.24253	2.09	1.7931	1.0965	0.89821	-0.36963	-0.080308	-0.26675	-0.75052	-0.84374	-0.56013	-0.72646	-0.53731
9.5	19.6	0.25843	0.39117	1.7421	2.0394	1.0592	0.96751	0.019239	0.050889	-0.29128	-1.1247	-0.84292	-0.64052	-0.47826	-0.45785
9.5	19.6	0.17103	0.69456	1.8037	1.8316	1.284	0.69447	-0.19302	0.21255	0.082969	-1.0026	-0.766	-0.69491	-0.56949	-0.31757
9.5	19.6	0.041405	0.29654	1.9847	1.8443	1.5069	0.8344	-0.14494	0.14856	-0.067514	-0.85937	-1.0514	-0.90992	-0.6963	-0.54615
9.5	19.6	-0.15692	0.25501	1.6814	2.0977	1.5011	0.85465	0.076306	-0.15313	-0.000748	-0.94513	-0.78201	-0.53974	-0.77255	-0.39899
9.5	19.6	-0.16048	0.37991	2.1201	2.1202	1.4421	0.64526	-0.080971	0.18233	-0.25853	-0.88624	-0.65102	-0.55243	-0.42777	-0.30285
9.5	19.6	0.22941	0.34126	1.9264	1.925	1.1239	1.005	0.0036301	-0.11454	-0.082608	-0.71406	-0.99063	-0.6103	-0.84611	-0.61342
9.5	19.6	-0.16324	0.3484	1.9538	1.6875	1.4438	0.73643	-0.30205	0.012183	-0.3113	-0.80069	-0.79241	-0.83087	-0.77032	-0.58013
9.5	19.6	-0.15675	0.52011	1.7699	2.0062	1.1383	0.73841	-0.068442	-0.18963	0.036484	-0.73908	-0.71726	-0.86882	-0.62783	-0.40814
9.5	19.6	0.071111	0.39129	1.7556	1.8802	1.4497	0.95111	-0.17354	0.21504	-0.0026246	-0.7711	-0.7996	-0.83024	-0.60272	-0.44632
9.5	19.6	-0.080981	0.62827	2.047	2.0662	1.0756	0.84434	0.0019537	0.054355	0.053811	-0.80071	-0.64354	-0.73982	-0.6081	-0.42761
10.2	19.6	0.073964	0.61574	1.7999	1.5953	0.0099599	-0.61643	-1.6463	-0.78292	-0.23417	-0.5364	-0.4089	-0.88088	-1.4632	-0.91086
10.2	19.6	-0.068515	0.0034797	1.3468	-0.85391	0.51492	0.57149	-1.8049	-0.89797	-0.49675	-1.2956	-0.37464	-0.49958	-2.143	-0.24579
10.2	19.6	-0.59919	0.20716	1.8387	-0.39415	1.5482	-0.80319	-1.4305	-0.41879	-0.56749	-0.94183	-0.26334	-1.7977	-1.0913	-0.77452
10.2	19.6	-0.72669	0.75103	2.0248	1.1651	-0.19942	-1.0103	-1.1312	-1.74	-2.6482	-0.74724	-0.17401	-0.94979	-0.63278	-0.47293
10.2	19.6	-0.56502	0.82419	1.0621	-0.1788	-0.6164	-0.67612	-1.136	-1.6476	-0.095189	-1.8481	-0.39938	-0.86043	-1.0897	-1.4977
10.2	19.6	-0.23623	-0.40021	0.011228	1.5233	0.83315	-2.5454	-0.7114	-0.86139	-0.76243	-0.24379	-0.79874	-0.79807	-0.86667	-0.97157
10.2	19.6	-3.3034	0.20936	0.82354	-0.1047	-0.083885	-1.1156	-0.69689	-1.7665	-2.1898	-0.63323	-0.66537	-0.087965	-0.62206	-0.32999
10.2	19.6	-0.49185	0.038588	2.5415	1.1566	-0.24825	-0.28451	-0.7756	-1.0451	-0.8791	-1.25	-1.6392	-0.98872	-0.68309	-0.78798
10.2	19.6	-1.6252	0.87679	1.5727	1.7869	0.43772	-0.28765	-1.2458	-1.8676	-0.11332	-1.1901	-1.7374	-0.14677	-1.4538	-1.2625
10.2	19.6	0.05706	-0.28925	0.95072	1.1062	0.76809	0.12091	-2.3016	-0.68031	-1.3909	-0.25594	-0.40103	-0.56344	-1.6756	-2.374
10.2	19.6	-0.27501	1.1032	1.9237	1.348	0.87189	0.17034	-0.45371	-0.64414	-0.12591	-0.016461	0.001257	0.012311	-0.55482	-0.16903
10.2	19.6	-0.319	0.96629	2.2467	1.3708	1.1426	0.25775	-0.44312	-0.49469	-0.53403	-0.40391	0.18786	-0.35983	-0.43118	-0.27576
10.2	19.6	0.057148	0.72458	2.1293	1.2675	1.0057	0.2267	-0.67372	-0.6671	-0.077225	-0.25089	-0.24516	-0.3663	-0.65231	-0.27695
10.2	19.6	-0.32266	0.78502	2.2398	1.235	0.90037	0.018738	-0.79383	-0.68259	-0.4448	-0.23511	-0.26652	-0.19131	-0.37823	-0.43895
10.2	19.6	-0.18694	0.70316	2.2154	1.2117	0.7957	0.10008	-0.86871	-0.70857	-0.46503	-0.021157	-0.036101	0.045477	-0.62375	-0.42692
10.2	19.6	0.07137	0.8518	1.8675	1.458	0.75839	0.16939	-0.47985	-0.57738	-0.48955	-0.39532	-0.035283	-0.034917	-0.37555	-0.34746
10.2	19.6	-0.016029	1.1552	1.9291	1.2503	0.98322	-0.10365	-0.69211	-0.41571	-0.11531	-0.27326	0.041636	-0.0893	-0.46677	-0.20718
10.2	19.6	-0.14565	0.75717	2.11	1.263	1.2062	0.036277	-0.64402	-0.4797	-0.26579	-0.13001	-0.24381	-0.30431	-0.59358	-0.43576
10.2	19.6	-0.34398	0.71564	1.8067	1.5164	1.2003	0.056528	-0.42278	-0.78139	-0.19902	-0.21577	0.025632	0.065863	-0.66983	-0.2886
10.2	19.6	-0.34754	0.84054	2.2454	1.5388	1.1413	-0.15286	-0.58006	-0.44594	-0.4568	-0.15688	0.15662	0.053174	-0.32505	-0.19246
10.2	19.6	0.042356	0.80189	2.0517	1.3436	0.82309	0.20689	-0.49546	-0.74281	-0.28088	0.015298	-0.183	-0.004694	-0.7434	-0.50303
10.2	19.6	-0.3503	0.80903	2.0791	1.1062	1.1431	-0.061695	-0.80114	-0.61608	-0.50957	-0.071336	0.015231	-0.22526	-0.66761	-0.46974
10.2	19.6	-0.34381	0.98074	1.8952	1.4249	0.83751	-0.059717	-0.56753	-0.81789	-0.16179	-0.0097239	0.09038	-0.26321	-0.52512	-0.29775
10.2	19.6	-0.11595	0.85192	1.881	1.2989	1.1489	0.15299	-0.67263	-0.41322	-0.2009	-0.04174	0.0080361	-0.22463	-0.5	-0.33593
10.2	19.6	-0.26804	1.0889	2.1724	1.4849	0.77477	0.046216	-0.49713	-0.57391	-0.14446	-0.071355	0.1641	-0.13421	-0.50539	-0.31722
11.2	19.6	-0.0034333	0.26025	1.6038	0.8066	0.37034	-0.62555	-3.445	-1.0732	-0.75539	-0.5039	-1.4764	-2.2844	-2.0457	-0.89449
11.2	19.6	-0.56828	0.25792	2.0016	1.6726	0.27581	-1.2159	-1.0982	-1.2235	-0.3184	-0.33164	-0.86308	-1.7398	-1.1266	-1.3946
11.2	19.6	0.21777	-0.16656	0.9118	-0.037935	0.44004	-0.8878	-1.1174	-0.33095	-2.9559	-0.99137	-0.55268	-0.95174	-0.51011	-2.3602
11.2	19.6	-0.37303	0.1515	0.15098	1.3671	1.0203	0.55126	-0.19661	-1.1001	-1.019	-1.0503	-0.08784	-1.8363	-0.68457	-1.7488
11.2	19.6	0.51046	1.3425	2.1593	1.3026	0.85225	0.25268	-1.4788	-2.9222	0.22262	-0.17047	-1.7476	-2.0674	-0.59592	-0.2995
11.2	19.6	0.28346	-0.22038	2.3239	1.3496	0.7018	-1.4736	-0.60259	-0.39928	-0.073596	-1.4321	-1.4332	-1.0179	-0.88233	-1.6748
11.2	19.6	0.43487	0.23101	1.8689	0.87684	1.7959	-1.6569	-1.1967	-1.428	-1.5815	-1.4754	-0.32565	-1.0635	-0.43157	0.27978
11.2	19.6	-0.017198	-0.67288	1.9368	-0.077557	-0.21497	0.97663	-0.25234	-0.9717	-0.62094	-2.5581	-0.59595	-1.0339	-1.7937	-1.0886
11.2	19.6	-0.37303	-0.036155	0.91683	1.7569	1.2006	0.082874	-2.8797	-1.1618	-0.51035	-0.6364	-1.1319	-1.374	-1.7157	-0.085161
11.2	19.6	0.13325	0.48778	1.6884	1.4676	1.5884	-1.1656	-1.369	-1.1383	-0.0032091	0.048556	-0.60712	-1.6273	-1.3049	-0.59977
11.2	19.6	0.49797	0.98304	2.0827	1.7163	1.3785	0.31884	-0.52931	-0.64822	0.050261	-0.032353	-0.19468	-0.72998	-0.4918	-0.19287
11.2	19.6	0.45398	0.8461	2.4057	1.739	1.6492	0.40624	-0.51872	-0.49878	-0.35786	-0.4198	-0.0080765	-1.1021	-0.36816	-0.29959
11.2	19.6	0.83013	0.60439	2.2883	1.6357	1.5124	0.37519	-0.74932	-0.67119	0.098944	-0.26678	-0.4411	-1.1086	-0.58929	-0.30079
11.2	19.6	0.45032	0.66483	2.3988	1.6033	1.407	0.16723	-0.86943	-0.68668	-0.26863	-0.25101	-0.46245	-0.9336	-0.31521	-0.46279
11.2	19.6	0.58605	0.58298	2.3744	1.58	1.3023	0.24858	-0.94431	-0.71266	-0.28886	-0.037049	-0.23204	-0.69681	-0.56073	-0.45076
11.2	19.6	0.84435	0.73161	2.0265	1.8263	1.265	0.31788	-0.55545	-0.58146	-0.31338	-0.41121	-0.23122	-0.7772	-0.31253	-0.37129
11.2	19.6	0.75695	1.035	2.0881	1.6185	1.4899	0.044844	-0.76771	-0.4198	0.060863	-0.28916	-0.1543	-0.83159	-0.40375	-0.23102
11.2	19.6	0.62733	0.63698	2.269	1.6312	1.7128	0.18477	-0.71962	-0.48379	-0.08962	-0.1459	-0.43974	-1.0466	-0.53057	-0.4596
11.2	19.6	0.42901	0.59545	1.9658	1.8846	1.707	0.20502	-0.49838	-0.78548	-0.022854	-0.23166	-0.1703	-0.67642	-0.60682	-0.31243
11.2	19.6	0.42544	0.72036	2.4044	1.9071	1.6479	-0.0043677	-0.65566	-0.45002	-0.28063	-0.17277	-0.039319	-0.68911	-0.26204	-0.2163
11.2	19.6	0.81534	0.6817	2.2108	1.7119	1.3297	0.35539	-0.57106	-0.7469	-0.10471	-0.00059437	-0.37893	-0.74698	-0.68038	-0.52687
11.2	19.6	0.42269	0.68884	2.2382	1.4744	1.6497	0.086799	-0.87674	-0.62017	-0.3334	-0.087228	-0.18071	-0.96755	-0.60459	-0.49358
11.2	19.6	0.42917	0.86055	2.0542	1.7931	1.3441	0.088777	-0.64313	-0.82198	0.014378	-0.025616	-0.10556	-1.0055	-0.4621	-0.32158
11.2	19.6	0.65704	0.73174	2.04	1.6671	1.6556	0.30148	-0.74822	-0.41731	-0.024731	-0.057632	-0.1879	-0.96692	-0.43698	-0.35976
11.2	19.6	0.50494	0.96871	2.3314	1.8531	1.2814	0.19471	-0.57273	-0.578	0.031704	-0.087247	-0.031832	-0.8765	-0.44237	-0.34106
12.2	19.6	-0.07745	0.35444	1.8129	0.72865	-0.26735	-0.16257	-1.0383	-0.83835	-0.27414	-1.087	-0.44875	-0.97999	-2.5841	-0.080938
12.2	19.6	-1.6533	-0.0097318	1.5717	1.5974	1.2736	-0.19078	-0.88344	-1.9175	-0.94054	-0.32464	-1.8173	-2.6255	-0.94521	0.11123
12.2	19.6	-1.0801	0.30184	2.098	-0.16812	1.3485	-0.065705	-0.86434	-0.86094	-0.89282	-0.34023	-0.69354	-2.4976	-0.88073	-0.69176
12.2	19.6	-0.95623	0.91569	2.0967	-0.03935	0.66347	0.67847	-0.40419	-0.86094	-0.86646	-0.26374	-0.64291	-0.87582	-2.6389	0.072956
12.2	19.6	-1.6955	0.15235	2.1714	1.2307	1.0931	-0.90632	-0.465	-0.69211	-2.4349	-0.71725	-1.5402	-1.0998	-1.212	0.29799
12.2	19.6	0.70027	-0.16264	2.1584	0.52771	1.1291	-1.107	-0.17061	-0.60383	-1.4157	-0.9775	-0.51004	-0.72296	-1.3486	-0.33778
12.2	19.6	0.15969	-1.398	0.66438	0.75232	1.8045	-1.288	-0.19298	-2.2446	-0.51977	-1.489	-1.8717	-0.97919	-2.0391	0.090642
12.2	19.6	0.339	0.10978	1.9756	1.9375	0.64955	0.1655	-1.7574	-1.0039	-0.94221	-0.0083812	-1.1274	-3.3919	-1.5184	-0.44284
12.2	19.6	-0.6528	-0.79166	0.65253	0.43238	-0.14813	-0.50332	-0.23457	-1.02	-0.965	-0.83139	-0.17718	-1.9056	-1.6677	-1.808
12.2	19.6	-0.57105	-2.7017	1.7305	-0.092479	0.94118	-0.46885	-0.6206	-2.1931	-1.6643	-0.43125	-1.5108	-2.04	-1.5252	-2.9038
12.2	19.6	-0.075266	0.49658	2.2197	1.3585	1.4242	0.45016	0.17116	-0.69685	-0.27976	0.23072	-0.34652	-0.94219	-1.0187	0.22452
12.2	19.6	-0.11925	0.35963	2.5427	1.3812	1.695	0.53757	0.18176	-0.5474	-0.68788	-0.15673	-0.15991	-1.3143	-0.89505	0.11779
12.2	19.6	0.2569	0.11792	2.4253	1.278	1.5581	0.50652	-0.048848	-0.71981	-0.23107	-0.0037056	-0.59293	-1.3208	-1.1162	0.1166
12.2	19.6	-0.12291	0.17837	2.5358	1.2455	1.4527	0.29856	-0.16896	-0.7353	-0.59865	0.012065	-0.61429	-1.1458	-0.8421	-0.045402
12.2	19.6	0.012812	0.09651	2.5114	1.2222	1.3481	0.3799	-0.24384	-0.76128	-0.61888	0.22602	-0.38387	-0.90903	-1.0876	-0.033367
12.2	19.6	0.27112	0.24514	2.1634	1.4685	1.3107	0.44921	0.14502	-0.63009	-0.6434	-0.14814	-0.38306	-0.98942	-0.83942	0.046095
12.2	19.6	0.18372	0.54853	2.2251	1.2608	1.5356	0.17617	-0.067237	-0.46843	-0.26915	-0.026084	-0.30614	-1.0438	-0.93064	0.18637
12.2	19.6	0.054096	0.15051	2.406	1.2734	1.7585	0.3161	-0.019152	-0.53242	-0.41964	0.11717	-0.59158	-1.2588	-1.0575	-0.042209
12.2	19.6	-0.14423	0.10899	2.1027	1.5269	1.7527	0.33635	0.20209	-0.8341	-0.35287	0.03141	-0.32214	-0.88864	-1.1337	0.10496
12.2	19.6	-0.14779	0.23389	2.5414	1.5493	1.6936	0.12696	0.044813	-0.49865	-0.61065	0.090298	-0.19116	-0.90133	-0.78892	0.20109
12.2	19.6	0.2421	0.19523	2.3477	1.3541	1.3754	0.48671	0.12941	-0.79552	-0.43473	0.26248	-0.53077	-0.9592	-1.2073	-0.10948
12.2	19.6	-0.15055	0.20238	2.3751	1.1167	1.6954	0.21813	-0.17627	-0.66879	-0.66342	0.17584	-0.33254	-1.1798	-1.1315	-0.076189
12.2	19.6	-0.14406	0.37408	2.1912	1.4354	1.3899	0.2201	0.057342	-0.8706	-0.31564	0.23746	-0.25739	-1.2177	-0.98899	0.095806
12.2	19.6	0.083802	0.24527	2.177	1.3094	1.7013	0.43281	-0.047753	-0.46594	-0.35475	0.20544	-0.33974	-1.1791	-0.96387	0.057627
12.2	19.6	-0.06829	0.48224	2.4684	1.4954	1.3271	0.32604	0.12774	-0.62662	-0.29831	0.17582	-0.18367	-1.0887	-0.96926	0.076332
13.2	19.6	-0.62551	0.12997	1.4107	-0.26074	1.0573	0.86793	-0.48894	-2.0898	-0.455	-0.67894	-0.99671	-0.86514	-1.4881	-0.72001
13.2	19.6	-0.23563	1.157	1.1894	1.49	0.66074	-0.66786	-0.20084	-1.6663	-1.5579	-1.9214	-1.2935	-1.9747	-2.7734	-0.37328
13.2	19.6	-0.19433	0.059139	0.85887	0.47869	1.3051	0.29	-0.40455	-0.65133	-0.93315	-0.94817	-0.82387	-1.6679	0.10637	-1.4086
13.2	19.6	-0.057406	0.91764	2.1096	1.3418	1.4872	0.54627	-0.13446	-0.88177	-1.3913	-0.92201	-1.5514	-1.3521	-0.62058	-0.96325
13.2	19.6	0.17527	-0.54358	1.4095	1.0374	-1.0609	0.035722	-1.4094	-1.1429	-1.4319	-1.3426	-0.99315	-1.6168	-0.45844	-0.86123
13.2	19.6	0.15704	0.35909	2.4521	0.13715	0.88567	-0.36614	-0.92914	-1.8364	-1.3373	-1.9013	-1.6134	-1.5377	-0.52342	-0.2545
13.2	19.6	0.27343	-1.4535	0.4293	0.56874	0.096439	-0.13223	-0.30626	-0.64769	-0.7802	-0.74407	-0.90242	-0.91533	-0.74289	-1.305
13.2	19.6	-0.23212	-0.36449	1.9751	0.88199	1.2654	0.82306	-0.44892	-0.22141	-0.23107	-1.2319	-0.060937	-1.987	-0.50098	-1.2879
13.2	19.6	-0.991	-0.43593	0.31026	0.86938	0.68256	0.0029574	0.017267	-1.0535	-0.49675	-1.1009	-1.2003	-1.2308	-1.4396	-0.24737
13.2	19.6	-0.15388	0.49549	2.1109	0.66355	0.46186	-1.032	0.0056605	-0.88056	-0.94866	-1.6755	-0.89937	-0.93141	-0.6281	-0.91257
13.2	19.6	0.28507	0.85164	1.9521	1.3886	1.2596	0.8718	0.40436	-0.58048	-0.1445	-0.36893	-0.34605	-0.63825	-0.28961	-0.039619
13.2	19.6	0.24109	0.71469	2.275	1.4114	1.5303	0.9592	0.41495	-0.43103	-0.55262	-0.75637	-0.15944	-1.0104	-0.16597	-0.14635
13.2	19.6	0.61723	0.47298	2.1576	1.3081	1.3935	0.92815	0.18434	-0.60345	-0.095812	-0.60335	-0.59246	-1.0169	-0.3871	-0.14754
13.2	19.6	0.23742	0.53343	2.2682	1.2756	1.2881	0.72019	0.064233	-0.61893	-0.46339	-0.58758	-0.61382	-0.84187	-0.11302	-0.30954
13.2	19.6	0.37315	0.45157	2.2438	1.2523	1.1834	0.80154	-0.01065	-0.64492	-0.48362	-0.37362	-0.3834	-0.60508	-0.35854	-0.29751
13.2	19.6	0.63146	0.6002	1.8958	1.4986	1.1461	0.87084	0.37822	-0.51372	-0.50814	-0.74778	-0.38259	-0.68548	-0.11034	-0.21805
13.2	19.6	0.54406	0.90359	1.9575	1.2909	1.3709	0.59781	0.16595	-0.35206	-0.13389	-0.62573	-0.30567	-0.73986	-0.20156	-0.077768
13.2	19.6	0.41443	0.50557	2.1384	1.3036	1.5939	0.73773	0.21404	-0.41605	-0.28438	-0.48248	-0.59111	-0.95487	-0.32838	-0.30635
13.2	19.6	0.21611	0.46405	1.8351	1.557	1.5881	0.75798	0.43528	-0.71774	-0.21761	-0.56824	-0.32167	-0.5847	-0.40463	-0.15918
13.2	19.6	0.21255	0.58895	2.2738	1.5794	1.529	0.54859	0.27801	-0.38228	-0.47539	-0.50935	-0.19069	-0.59738	-0.059844	-0.063048
13.2	19.6	0.60244	0.55029	2.0801	1.3842	1.2108	0.90835	0.36261	-0.67915	-0.29947	-0.33717	-0.5303	-0.65525	-0.47819	-0.37362
13.2	19.6	0.20979	0.55744	2.1075	1.1468	1.5308	0.63976	0.056922	-0.55242	-0.52816	-0.4238	-0.33207	-0.87582	-0.4024	-0.34033
13.2	19.6	0.21627	0.72914	1.9236	1.4655	1.2252	0.64174	0.29053	-0.75423	-0.18038	-0.36219	-0.25692	-0.91377	-0.25991	-0.16833
13.2	19.6	0.44414	0.60033	1.9094	1.3395	1.5366	0.85444	0.18544	-0.34957	-0.21949	-0.39421	-0.33927	-0.87519	-0.23479	-0.20651
13.2	19.6	0.29205	0.8373	2.2008	1.5255	1.1625	0.74767	0.36093	-0.51025	-0.16305	-0.42382	-0.1832	-0.78477	-0.24018	-0.18781
14.2	19.6	0.10922	0.68106	2.4727	1.0941	1.4597	0.80625	-0.38098	-0.17082	-0.89378	-1.1281	0.056827	-0.76534	-1.2848	-0.69585
14.2	19.6	-0.57842	-1.4725	2.5264	0.40215	-0.093706	0.85226	-1.1279	-0.50574	-2.0939	-1.4572	-0.20725	-1.3032	-0.89947	0.47643
14.2	19.6	0.16102	0.60338	1.9822	-0.38578	-0.30377	-0.46885	-1.8739	-0.22273	-1.5157	-0.029254	-0.549	-1.2079	-1.2336	-0.99137
14.2	19.6	-0.4945	0.69819	2.5338	0.2353	0.91513	-1.5327	-3.6109	-0.50266	-1.8489	-0.15554	-1.5807	-2.6541	-1.5638	-0.46079
14.2	19.6	0.1638	0.36998	1.9108	0.35906	1.5141	0.86608	-1.2794	-0.98294	-2.4636	-0.49122	-0.8094	-0.88088	-2.5569	-1.0073
14.2	19.6	0.74253	0.077122	2.5827	0.72016	0.96055	0.20367	-2.5544	-0.62323	-1.059	-2.2841	-2.3525	-1.3505	-1.5589	-0.5091
14.2	19.6	-0.52372	0.87984	1.5318	0.72389	1.4065	0.36479	-0.83169	-0.15109	-1.2807	-0.81276	-0.54126	-1.9229	-1.8757	-1.0325
14.2	19.6	-0.81665	0.13327	2.9387	1.3364	1.2403	1.361	-0.90665	-0.17313	-0.25899	-0.58356	-2.5521	-2.8628	-1.4082	-0.68767
14.2	19.6	-0.30493	0.7377	2.6374	0.78448	0.47605	1.1536	-0.59872	-0.91318	-0.5867	-0.77538	-0.90547	-0.871	-1.4968	-1.1977
14.2	19.6	0.37909	0.42894	2.7295	-0.66944	0.30486	-0.61387	-1.6686	-0.12068	-0.86395	-0.43151	-1.1034	-1.5415	-0.98886	-1.2198
14.2	19.6	0.35723	1.1332	2.9111	1.1279	1.3634	1.1342	-0.649	0.090061	-0.47469	0.062894	-0.36697	-0.76636	-0.86939	0.061177
14.2	19.6	0.31324	0.99629	3.2341	1.1506	1.6342	1.2216	-0.63841	0.23951	-0.88281	-0.32455	-0.18037	-1.1385	-0.74576	-0.04555
14.2	19.6	0.68939	0.75458	3.1166	1.0473	1.4973	1.1906	-0.86901	0.067095	-0.42601	-0.17153	-0.61339	-1.145	-0.96688	-0.046745
14.2	19.6	0.30958	0.81503	3.2272	1.0149	1.3919	0.98263	-0.98912	0.051606	-0.79358	-0.15576	-0.63474	-0.96998	-0.69281	-0.20875
14.2	19.6	0.44531	0.73317	3.2028	0.99155	1.2873	1.064	-1.064	0.025625	-0.81381	0.058198	-0.40433	-0.73319	-0.93832	-0.19671
14.2	19.6	0.70361	0.8818	2.8548	1.2379	1.2499	1.1333	-0.67514	0.15682	-0.83834	-0.31596	-0.40351	-0.81359	-0.69012	-0.11725
14.2	19.6	0.61621	1.1852	2.9165	1.0301	1.4748	0.86025	-0.8874	0.31848	-0.46409	-0.19391	-0.32659	-0.86797	-0.78135	0.023028
14.2	19.6	0.48659	0.78717	3.0974	1.0428	1.6977	1.0002	-0.83931	0.25449	-0.61457	-0.050654	-0.61204	-1.083	-0.90816	-0.20555
14.2	19.6	0.28827	0.74565	2.7941	1.2962	1.6919	1.0204	-0.61807	-0.047195	-0.54781	-0.13641	-0.3426	-0.71281	-0.98441	-0.058388
14.2	19.6	0.2847	0.87055	3.2328	1.3187	1.6328	0.81104	-0.77535	0.28826	-0.80559	-0.077527	-0.21161	-0.7255	-0.63963	0.037749
14.2	19.6	0.6746	0.83189	3.0391	1.1234	1.3146	1.1708	-0.69075	-0.0086128	-0.62967	0.094652	-0.55123	-0.78337	-1.058	-0.27282
14.2	19.6	0.28195	0.83904	3.0665	0.88603	1.6346	0.9022	-0.99643	0.11812	-0.85836	0.0080191	-0.353	-1.0039	-0.98218	-0.23953
14.2	19.6	0.28843	1.0107	2.8826	1.2047	1.3291	0.90418	-0.76282	-0.083694	-0.51057	0.069631	-0.27785	-1.0419	-0.83969	-0.067538
14.2	19.6	0.5163	0.88193	2.8684	1.0787	1.6405	1.1169	-0.86792	0.32097	-0.54968	0.037615	-0.36019	-1.0033	-0.81457	-0.10572
14.2	19.6	0.3642	1.1189	3.1598	1.2647	1.2663	1.0101	-0.69242	0.16029	-0.49325	0.0079999	-0.20413	-0.91288	-0.81996	-0.087013
15.2	19.6	-0.27414	0.30135	2.5498	0.36613	-0.21306	-1.1556	-1.6467	-1.0902	-1.133	-1.5817	-0.38441	-1.1009	-0.4381	-1.8341
15.2	19.6	0.46904	-0.98408	2.1258	0.95866	-0.069154	0.17447	-1.2139	-0.78303	-1.1756	-2.1683	-0.55649	-1.45	0.15113	-1.8341
15.2	19.6	-0.45912	0.64363	2.4742	0.97397	1.0463	-0.25346	-1.4583	-1.1261	-1.1762	-1.8333	-0.31436	-1.5034	-0.49186	-0.84077
15.2	19.6	0.12033	0.64962	2.3924	0.60232	0.55012	-0.18237	-0.77233	-1.1506	-0.61163	-1.2473	-0.45903	-1.101	-0.82808	-0.17056
15.2	19.6	-0.19228	0.83997	3.1926	1.4447	0.20529	-0.50517	0.31166	-0.93688	-0.2838	-0.78449	-0.33251	-0.73307	-1.4035	-0.48864
15.2	19.6	0.71065	0.86345	3.7569	1.0334	0.15155	-0.090065	-1.0329	-0.8216	-1.8698	-1.2323	-0.92019	-2.2132	-0.077216	-0.099679
15.2	19.6	-0.4101	0.060852	3.4867	-0.039221	0.095075	0.22248	-0.91197	-0.74412	-1.1855	-2.0304	-1.1424	-0.75753	-0.37793	-2.8555
15.2	19.6	-0.065375	0.28851	3.3129	1.0198	-0.19628	-0.4754	-0.60996	-0.72396	-0.19838	-1.1183	-0.12705	-1.8025	-0.92462	-2.9409
15.2	19.6	0.25774	0.3942	2.8377	1.5665	-0.58489	-0.96459	-0.059626	-0.91296	-2.1826	-0.8726	-0.64887	-1.7602	-1.0887	-1.474
15.2	19.6	-0.30662	-0.65379	2.6149	-0.15667	0.68434	-1.5187	0.14675	-0.62631	-1.6648	-0.51976	-0.941	-1.3457	0.098603	-0.42251
15.2	19.6	0.4585	1.0599	3.4009	1.4448	0.74242	0.36018	0.10959	-0.36489	-0.33628	-0.46108	0.10483	-0.6071	0.079279	-0.50233
15.2	19.6	0.41451	0.92297	3.7238	1.4675	1.0131	0.44758	0.12018	-0.21544	-0.7444	-0.84853	0.29144	-0.97924	0.20291	-0.60906
15.2	19.6	0.79066	0.68126	3.6064	1.3642	0.87626	0.41653	-0.11042	-0.38786	-0.2876	-0.69551	-0.14158	-0.98571	-0.018215	-0.61025
15.2	19.6	0.41085	0.7417	3.717	1.3318	0.77089	0.20857	-0.23053	-0.40334	-0.65517	-0.67974	-0.16294	-0.81072	0.25586	-0.77225
15.2	19.6	0.54658	0.65985	3.6926	1.3085	0.66623	0.28992	-0.30542	-0.42933	-0.6754	-0.46578	0.067476	-0.57393	0.010348	-0.76022
15.2	19.6	0.80488	0.80848	3.3446	1.5548	0.62892	0.35922	0.083449	-0.29813	-0.69992	-0.83994	0.068294	-0.65433	0.25855	-0.68076
15.2	19.6	0.71748	1.1119	3.4063	1.3471	0.85375	0.086184	-0.12881	-0.13647	-0.32568	-0.71789	0.14521	-0.70871	0.16732	-0.54048
15.2	19.6	0.58786	0.71385	3.5872	1.3597	1.0767	0.22611	-0.080726	-0.20046	-0.47616	-0.57463	-0.14023	-0.92372	0.04051	-0.76906
15.2	19.6	0.38954	0.67232	3.2839	1.6131	1.0709	0.24636	0.14052	-0.50215	-0.4094	-0.66039	0.12921	-0.55355	-0.03574	-0.6219
15.2	19.6	0.38597	0.79723	3.7226	1.6356	1.0118	0.036972	-0.016761	-0.16669	-0.66718	-0.6015	0.26019	-0.56624	0.30904	-0.52576
15.2	19.6	0.77587	0.75857	3.5289	1.4404	0.69361	0.39673	0.06784	-0.46356	-0.49126	-0.42932	-0.079419	-0.62411	-0.1093	-0.83633
15.2	19.6	0.38322	0.76572	3.5563	1.203	1.0136	0.12814	-0.23784	-0.33684	-0.71994	-0.51596	0.11881	-0.84467	-0.033514	-0.80304
15.2	19.6	0.3897	0.93742	3.3724	1.5217	0.70803	0.13012	-0.0042322	-0.53865	-0.37216	-0.45435	0.19396	-0.88262	0.10898	-0.63105
15.2	19.6	0.61757	0.80861	3.3582	1.3957	1.0194	0.34282	-0.10933	-0.13398	-0.41127	-0.48636	0.11161	-0.84404	0.1341	-0.66923
15.2	19.6	0.46547	1.0456	3.6496	1.5816	0.6453	0.23605	0.066164	-0.29466	-0.35484	-0.51598	0.26768	-0.75362	0.12871	-0.65052
16.2	19.6	-0.063443	1.1203	3.6268	0.84905	1.3976	-0.86658	0.28071	-1.012	-0.55747	-0.8195	-0.57755	-1.0434	-0.37904	-0.95072
16.2	19.6	-0.99426	-0.23836	2.7719	0.52115	1.4114	-2.5447	-1.2819	-0.47037	-0.85548	-2.0448	-0.32096	-0.9004	-0.76767	-0.85001
16.2	19.6	-0.05644	0.66968	3.4365	0.28534	0.00013893	-1.2006	-0.65059	-0.67822	-0.79762	-0.91646	-1.3918	-0.79509	-1.3465	-1.1523
16.2	19.6	0.32354	1.0443	3.7291	0.87543	1.2575	-1.2006	-0.96759	-0.44204	-0.96929	0.02557	-0.76816	-0.42539	-2.0182	-1.3484
16.2	19.6	-0.30807	0.81513	3.5099	-1.4453	1.5041	-1.4026	-1.1098	-0.8702	-0.62201	-1.5477	-1.1585	-1.7835	-0.44032	0.24546
16.2	19.6	0.46252	0.66919	2.6437	0.92971	1.4268	-1.767	-1.5555	-1.4443	-0.88065	-1.2266	-1.4075	-0.64601	-0.86359	-0.77834
16.2	19.6	0.20666	-1.8423	3.1901	-0.53064	-0.70275	-0.58096	-0.81501	-1.4362	0.045584	-0.48131	-0.39672	-0.37612	-1.3597	-1.8403
16.2	19.6	-0.81701	0.52497	3.9123	0.66278	1.6162	-1.4073	-2.0583	-0.87263	-0.84486	-2.3966	-3.1875	-0.4255	-1.4137	-0.6655
16.2	19.6	0.59884	0.28178	2.3011	-0.052085	1.0363	-1.3585	0.15461	-1.5331	-0.23835	-0.076811	-1.4815	-0.9182	-1.2314	-1.5311
16.2	19.6	-0.39996	1.3031	3.5154	0.81201	0.37688	-1.5706	-1.0049	-1.8804	-0.358	-1.2235	-1.0215	-0.062354	-2.2879	-1.0981
16.2	19.6	0.36872	1.2543	3.7902	0.95859	1.5079	-0.55493	-0.066527	-0.53727	0.20401	-0.193	-0.4837	0.032054	-0.59351	-0.20317
16.2	19.6	0.32474	1.1174	4.1132	0.98132	1.7786	-0.46753	-0.055934	-0.38782	-0.20411	-0.58045	-0.29709	-0.34009	-0.46987	-0.3099
16.2	19.6	0.70089	0.87566	3.9957	0.87804	1.6417	-0.49858	-0.28654	-0.56023	0.2527	-0.42743	-0.73011	-0.34656	-0.691	-0.3111
16.2	19.6	0.32108	0.93611	4.1063	0.84559	1.5364	-0.70654	-0.40665	-0.57572	-0.11488	-0.41166	-0.75147	-0.17157	-0.41692	-0.4731
16.2	19.6	0.4568	0.85425	4.0819	0.82227	1.4317	-0.62519	-0.48153	-0.6017	-0.13511	-0.1977	-0.52105	0.065219	-0.66244	-0.46106
16.2	19.6	0.71511	1.0029	3.7339	1.0686	1.3944	-0.55589	-0.092666	-0.47051	-0.15963	-0.57186	-0.52024	-0.015175	-0.41424	-0.3816
16.2	19.6	0.62771	1.3063	3.7956	0.86085	1.6192	-0.82892	-0.30493	-0.30884	0.21462	-0.44981	-0.44332	-0.069557	-0.50546	-0.24132
16.2	19.6	0.49809	0.90826	3.9765	0.87351	1.8422	-0.689	-0.25684	-0.37283	0.064133	-0.30655	-0.72876	-0.28457	-0.63227	-0.46991
16.2	19.6	0.29976	0.86673	3.6732	1.1269	1.8363	-0.66874	-0.035599	-0.67452	0.1309	-0.39231	-0.45932	0.085605	-0.70852	-0.32274
16.2	19.6	0.2962	0.99163	4.1119	1.1494	1.7773	-0.87813	-0.19288	-0.33907	-0.12688	-0.33343	-0.32834	0.072916	-0.36374	-0.2266
16.2	19.6	0.68609	0.95297	3.9182	0.95417	1.4591	-0.51838	-0.10828	-0.63594	0.049039	-0.16125	-0.66795	0.015048	-0.78209	-0.53718
16.2	19.6	0.29344	0.96012	3.9456	0.71675	1.7791	-0.78697	-0.41396	-0.50921	-0.17965	-0.24788	-0.46972	-0.20552	-0.7063	-0.50389
16.2	19.6	0.29993	1.1318	3.7617	1.0355	1.4735	-0.78499	-0.18035	-0.71102	0.16813	-0.18627	-0.39457	-0.24347	-0.56381	-0.33189
16.2	19.6	0.52779	1.003	3.7475	0.90945	1.7849	-0.57229	-0.28544	-0.30636	0.12902	-0.21828	-0.47692	-0.20489	-0.53869	-0.37007
16.2	19.6	0.3757	1.24	4.0389	1.0954	1.4108	-0.67906	-0.10995	-0.46704	0.18546	-0.2479	-0.32085	-0.11447	-0.54408	-0.35136
17.2	19.6	-0.5824	0.26747	3.088	-0.35607	0.30391	0.8158	-0.4297	-1.0278	-0.63132	-0.53627	-1.6306	-1.6716	-0.55905	-0.89687
17.2	19.6	0.66259	0.5153	2.9547	0.40048	0.24989	-0.15659	0.19124	-0.87174	-2.8115	-1.2834	-3.0854	-1.6716	-0.98331	-1.1281
17.2	19.6	0.36713	-0.071875	3.1155	-0.2291	1.4577	-1.0184	-0.71345	-0.84574	-0.87039	0.0011303	-0.44938	-2.1154	-0.39322	-2.7845
17.2	19.6	-0.014663	0.069048	3.0727	0.37475	0.87503	-0.63367	-1.0166	-1.2523	-0.41742	-0.2817	-1.9669	-1.0166	-0.44291	-0.32023
17.2	19.6	-0.14845	-0.16717	2.7868	0.80081	1.2683	-1.0026	-0.68952	-0.77752	-2.5689	-0.40496	-1.1961	-1.3777	-0.66583	-1.1845
17.2	19.6	-0.11838	-0.8494	2.9557	0.2398	0.073933	-0.34876	-1.0453	-0.39476	-1.0213	0.0028477	-1.4687	-1.7442	-0.34748	-0.75274
17.2	19.6	-0.54425	0.73378	1.8206	0.63885	0.8562	-0.53338	-0.56958	-0.17798	-1.0675	-0.20759	-1.6424	-3.2618	-0.052434	-2.8285
17.2	19.6	0.66537	-2.031	2.7975	0.0015584	0.29463	-0.47184	-0.38255	-1.6501	-1.0703	0.012491	-0.56943	-0.98861	-0.46177	-0.92511
17.2	19.6	0.51275	-0.91827	3.705	-1.55	0.30009	0.51009	-1.4566	-0.3142	-1.5487	-1.3454	-2.86	-1.3226	-1.2834	-0.47306
17.2	19.6	0.77356	0.39493	2.8473	0.60875	-0.66223	-0.57825	-0.41834	-0.28224	-0.43698	-0.92505	-0.93948	-1.0905	-1.0164	-0.76409
17.2	19.6	0.63081	0.61383	3.4409	0.76083	1.0772	0.49326	0.18127	-0.23276	-0.4326	0.38096	-0.89336	-0.85641	-0.0032675	-0.41201
17.2	19.6	0.58683	0.47688	3.7639	0.78356	1.3479	0.58066	0.19186	-0.083314	-0.84072	-0.0064865	-0.70676	-1.2286	0.12037	-0.51874
17.2	19.6	0.96297	0.23517	3.6465	0.68027	1.2111	0.54961	-0.038741	-0.25573	-0.38392	0.14654	-1.1398	-1.235	-0.10076	-0.51994
17.2	19.6	0.58317	0.29562	3.757	0.64783	1.1057	0.34165	-0.15885	-0.27122	-0.75149	0.16231	-1.1611	-1.06	0.17332	-0.68194
17.2	19.6	0.71889	0.21376	3.7326	0.62451	1.001	0.423	-0.23373	-0.2972	-0.77172	0.37626	-0.93072	-0.82325	-0.072198	-0.6699
17.2	19.6	0.9772	0.36239	3.3846	0.87081	0.96373	0.4923	0.15513	-0.166	-0.79625	0.0021061	-0.9299	-0.90364	0.176	-0.59044
17.2	19.6	0.8898	0.66578	3.4463	0.66309	1.1886	0.21926	-0.05713	-0.0043386	-0.422	0.12416	-0.85298	-0.95802	0.084777	-0.45016
17.2	19.6	0.76017	0.26777	3.6272	0.67575	1.4115	0.35919	-0.0090443	-0.068328	-0.57248	0.26741	-1.1384	-1.173	-0.042036	-0.67874
17.2	19.6	0.56185	0.22624	3.3239	0.92917	1.4057	0.37944	0.2122	-0.37002	-0.50572	0.18165	-0.86898	-0.80286	-0.11829	-0.53158
17.2	19.6	0.55829	0.35114	3.7626	0.95161	1.3466	0.17005	0.054921	-0.034561	-0.7635	0.24054	-0.738	-0.81555	0.2265	-0.43544
17.2	19.6	0.94818	0.31248	3.5689	0.7564	1.0284	0.52981	0.13952	-0.33143	-0.58758	0.41272	-1.0776	-0.87342	-0.19185	-0.74602
17.2	19.6	0.55553	0.31963	3.5963	0.51899	1.3484	0.26122	-0.16616	-0.20471	-0.81627	0.32609	-0.87939	-1.094	-0.11606	-0.71272
17.2	19.6	0.56201	0.49133	3.4124	0.83769	1.0428	0.2632	0.06745	-0.40652	-0.46849	0.3877	-0.80424	-1.1319	0.026431	-0.54073
17.2	19.6	0.78988	0.36252	3.3982	0.71169	1.3543	0.4759	-0.037646	-0.0018497	-0.50759	0.35568	-0.88658	-1.0934	0.05155	-0.57891
17.2	19.6	0.63779	0.59949	3.6896	0.89768	0.98011	0.36913	0.13785	-0.16253	-0.45116	0.32607	-0.73051	-1.0029	0.046162	-0.5602
18.2	19.6	-0.69904	1.3744	2.9135	-0.99208	-0.69606	0.14327	-1.4298	-0.15969	-0.28261	-0.37629	-2.1004	-0.96414	-1.0239	-0.57892
18.2	19.6	-0.85227	0.25597	2.2973	0.27081	-0.14799	-0.26343	0.05668	-0.7709	-1.0411	-0.39611	-0.78136	-1.2671	0.12449	-0.24473
18.2	19.6	0.59304	0.81636	2.6739	0.46223	-1.275	1.2601	-0.12467	-0.95109	-0.64218	-0.84632	-0.78136	-0.43182	-0.30691	-2.208
18.2	19.6	0.23093	0.40606	2.7219	0.22269	0.1791	0.40368	-0.73715	-0.59193	-0.9273	-1.4352	-0.77438	-1.9455	-0.2592	0.13948
18.2	19.6	0.51975	0.35554	2.1496	0.3597	-0.32232	0.92278	-0.65397	-0.074277	-0.56964	-0.25766	-1.252	-0.29067	-1.0674	-2.0318
18.2	19.6	-0.61766	0.60485	0.98881	0.25228	-0.67669	-0.3687	-0.11778	-0.2958	-2.4512	0.24711	-0.75928	-0.4007	-1.6153	-1.332
18.2	19.6	0.18795	-0.66113	1.8107	-0.1092	0.62977	-0.80675	-0.55084	-0.77146	-3.2118	-2.1479	-1.0857	-0.43894	-0.089916	-1.3618
18.2	19.6	1.2008	0.86969	2.3152	0.4073	0.64123	0.42334	-0.57333	-0.50508	-0.34989	-0.61883	-1.5603	-0.55368	0.090712	-0.67909
18.2	19.6	-0.083849	1.5262	2.7264	0.59679	0.59622	-0.81529	0.069858	-0.0045155	-0.52073	-1.2356	-0.86232	-1.4296	-0.74387	-1.0849
18.2	19.6	-0.10534	1.1592	2.3302	0.15233	-0.073382	0.18174	-1.2967	-0.51765	-1.5537	-1.4004	-1.2121	-0.68621	-1.5791	-0.83417
18.2	19.6	0.51091	1.4903	2.8193	0.83013	0.46098	0.9431	0.29854	0.062443	-0.34319	0.03103	-0.42945	-0.071195	-0.029727	-0.22786
18.2	19.6	0.46693	1.3533	3.1422	0.85286	0.73169	1.0305	0.30914	0.21189	-0.75131	-0.35642	-0.24284	-0.44334	0.093908	-0.33458
18.2	19.6	0.84307	1.1116	3.0248	0.74957	0.59482	0.99945	0.078532	0.039477	-0.2945	-0.20339	-0.67586	-0.44981	-0.12722	-0.33578
18.2	19.6	0.46327	1.1721	3.1354	0.71713	0.48945	0.79149	-0.041579	0.023988	-0.66208	-0.18762	-0.69722	-0.27481	0.14686	-0.49778
18.2	19.6	0.59899	1.0902	3.1109	0.69381	0.38479	0.87283	-0.11646	-0.0019935	-0.68231	0.026335	-0.4668	-0.03803	-0.098657	-0.48574
18.2	19.6	0.8573	1.2388	2.763	0.94011	0.34748	0.94214	0.2724	0.1292	-0.70683	-0.34782	-0.46599	-0.11842	0.14954	-0.40628
18.2	19.6	0.7699	1.5422	2.8246	0.73239	0.57231	0.6691	0.060143	0.29087	-0.33259	-0.22577	-0.38907	-0.17281	0.058318	-0.266
18.2	19.6	0.64027	1.1442	3.0056	0.74505	0.79524	0.80903	0.10823	0.22688	-0.48307	-0.082518	-0.67451	-0.38782	-0.068495	-0.49459
18.2	19.6	0.44195	1.1027	2.7023	0.99847	0.78942	0.82928	0.32947	-0.074813	-0.4163	-0.16828	-0.40507	-0.017644	-0.14475	-0.34742
18.2	19.6	0.43839	1.2276	3.141	1.0209	0.73038	0.61989	0.17219	0.26064	-0.67408	-0.10939	-0.27409	-0.030332	0.20004	-0.25128
18.2	19.6	0.82828	1.1889	2.9473	0.8257	0.41217	0.97965	0.25679	-0.036231	-0.49816	0.062789	-0.6137	-0.0882	-0.21831	-0.56186
18.2	19.6	0.43563	1.1961	2.9747	0.58829	0.73214	0.71106	-0.04889	0.090497	-0.72685	-0.023844	-0.41547	-0.30877	-0.14252	-0.52857
18.2	19.6	0.44212	1.3678	2.7908	0.90699	0.42659	0.71304	0.18472	-0.11131	-0.37907	0.037767	-0.34032	-0.34672	-2.8611e-05	-0.35657
18.2	19.6	0.66998	1.239	2.7765	0.78098	0.73801	0.92574	0.079628	0.29335	-0.41818	0.0057513	-0.42267	-0.30814	0.025091	-0.39475
18.2	19.6	0.51789	1.4759	3.068	0.96698	0.36386	0.81897	0.25512	0.13267	-0.36174	-0.023864	-0.2666	-0.21772	0.019702	-0.37605
19.2	19.6	-0.11416	0.35469	2.6913	0.83259	0.46405	-0.25531	-0.80594	-2.4293	-0.92599	-1.6317	-1.9566	-1.1225	-1.3939	-1.1439
19.2	19.6	-0.49812	0.88743	2.0327	1.1871	0.63905	-0.042913	-1.4434	0.29327	-1.1556	-0.12133	-2.6826	-2.4785	-2.3873	-0.13452
19.2	19.6	1.2497	1.1294	2.1046	-0.124	0.52202	-0.62042	-1.0591	-1.7666	-1.4562	-1.7854	-1.185	-1.6892	-1.546	-0.25793
19.2	19.6	-0.4462	0.71788	2.7209	0.57106	1.2462	-0.56458	-0.46005	-0.29811	-1.2255	-0.36665	-2.6351	-0.95185	-1.6934	0.13816
19.2	19.6	-0.65557	1.0729	0.87085	-1.1489	-0.81623	-0.63666	-0.67924	0.18063	-0.68739	-1.5297	-2.4349	-1.2467	-0.78222	-0.0022748
19.2	19.6	-0.55065	0.91446	1.7283	-1.2092	-0.00027028	0.10082	-2.0947	-1.5245	-1.8762	-0.83746	-2.8958	-0.56505	-1.6908	-0.70311
19.2	19.6	0.82415	0.37536	1.2216	-0.32481	-0.65432	-0.42027	-1.0062	-0.96465	-2.5481	-0.42834	-2.0968	-0.52381	-1.3636	-0.23853
19.2	19.6	-0.44753	0.075165	1.6888	0.79593	0.65692	-1.8041	-0.64176	-0.25678	-2.121	-0.96389	-2.4686	-1.189	-0.98208	0.30089
19.2	19.6	-1.2323	-0.81796	1.7961	0.9512	0.70943	-0.090207	-0.15139	-1.3141	-1.0304	-1.0475	-1.4821	-1.283	-3.091	-1.5974
19.2	19.6	-0.73792	0.53365	1.4675	1.0607	1.2173	-0.18679	-0.95332	-1.0379	-1.9543	0.18753	-3.2681	-0.93704	-0.94139	-0.34359
19.2	19.6	0.21263	1.3438	2.3588	0.92701	0.97389	0.38298	-0.095204	-0.38514	-0.68624	0.02531	-1.6231	-0.42902	-0.96985	0.39552
19.2	19.6	0.16864	1.2069	2.6817	0.94974	1.2446	0.47039	-0.084611	-0.23569	-1.0944	-0.36214	-1.4365	-0.80116	-0.84622	0.28879
19.2	19.6	0.54479	0.96518	2.5643	0.84645	1.1077	0.43934	-0.31522	-0.4081	-0.63756	-0.20911	-1.8695	-0.80763	-1.0673	0.2876
19.2	19.6	0.16498	1.0256	2.6749	0.81401	1.0024	0.23138	-0.43533	-0.42359	-1.0051	-0.19334	-1.8909	-0.63264	-0.79327	0.1256
19.2	19.6	0.3007	0.94377	2.6504	0.79069	0.89771	0.31272	-0.51021	-0.44957	-1.0254	0.020615	-1.6605	-0.39585	-1.0388	0.13763
19.2	19.6	0.55901	1.0924	2.3025	1.037	0.86039	0.38203	-0.12134	-0.31838	-1.0499	-0.35354	-1.6596	-0.47624	-0.79058	0.21709
19.2	19.6	0.47161	1.3958	2.3641	0.82927	1.0852	0.10899	-0.3336	-0.15671	-0.67564	-0.23149	-1.5827	-0.53063	-0.88181	0.35737
19.2	19.6	0.34199	0.99778	2.5451	0.84193	1.3082	0.24892	-0.28552	-0.2207	-0.82613	-0.088238	-1.8682	-0.74564	-1.0086	0.12879
19.2	19.6	0.14366	0.95625	2.2418	1.0954	1.3023	0.26917	-0.064277	-0.52239	-0.75936	-0.174	-1.5987	-0.37546	-1.0849	0.27596
19.2	19.6	0.1401	1.0812	2.6805	1.1178	1.2433	0.059779	-0.22155	-0.18693	-1.0171	-0.11511	-1.4677	-0.38815	-0.74009	0.37209
19.2	19.6	0.53	1.0425	2.4868	0.92258	0.92509	0.41953	-0.13695	-0.48381	-0.84122	0.057069	-1.8074	-0.44602	-1.1584	0.061519
19.2	19.6	0.13734	1.0496	2.5142	0.68517	1.2451	0.15095	-0.44264	-0.35708	-1.0699	-0.029564	-1.6091	-0.66659	-1.0826	0.09481
19.2	19.6	0.14383	1.2213	2.3303	1.0039	0.93951	0.15292	-0.20902	-0.55889	-0.72213	0.032047	-1.534	-0.70454	-0.94015	0.26681
19.2	19.6	0.37169	1.0925	2.316	0.87787	1.2509	0.36563	-0.31412	-0.15422	-0.76124	3.1218e-05	-1.6163	-0.66596	-0.91503	0.22863
19.2	19.6	0.2196	1.3295	2.6075	1.0639	0.87678	0.25886	-0.13863	-0.31491	-0.7048	-0.029584	-1.4603	-0.57554	-0.92042	0.24733
[truncated: 53,350 more rows]
