# Supplementary material for: Novel integrated matching algorithm using a deep learning algorithm for Wi-Fi fingerprint-positioning technique in the indoors-IoT era
Source: PeerJ Comput Sci. 2023 May 31;9:e1406. doi: 10.7717/peerj-cs.1406 (PMC10280486; doi:10.7717/peerj-cs.1406)
Supplement: Supplemental Information 2 — The source code to implement the proposed solutions. This includes the following functions and snippets of codes: (A) Augmentations function to perform the proposed MSATE (Augmentation) mechanism. MSATE is proposed to enhance the quantity of RSSI samples for each class or RP. In data analysis, one of the methods for increasing the quantity of RSSI data samples is known as “data augmentation.” When the data augmentation involves the creation of freshly produced synthetic RSSI data that is based on previously gathered datasets or the addition of slightly modified copies of RSSI data that already exists. It also serves as a regularizer and aids in reducing overfitting while training a Deep Learning model. (B) Normalization function to normalize the RSSI Values. Normalization aims to maintain the RSSI values’ ranges while converting the values of a dataset’s numeric RSSI columns to a comparable scale. (C) The MSATE_Norm_LSTM.m and MSATE_Norm_WkNN.m include the implementation codes regarding both proposed solutions, MSATE_Norm_LSTM and MSATE_Norm_WkNN respectively. [file peerj-cs-09-1406-s002.zip › Positioninig_Wifi_Fingerprint_submitted to the journal/Augmentation.m]

% % Koya University - Safar Maghdid Asaad 
%
% Copyright (c) 2022, Koya University and Erbil Polytechnic University - Safar Maghdid Asaad 
% *************************************************
% -------------------------------------------------
% FILE       : Augmentation.m
% DESCRIPTION: A function to perform the SMATE augmentation on the original
%              RSSI dataset

%              based on work of "Safar Mahdid Asaad"
%
% -------------------------------------------------
% *************************************************
% Mean and Standard Deviation Based Augmentation TEchnique (MSATE) is 
% proposed to enhance the quantity of RSSI samples for each class or RP. 
% In data analysis, one of the methods for increasing the quantity of 
% RSSI data samples is known as "data augmentation.". 
% When the data augmentation involves the creation of freshly produced
% synthetic RSSI data that is based on previously gathered datasets or
% the addition of slightly modified copies of RSSI data that already 
% exists. It also serves as a regularizer and aids in reducing 
% overfitting while training a Deep Learning model. 
% The suggested approach, MSATE, produces a new N number of RSSI values 
% for each WAP at a specified position (p) based on the mean and 
% standard deviation computation for the pre-collected RSSI values at 
% point (p). There will therefore be N new RSSI records at (p).
% The mathematical calculations on which the implementations were based 
% are further explained in the accompanying paper.
    % T_sorted_Train is a 1x1 cell that contains X Y with 14 RSSI features for
    % 14 APs
    % N is the number of mimic (imitate) records.
    % R is the number of original records for each reference point (RP) or
    % (P)
function [new_data_set] = Augmentation(T_sorted_Train, N, R)

    c=1;
    for i = 1:R:length(T_sorted_Train{1}.(1+2))
        for j = 1:14
          meansWAPs(c,j)=mean(T_sorted_Train{1}.(j+2)(i:i+(R-1)));
          stdWAPs(c,j)=std(T_sorted_Train{1}.(j+2)(i:i+(R-1)));
        end
        c = c+1;
    end
    % calculate mean of the std of all the points
    mean_stdWAPs = mean(stdWAPs);
    % generate N random numbers between a and b
    a = 2; b = -2;
%     N = 15 
    temp = [];
    for i = 1: 14
        r = a + (b-a).*rand(N,1);
        temp = [temp r];
    end
    r = temp;
    % add each of the r numbers to each of the mean_stdWAPs
    N_mean_stdWAPs = r + mean_stdWAPs; 
    
    % Adding the generated N_mean_stdWAPs to the mean of each the reference
    % points to generate new N records.
    c=1;
    for i = 1: length(meansWAPs)
        new_N_recors_At_eachPosition(c:c+14, :) = N_mean_stdWAPs + meansWAPs(i, :);
        c = c + N;
    end
    
    % Add the new N records to the original 10 records at each reference point
    c = 1;
    c2=1;
    for i = 1:R:length(T_sorted_Train{1}.(1+2))
        X = ones(N, 1);
        X = X * T_sorted_Train{1}.(1)(i, 1);
        Y = ones(N, 1);
        Y = Y * T_sorted_Train{1}.(2)(i, 1);
        new_N_recors_At_eachPosition_(c:c+(N-1), :) = [X Y new_N_recors_At_eachPosition(c:c+(N-1), :)];
        array_data = table2array(T_sorted_Train{1}(i:i+(R-1), :));
        new_data_set(c2:(c2+N+(R-1)), :) = [array_data; new_N_recors_At_eachPosition_(c:c+(N-1), :)];
        c = c+N;
        c2 = c2+N+R;
    end


end
