# Supplementary material for: Novel integrated matching algorithm using a deep learning algorithm for Wi-Fi fingerprint-positioning technique in the indoors-IoT era
Source: PeerJ Comput Sci. 2023 May 31;9:e1406. doi: 10.7717/peerj-cs.1406 (PMC10280486; doi:10.7717/peerj-cs.1406)
Supplement: Supplemental Information 2 — The source code to implement the proposed solutions. This includes the following functions and snippets of codes: (A) Augmentations function to perform the proposed MSATE (Augmentation) mechanism. MSATE is proposed to enhance the quantity of RSSI samples for each class or RP. In data analysis, one of the methods for increasing the quantity of RSSI data samples is known as “data augmentation.” When the data augmentation involves the creation of freshly produced synthetic RSSI data that is based on previously gathered datasets or the addition of slightly modified copies of RSSI data that already exists. It also serves as a regularizer and aids in reducing overfitting while training a Deep Learning model. (B) Normalization function to normalize the RSSI Values. Normalization aims to maintain the RSSI values’ ranges while converting the values of a dataset’s numeric RSSI columns to a comparable scale. (C) The MSATE_Norm_LSTM.m and MSATE_Norm_WkNN.m include the implementation codes regarding both proposed solutions, MSATE_Norm_LSTM and MSATE_Norm_WkNN respectively. [file peerj-cs-09-1406-s002.zip › Positioninig_Wifi_Fingerprint_submitted to the journal/WKNN/W3KNN.m]

% % Koya University - Safar Maghdid Asaad 
%
% Copyright (c) 2022, Koya University and Erbil Polytechnic University - Safar Maghdid Asaad 
% *************************************************
% -------------------------------------------------
% FILE       : W3KNN.m
% DESCRIPTION: A function to find the three weighted nearest neighbers to
%               an RSSI sample.

%              based on work of "Safar Mahdid Asaad"
%
% -------------------------------------------------
% *************************************************
function [pred_x,pred_y] = W3KNN(XTrain,XYTrain, Test)
error=[];
[r c] = size(Test);
for i=1:r
    dis=[];
    for j=1:length(XTrain)
        sum=0;
        for k=1:c
              sum=sum+((XTrain(j,k)) - Test(i,k))^2;
        end 
       dis(j)=sqrt(sum); % similarity distance between test record and all other training records
    end    
    [new_dis,I] = sort(dis,'ascend');
    rand_ignor_infiniti=rand/10000;
    new_dis=new_dis+rand_ignor_infiniti;
    sum_dis=(1/new_dis(1))+(1/new_dis(2))+(1/new_dis(3));
    
    %%where k=3 the accuracy is 1.62
    pred_x1=XYTrain(I(1),1);
    pred_y1=XYTrain(I(1),2);
    pred_x2=XYTrain(I(2),1);
    pred_y2=XYTrain(I(2),2);
    pred_x3=XYTrain(I(3),1);
    pred_y3=XYTrain(I(3),2);

    w1=((1/new_dis(1))/sum_dis);
    w2=((1/new_dis(2))/sum_dis);
    w3=((1/new_dis(3))/sum_dis);
    pred_x(i)=(pred_x1*w1+pred_x2*w2+pred_x3*w3);
    pred_y(i)=(pred_y1*w1+pred_y2*w2+pred_y3*w3);

end

end
